# Supplementary material for: Meiotic chromatin-associated HSF5 is indispensable for pachynema progression and male fertility
Source: Nucleic Acids Res. 2024 Aug 20;52(17):10255–75. doi: 10.1093/nar/gkae701 (PMC11417359; doi:10.1093/nar/gkae701)
Supplement: gkae701_Supplemental_Files [file gkae701_supplemental_files.zip › Supplementary Table S1.xlsx]

## Sheet: list of antibodies
Antibodies used in this study
Antibody	Host	Company	Dilution	Cat #
SYCP3	Mouse	Abcam	IF: 1:400 WB: 1:2000	ab97672
SYCP3	Rabbit	Abcam	IF: 1:200	ab15093
PLZF	Rabbit	Abclonal	IF: 1:50	A21185
SOX9	Rabbit	Abclonal	IHC: 1:50	A19710
γH2AX	Mouse	Sigma	IF: 1:200	05-636
SYCP1	Rabbit	Abcam	IF: 1:200 WB: 1:2000	ab175191
MLH1	Rabbit	abclonal	IF: 1:50	A4858
RAD51	Rabbit	abcam	IF: 1:100	ab176458
RPA1	Rabbit	NA	IF: 1:100	Homemade
Histone H1t	Rat	NA	IF: 1:100	Homemade
HORMAD1	Rabbit	NA	IF: 1:100	Homemade
DDX4	Rabbit	Abcam	IF: 1:100 WB: 1:2000	ab13840
STRA8	Rabbit	abcam	IF: 1:100	ab49602
PCNA	Rabbit	proteintech	IF: 1:100	10205-2-AP
Pol II	Rabbit	Abclonal	IF1;200	AP0749
H3K9me3	Rabbit	Abclonal	IF1;200	A2360
H3K9ac	Rabbit	Abclonal	IF1;200	A7255
Phospho-CDK1-Y15	Rabbit	Affinity	IF1;200	AF3108
CDK1/CDC2	Rabbit	Affinity	IF1;200	DF6024
Phospho-CDK1-T161	Rabbit	Affinity	IF1;200	AF8001
Cyclin B1	Rabbit	Abclonal	IF1;200	A19037
Phospho-Histone H3	Rabbit	abclonal	IF1;200	AP0896
SMARCA4	Mouse	proteintech	WB: 1: 2000	66561
SMARCA5	Rabbit	proteintech	WB: 1: 2000	13066
SMARCE1	Mouse	proteintech	WB: 1: 2000	66182
Second antibodies used in IF/WB
Name	Company	Dilution	Cat#
Goat anti-Mouse IgG (H+L) Cross-Adsorbed Secondary Antibody, Alexa Fluor 594	Invitrogen	1:500	A-11005
Goat anti-Rabbit IgG (H+L) Cross-Adsorbed Secondary Antibody, Alexa Fluor 488	Invitrogen	1:500	A-11008
Donkey anti-Rat IgG (H+L) Alexa Fluor™ Plus 647	Invitrogen	1:500	A48272
cy3-PNA	Vectorlabs	1:500	CL-1073-1
HRP-conjugated Affinipure Goat Anti-Rabbit IgG(H+L)	proteintech	1:5000	SA00001-2
HRP-conjugated Affinipure Goat Anti-Mouse IgG(H+L)	proteintech	1:5000	SA00001-1

## Sheet: Primers & sgRNAs
Primers used in this study
Name	Sequence (5’-3’)
Hsf5 antigen forward	TATAAGATCTGCAGTGTCCGTCATCTCAGGCT
Hsf5 antigen reverse	TGCACTCGAGTTCTTTTAACTCCTCCTCCTT
Hsf5 genotyping forward	AGCTCAAGAGGGAGGGAGAG
Hsf5 genotyping reverse	AGGCAGAGACATAGGGAGCA
Hsf5 RT-PCR forward	CTCCTCATCACGTCAGCCTC
Hsf5 RT-PCR reverse	TTATCTCGCCGGAATGACCG
Hsf5 qRT-PCR forward	AATGCCAGACCAATCCCTCG
Hsf5 qRT-PCR reverse	ACCAGCAGATGAAGATCAGGG
Gapdh qRT-PCR forward	AGGTCGGTGTGAACGGATTTG
Gapdh qRT-PCR reverse	GGGGTCGTTGATGGCAACA
Hprt1 qRT-PCR forward	AGTCCCAGCGTCGTGATTAG
Hprt1 qRT-PCR reverse	TGATGGCCTCCCATCTCCTT
Tktl1 qRT-PCR forward	ATCCAAGTGATGCCGTCTCC
Tktl1 qRT-PCR reverse	CCTTGGCCTGTCCAATCTGA
Usp26 qRT-PCR forward	TCACCAATGAGGACCACAACC
Usp26 qRT-PCR reverse	ACACAGGTGTTCTTGCTCAGA
Tex11 qRT-PCR forward	GGCATAGAAGCAAGCAAGCG
Tex11 qRT-PCR reverse	GTAACCGCAGCGTTTTAGCC
Zfy1 qRT-PCR forward	CAGATCAGAGCACTAGCATTCG
Zfy1 qRT-PCR reverse	CTGGCAGTGACATTCTGGTCT
Zfy2 qRT-PCR forward	AGAGCTCTGCTATTGCTCCAG
Zfy2 qRT-PCR reverse	GGGTAGGCAATGACGACAAG
Rbmy qRT-PCR forward	ACCATCCTTTTCAAGAACCAGA
Rbmy qRT-PCR reverse	TAACTGCAAAGTGTCTCCCAGA
Hspa8 CUT&Tag -qPCR forward	CTCTGAGTGACAGAGGACTCC
Hspa8 CUT&Tag -qPCR reverse	CAGCTGCCTCCGCGTTCAAT
Hspa2 CUT&Tag -qPCR forward	TCGCGCACTTTCTGAGACG
Hspa2 CUT&Tag -qPCR reverse	GCCGTTATGCAAATGAAGCC
Hsp90aa1 CUT&Tag -qPCR forward	GCGCTTCTTTCCAGAAGCCTC
Hsp90aa1 CUT&Tag -qPCR reverse	AGGACCGCGAGGTTCACACAA
Hsf2 CUT&Tag -qPCR forward	GTAGAATTTGGAATCCCTGCAC
Hsf2 CUT&Tag -qPCR reverse	AGCCGAGCCGAAACGAGCCGA
Gapdh CUT&Tag -qPCR forward	TTGCTTAGGCCTTCCTTCTTC
Gapdh CUT&Tag -qPCR reverse	CATCACCTGGCCTACAGGATA
Cdca2 CUT&Tag -qPCR forward	GAATGTGGACCTGGTCTGAAC
Cdca2 CUT&Tag -qPCR reverse	CTTAGGTATGTGTGGGGCAGT
Slc25a42 CUT&Tag -qPCR forward	TAACCAATCGCTAAAGGAAGGG
Slc25a42 CUT&Tag -qPCR reverse	TTGGCCCAAAGCGTTGCTTGTT
Vcf1 CUT&Tag -qPCR forward	CGCACACCTGTCATCCCCATT
Vcf1 CUT&Tag -qPCR reverse	CGCCAGACTCTACACCCTACA
PGL4.23-Sycp1 Forward	TATAGGTACCTTGCGCTCCTTTATGAAGACGAC
PGL4.23-Sycp1 Reverse	TGCGAGATCTTGGTTGATGCATACATCCACAT
PGL4.23-Meiob Forward	TATAGGTACCTCCGGTTCTGAGAGCTGGTG
PGL4.23-Meiob Reverse	TGCGAGATCTTCTAACAACCTGGGACCGTGAC
PGL4.23-Msh4 Forward	TATAGGTACCTCTCCAGCCAGGCTTTCCTGAA
PGL4.23-Msh4 Reverse	TGCGAGATCTTGCTGGAGAAAGCAGTCTGGC
PGL4.23-Hat1 Forward	TATAGGTACCTGCTCCTGTCATCTTGGCAGA
PGL4.23-Hat1 Reverse	TGCGAGATCTTCAGAACCGGCAACTCATCCC
PGL4.23-Tesmin Forward	TATAGGTACCTCGTAAGTCCTTGCGGTCACTTC
PGL4.23-Tesmin Reverse	TGCGAGATCTTTGAGCGCCTTGCCTGAGCTCAA

## Sheet: sgRNAs
gRNAs used in this study
gRNA1	GCTGTATCTTACTTGGTTGACGG
gRNA2	AGTAGAAGCCAAAGATAGCTGGG

## Sheet: luciferase sequence & probe
luciferase sequence & probe (5'-3')
Hat1	CGTAAGTCCTTGCGGTCACTTCCGGCCCGGGAGCGCGCGGGTTGATTTGTCCTTCCTCAGCTGCGGGCGCTCGGAGCTCGGAAATGGCGGGTAAGTTCCCGGGAAAAGTTTAGCAAGGGGAGGAGGCGGGTGCTTCTGGGGAAGAACGTTGAGGCGGCCGTGACAGTGGCCGCCTGGAACTTTCGGGCTCTAGCAGAGGTTCCAGAAGGCCTCTCCCTTCCGCGAGGCACTGAGGGTCGGGGACTGGCTCCCGGTGGGCCGCGCTCGGCGCCACCGCCCCCGGTGCTGACGCTCGGCGCCTCCCGTGGGCCTCCCGGGCCTTGAGCTCAGGCAAGGCGCTCA
Tesmin	GCTCCTGTCATCTTGGCAGAGGCCCCACCCACCGCAGCCCAGGCTCCGCCCCGTTCAGTCAGAGACGGGCCCCGCCCCTTTCCCTAACGGTCAACGGTCGTCCAGCCTCTCAGAAGCAAGGCGAGCTGGACGGCCGCGTCGTGTCGCTGTTCTCGGGTCCCAGTGGCCATGGAGGACGCGCTGCTCGGCGCCATGACTGGCCCCGAAGACGAGCTGGGCGCCGAGCTGTTCGGGTCAGAGCGTGTGTTCGCGGACGGGCTGGCGCTGAGCCCCGCAGGCGGTGCGGCCGATCGGGATGAGTTGCCGGTTCTG
Sycp1	TGCGCTCCTTTATGAAGACGACATGGAACGGAACCGTGAGCTTCCCCTCAGAACCTCCTGGAAGCCCGAGAACTCGCGGGACTGGGAGGCTGGCCGCGACCGGCTCAATTTAACGGTTGGTCCAGCTGGCCGGGATCTCGCGCGCAGCACTTCTCGCGAGATTTCCCTTCCCACGTGCCGGGTTCTCTACCAAGTCTGCGCTCAAAATTGTCGGAGGATGCTGGGAAAGCCCCCCCCCAACCCCCTCGTTGGTGTATAGCCATTTAAAGGCGTCTCAGTGCTTTCCTTTTCTAAGGCTGTATTTATTATGTTCTGGTGCGTGTTATAgagtgtttcatgtggatgtatgcatcaacc
Msh4	ctccagccaggctttcctgaacttcaggacagaagagcttcaggacagcctgagccatagaaaacctgccttttaaaacgaaacaTGAAGTTAAGGCTTTACATGGGAATACTAGATGGGTTACCCTTCCTCTCACGTCTTAATGAGACCGTTGTGAAGAGTCAAGACTTTCTCCCCTGTgttttgattggtttgaaattgtgttgcccaggctggccttgaagcgtagtcgccagtgttgggattaaagacacaaaccactcccagcATGAGTGACTGTGGAATCCTGGCCAGACTGCTTTCTCCAGCA
Meiob	CTCCGGTTCTGAGAGCTGGTGCCTGAGCTGAGGGGAAACTCGCGCGGGGTCGCACGCGCCGACGTCCCCAAGGTTCTCCGCGGTGCGCGCGGCCCTCGGTCTGTCAGGTCCCTTCCAGTCAAGACTCACTCATTCGTGTCTCTTCTGCCCTGCCCGGTTGCTTCTTGTCAGGTTCTACCCTGCCTGTCCACTCCTGTCAGCTCCCTCCCAGCCCGTCCATTTCCTGTCAGGTTTCTCGCTGTCACGGTCCCAGGTTGTTAG
Probe(5’-Cy5)	CCGGTGTAGAACGCTCAGA GGCCACATCTTGCGAGTCT
Mutant probe(5’-Cy5)	CCGGTGTTACAGTCTCAGA GGCCACAATGTCAGAGTCT
