# Supplementary material for: Meiotic chromatin-associated HSF5 is indispensable for pachynema progression and male fertility
Source: Nucleic Acids Res. 2024 Aug 20;52(17):10255–75. doi: 10.1093/nar/gkae701 (PMC11417359; doi:10.1093/nar/gkae701)
Supplement: gkae701_Supplemental_Files [file gkae701_supplemental_files.zip › Supplementary Table S2.xlsx]

## Sheet: Sheet1
PeakID	Peak Score	Detailed Annotation	Gene Name	Gene Description	Gene Type	Distance to TSS	Chr	Start	End	Focus Ratio/Region Size	Annotation	Nearest PromoterID	Entrez ID	Nearest Refseq	Nearest Ensembl
1	123.4	promoter-TSS	Cdca2	cell division cycle associated 2	protein-coding	-59	chr14	67953110	67953588	0.647	promoter-TSS (NM_001110162.1)	NM_175384.4	108912	NM_175384	ENSMUSG00000048922
2	123.4	promoter-TSS	Kctd9	potassium channel tetramerisation domain containing 9	protein-coding	-37	chr14	67953110	67953588	0.647	promoter-TSS (ENSMUST00000078053.13)	ENSMUST00000152243.8	105440	NM_134073	ENSMUSG00000034327
3	110.6	promoter-TSS	Fam104a	family with sequence similarity 104, member A	protein-coding	-105	chr11	113574847	113575325	0.692	promoter-TSS (ENSMUST00000042227.15)	ENSMUST00000120194.2	28081	NM_138598	ENSMUSG00000041629
4	104.7	promoter-TSS	Hspa8	heat shock protein 8	protein-coding	-192	chr9	40712141	40712619	0.621	promoter-TSS (NM_001364480.1)	NM_031165.5	15481	NM_031165	ENSMUSG00000015656
5	95	promoter-TSS	Slc25a42	solute carrier family 25, member 42	protein-coding	-367	chr8	70665059	70665537	0.663	promoter-TSS (NM_001007570.2)	NM_001007570.2	73095	NM_001007570	ENSMUSG00000002346
6	89.2	promoter-TSS	Dnpep	aspartyl aminopeptidase	protein-coding	-68	chr1	75294132	75294610	0.677	promoter-TSS (ENSMUST00000066668.14)	ENSMUST00000185797.7	13437	NM_016878	ENSMUSG00000026209
7	88.9	promoter-TSS	Gm38955	predicted gene, 38955	ncRNA	7	chr7	19449251	19449729	0.656	promoter-TSS (NM_001109748.1)	XR_881874.3	105242864	XR_881874
8	88.9	promoter-TSS	Tomm40	translocase of outer mitochondrial membrane 40	protein-coding	-127	chr7	19449251	19449729	0.656	promoter-TSS (ENSMUST00000032555.10)	ENSMUST00000093552.12	53333	NM_016871	ENSMUSG00000002984
9	88.7	promoter-TSS	Ubald2	UBA-like domain containing 2	protein-coding	-62	chr11	116324619	116325097	0.739	promoter-TSS (NM_176902.3)	NM_176902.3	319370	NM_176902	ENSMUSG00000050628
10	86.6	promoter-TSS	Tsks	testis-specific serine kinase substrate	protein-coding	12	chr7	44578817	44579295	0.676	promoter-TSS (NM_001077264.1)	XM_006540793.5	22116	NM_011651	ENSMUSG00000059891
11	86.6	promoter-TSS	Ap2a1	adaptor-related protein complex 2, alpha 1 subunit	protein-coding	-136	chr7	44578817	44579295	0.676	promoter-TSS (ENSMUST00000085399.13)	ENSMUST00000166972.9	11771	NM_007458	ENSMUSG00000060279
12	73.6	promoter-TSS	Mxd4	Max dimerization protein 4	protein-coding	-201	chr5	34345038	34345516	0.713	promoter-TSS (NM_010753.3)	NM_010753.3	17122	NM_010753	ENSMUSG00000037235
13	73.1	promoter-TSS	Vapa	vesicle-associated membrane protein, associated protein A	protein-coding	-216	chr17	65920527	65921005	0.68	promoter-TSS (NM_001355402.1)	NM_001355402.1	30960	NM_013933	ENSMUSG00000024091
14	71.4	promoter-TSS	Eif5a	eukaryotic translation initiation factor 5A	protein-coding	-70	chr11	69812043	69812521	0.677	promoter-TSS (ENSMUST00000043419.10)	ENSMUST00000070996.11	276770	NM_181582	ENSMUSG00000078812
15	65.8	promoter-TSS	Phlpp1	PH domain and leucine rich repeat protein phosphatase 1	protein-coding	-153	chr1	106099207	106099685	0.841	promoter-TSS (NM_133821.3)	NM_133821.3	98432	NM_133821	ENSMUSG00000044340
16	65.1	promoter-TSS	Sp1	trans-acting transcription factor 1	protein-coding	-218	chr15	102314294	102314772	0.572	promoter-TSS (NM_013672.2)	NM_013672.2	20683	NM_013672	ENSMUSG00000001280
17	63.6	promoter-TSS	Asf1b	anti-silencing function 1B histone chaperone	protein-coding	-151	chr8	84681933	84682411	0.598	promoter-TSS (NM_024184.2)	NM_024184.2	66929	NM_024184	ENSMUSG00000005470
18	62.5	promoter-TSS	Cic	capicua transcriptional repressor	protein-coding	334	chr7	24967219	24967697	0.635	promoter-TSS (XM_011250696.3)	NM_001302811.1	71722	NM_027882	ENSMUSG00000005442
19	62.3	promoter-TSS	Snrpa	small nuclear ribonucleoprotein polypeptide A	protein-coding	195	chr7	26895262	26895740	0.695	promoter-TSS (NM_001046637.1)	NM_015782.3	53607	NM_015782	ENSMUSG00000061479
20	62.3	promoter-TSS	Rnf5	ring finger protein 5	protein-coding	-201	chr17	34822626	34823104	0.61	promoter-TSS (ENSMUST00000015622.8)	ENSMUST00000015622.8	54197	NM_019403	ENSMUSG00000015478
21	60.6	promoter-TSS	Abhd17b	abhydrolase domain containing 17B	protein-coding	-75	chr19	21630169	21630647	0.679	promoter-TSS (NM_025423.2)	XM_011247228.4	226016	NM_146096	ENSMUSG00000047368
22	60.6	promoter-TSS	1110059E24Rik	RIKEN cDNA 1110059E24 gene	protein-coding	-68	chr19	21630169	21630647	0.679	promoter-TSS (ENSMUST00000038830.10)	ENSMUST00000038830.10	66206	NM_025423	ENSMUSG00000035171
23	60.2	promoter-TSS	Khsrp	KH-type splicing regulatory protein	protein-coding	-269	chr17	57338537	57339015	0.727	promoter-TSS (NM_010613.3)	NM_010613.3	16549	NM_010613	ENSMUSG00000007670
24	58.2	promoter-TSS	Ddx50	DEAD (Asp-Glu-Ala-Asp) box polypeptide 50	protein-coding	-118	chr10	62486876	62487354	0.738	promoter-TSS (ENSMUST00000020270.6)	ENSMUST00000020270.6	94213	NM_053183	ENSMUSG00000020076
25	57.8	promoter-TSS	Stip1	stress-induced phosphoprotein 1	protein-coding	-16	chr19	7017171	7017649	0.556	promoter-TSS (NM_016737.2)	NM_016737.2	20867	NM_016737	ENSMUSG00000024966
26	57.3	promoter-TSS	Ccnd3	cyclin D3	protein-coding	20	chr17	47904173	47904651	0.673	promoter-TSS (NM_007632.2)	NM_007632.2	12445	NM_007632	ENSMUSG00000034165
27	56.7	promoter-TSS	2700012I20Rik	RIKEN cDNA 2700012I20 gene	ncRNA	138	chr9	56982956	56983434	0.703	promoter-TSS (NM_001110350.2)	NR_152107.1	72588	NR_152107
28	56.7	promoter-TSS	Sin3a	transcriptional regulator, SIN3A (yeast)	protein-coding	-465	chr9	56982956	56983434	0.703	promoter-TSS (ENSMUST00000163400.8)	ENSMUST00000168678.8	20466	NM_011378	ENSMUSG00000042557
29	56.5	promoter-TSS	Cep57	centrosomal protein 57	protein-coding	-8	chr9	13738397	13738875	0.63	promoter-TSS (NM_001310721.1)	XM_006510649.3	74360	NM_026665	ENSMUSG00000031922
30	55.8	promoter-TSS	9130023H24Rik	RIKEN cDNA 9130023H24 gene	protein-coding	-211	chr7	127837175	127837653	0.769	promoter-TSS (NM_177001.3)	NM_177001.3	100043133	NM_177001	ENSMUSG00000062944
31	54.8	intron	Lrrfip2	leucine rich repeat (in FLII) interacting protein 2	protein-coding	-5290	chr9	111005441	111005919	0.667	intron (XM_036155287.1, intron 10 of 21)	XM_006512287.4	71268	NM_027742	ENSMUSG00000032497
32	53.2	promoter-TSS	Calm3	calmodulin 3	protein-coding	-448	chr7	16658166	16658644	0.717	promoter-TSS (NM_007590.3)	NM_007590.3	12315	NM_007590	ENSMUSG00000019370
33	53	promoter-TSS	Lrch4	leucine-rich repeats and calponin homology (CH) domain containing 4	protein-coding	-261	chr5	137626885	137627363	0.587	promoter-TSS (NM_001168652.1)	NM_146164.2	231798	NM_146164	ENSMUSG00000093445
34	53	promoter-TSS	Hdac4	histone deacetylase 4	protein-coding	-141	chr1	92107965	92108443	0.682	promoter-TSS (ENSMUST00000097644.9)	ENSMUST00000097644.9	208727	NM_207225	ENSMUSG00000026313
35	49.8	promoter-TSS	Nfya	nuclear transcription factor-Y alpha	protein-coding	-69	chr17	48716623	48717101	0.625	promoter-TSS (ENSMUST00000046651.7)	ENSMUST00000046719.14	18044	NM_010913	ENSMUSG00000023994
36	49.8	promoter-TSS	Cacybp	calcyclin binding protein	protein-coding	-122	chr1	160040328	160040806	0.632	promoter-TSS (ENSMUST00000014370.11)	ENSMUST00000014370.11	12301	NM_009786	ENSMUSG00000014226
37	49.3	promoter-TSS	Srd5a1	steroid 5 alpha-reductase 1	protein-coding	-92	chr13	69759464	69759942	0.685	promoter-TSS (NM_145354.5)	XM_006517473.5	78925	NM_175283	ENSMUSG00000021594
38	49.3	promoter-TSS	Mex3c	mex3 RNA binding family member C	protein-coding	-198	chr18	73705273	73705751	0.672	promoter-TSS (NM_001039214.4)	XM_011246932.4	240396	NM_001039214	ENSMUSG00000037253
39	49.3	promoter-TSS	Atxn7l1	ataxin 7-like 1	protein-coding	17	chr12	33197463	33197941	0.655	promoter-TSS (NM_028139.5)	NM_028139.5	380753	NM_028139	ENSMUSG00000020564
40	48.9	promoter-TSS	Srgap2	SLIT-ROBO Rho GTPase activating protein 2	protein-coding	8	chr1	131455022	131455500	0.706	promoter-TSS (NM_001081011.2)	XR_001781100.2	14270	NM_019520	ENSMUSG00000026425
41	48.3	promoter-TSS	Cactin	cactin, spliceosome C complex subunit	protein-coding	-141	chr10	81156557	81157035	0.685	promoter-TSS (NM_027381.2)	NM_027381.2	70312	NM_027381	ENSMUSG00000034889
42	48	promoter-TSS	Rfx1	regulatory factor X, 1 (influences HLA class II expression)	protein-coding	-148	chr8	84793078	84793556	0.653	promoter-TSS (NM_009055.4)	NM_009055.4	19724	NM_009055	ENSMUSG00000031706
43	47.8	intron	Fosb	FBJ osteosarcoma oncogene B	protein-coding	1565	chr7	19042166	19042644	0.663	intron (NM_008036.2, intron 1 of 3)	NM_001347586.1	14282	NM_008036	ENSMUSG00000003545
44	47.6	Intergenic	Gm2420	predicted gene 2420	pseudo	-8052	chr5	32869444	32869922	0.603	Intergenic	Gm2420	100039775
45	47.2	promoter-TSS	Hsf2	heat shock factor 2	protein-coding	-87	chr10	57362378	57362856	0.716	promoter-TSS (NR_045353.1)	XM_006512565.5	15500	NM_008297	ENSMUSG00000019878
46	46.7	promoter-TSS	Kdm3a	lysine (K)-specific demethylase 3A	protein-coding	-300	chr6	71610035	71610513	0.795	promoter-TSS (ENSMUST00000065509.11)	ENSMUST00000207023.2	104263	NM_173001	ENSMUSG00000053470
47	46.5	promoter-TSS	Mon1b	MON1 homolog B, secretory traffciking associated	protein-coding	-48	chr8	114361931	114362409	0.637	promoter-TSS (NM_001048143.2)	NM_001048143.2	270096	NM_173015	ENSMUSG00000078908
48	45.7	exon	Gm42092	predicted gene, 42092	ncRNA	337	chr11	103963389	103963867	0.762	exon (XR_003949778.2, exon 2 of 2)	XR_880241.2	105246889	XR_880241
49	45.7	Intergenic	Crhr1	corticotropin releasing hormone receptor 1	protein-coding	-60053	chr11	103963389	103963867	0.762	Intergenic	ENSMUST00000093925.5	12921	NM_007762	ENSMUSG00000018634
50	45	promoter-TSS	Kpnb1	karyopherin (importin) beta 1	protein-coding	-175	chr11	97078654	97079132	0.633	promoter-TSS (NM_008379.3)	NM_008379.3	16211	NM_008379	ENSMUSG00000001440
51	44.8	promoter-TSS	Zbtb5	zinc finger and BTB domain containing 5	protein-coding	-141	chr4	45012314	45012792	0.645	promoter-TSS (NM_001163283.1)	NM_001163283.1	230119	NM_173399	ENSMUSG00000049657
52	44.4	promoter-TSS	Opa3	optic atrophy 3	protein-coding	97	chr7	18962172	18962650	0.69	promoter-TSS (NM_207525.3)	NM_207525.3	403187	NM_207525	ENSMUSG00000052214
53	43.9	promoter-TSS	Brat1	BRCA1-associated ATM activator 1	protein-coding	-376	chr5	140690151	140690629	0.674	promoter-TSS (ENSMUST00000041588.13)	ENSMUST00000041588.13	231841	NM_172724	ENSMUSG00000000148
54	43.3	promoter-TSS	Nudt2	nudix (nucleoside diphosphate linked moiety X)-type motif 2	protein-coding	-96	chr4	41464816	41465294	0.701	promoter-TSS (ENSMUST00000030148.6)	ENSMUST00000030154.7	66401	NM_025539	ENSMUSG00000028443
55	41.8	promoter-TSS	Siva1	SIVA1, apoptosis-inducing factor	protein-coding	113	chr12	112611136	112611614	0.619	promoter-TSS (XR_381987.4)	NM_001161737.1	30954	NM_013929	ENSMUSG00000064326
56	41.5	promoter-TSS	Tmem129	transmembrane protein 129	protein-coding	-267	chr5	33815349	33815827	0.705	promoter-TSS (NM_001040435.4)	NM_001356985.1	68366	NM_026698	ENSMUSG00000019295
57	41.1	promoter-TSS	4930577N17Rik	RIKEN cDNA 4930577N17 gene	ncRNA	-332	chr3	51183611	51184089	0.628	promoter-TSS (NR_073429.1)	NR_073429.1	67746	NR_073429	ENSMUSG00000087440
58	40.7	promoter-TSS	Gsk3a	glycogen synthase kinase 3 alpha	protein-coding	-162	chr7	24937199	24937677	0.819	promoter-TSS (NM_001031667.1)	NM_001031667.1	606496	NM_001031667	ENSMUSG00000057177
59	40.5	promoter-TSS	Grk6	G protein-coupled receptor kinase 6	protein-coding	-165	chr13	55592461	55592939	0.717	promoter-TSS (NM_001038018.5)	NM_001286063.2	26385	NM_011938	ENSMUSG00000074886
60	40.5	promoter-TSS	Lin52	lin-52 homolog (C. elegans)	protein-coding	-157	chr12	84497800	84498278	0.661	promoter-TSS (ENSMUST00000085192.7)	ENSMUST00000137170.4	217708	NM_173756	ENSMUSG00000085793
61	39.4	promoter-TSS	Snd1	staphylococcal nuclease and tudor domain containing 1	protein-coding	-178	chr6	28479915	28480393	0.656	promoter-TSS (NM_019776.2)	XM_006505142.4	56463	NM_019776	ENSMUSG00000001424
62	39.2	promoter-TSS	Bora	bora, aurora kinase A activator	protein-coding	-101	chr14	99283540	99284018	0.599	promoter-TSS (NM_175245.4)	NM_175265.6	77744	NM_175265	ENSMUSG00000022070
63	39.2	promoter-TSS	Wee1	WEE 1 homolog 1 (S. pombe)	protein-coding	-315	chr7	109720712	109721190	0.711	promoter-TSS (NM_001355058.1)	NM_009516.3	22390	NM_009516	ENSMUSG00000031016
64	39	promoter-TSS	Cycs	cytochrome c, somatic	protein-coding	87	chr6	50543223	50543701	0.692	promoter-TSS (NM_007808.5)	NM_007808.5	13063	NM_007808	ENSMUSG00000063694
65	38.7	promoter-TSS	Ddit4	DNA-damage-inducible transcript 4	protein-coding	-137	chr10	59787490	59787968	0.507	promoter-TSS (NM_029083.2)	NM_029083.2	74747	NM_029083	ENSMUSG00000020108
66	38.5	promoter-TSS	H2afz	H2A histone family, member Z	protein-coding	-19	chr3	137569990	137570468	0.775	promoter-TSS (NM_001316995.1)	NM_001316995.1	51788	NM_016750	ENSMUSG00000037894
67	38.5	promoter-TSS	Smc3	structural maintenance of chromosomes 3	protein-coding	-123	chr19	53588465	53588943	0.747	promoter-TSS (NM_007790.3)	NM_007790.3	13006	NM_007790	ENSMUSG00000024974
68	38.3	promoter-TSS	Cnot3	CCR4-NOT transcription complex, subunit 3	protein-coding	-162	chr7	3647833	3648311	0.675	promoter-TSS (NM_146176.3)	XM_006539756.5	232791	NM_146176	ENSMUSG00000035632
69	38.3	promoter-TSS	Myo9b	myosin IXb	protein-coding	62	chr8	71725181	71725659	0.717	promoter-TSS (NM_001142322.2)	NM_001142323.2	17925	NM_015742	ENSMUSG00000004677
70	38.1	promoter-TSS	Tle4	transducin-like enhancer of split 4	protein-coding	-304	chr19	14575607	14576085	0.59	promoter-TSS (NM_001302947.2)	XM_006526913.2	21888	NM_011600	ENSMUSG00000024642
71	37.2	promoter-TSS	Hnrnpa1	heterogeneous nuclear ribonucleoprotein A1	protein-coding	-159	chr15	103148442	103148920	0.695	promoter-TSS (NM_001039129.5)	NR_104427.2	15382	NM_010447	ENSMUSG00000046434
72	36.8	promoter-TSS	9330104G04Rik	RIKEN cDNA 9330104G04 gene	ncRNA	82	chr7	16608490	16608968	0.632	promoter-TSS (NM_001081655.1)	NR_152128.1	320950	NR_152128	ENSMUSG00000097842
73	36.8	promoter-TSS	Adnp2	ADNP homeobox 2	protein-coding	-233	chr18	80194691	80195169	0.671	promoter-TSS (NM_175028.1)	NM_175028.1	240442	NM_175028	ENSMUSG00000053950
74	36.8	intron	Nsl1	NSL1, MIS12 kinetochore complex component	protein-coding	-10216	chr1	190784255	190784733	0.635	intron (NM_001163422.1, intron 7 of 8)	XM_017321425.2	381318	NM_198654	ENSMUSG00000062510
75	36.6	promoter-TSS	Sdccag8	serologically defined colon cancer antigen 8	protein-coding	30	chr1	176642017	176642495	0.747	promoter-TSS (NM_001357390.1)	NR_151682.1	76816	NM_029756	ENSMUSG00000026504
76	35.9	promoter-TSS	Ppp2r5a	protein phosphatase 2, regulatory subunit B', alpha	protein-coding	-504	chr1	191129503	191129981	0.728	promoter-TSS (NM_144880.4)	NM_144880.4	226849	NM_144880	ENSMUSG00000026626
77	35.9	promoter-TSS	Dolpp1	dolichyl pyrophosphate phosphatase 1	protein-coding	48	chr2	30282237	30282715	0.718	promoter-TSS (NM_001290508.2)	NM_001290509.2	57170	NM_020329	ENSMUSG00000026856
78	35.7	promoter-TSS	Sf1	splicing factor 1	protein-coding	-12	chr19	6413498	6413976	0.686	promoter-TSS (ENSMUST00000113485.9)	ENSMUST00000113489.8	22668	NM_011750	ENSMUSG00000024949
79	35.7	promoter-TSS	Ptprs	protein tyrosine phosphatase, receptor type, S	protein-coding	-141	chr17	56769123	56769601	0.606	promoter-TSS (NM_001252456.1)	NM_001252456.1	19280	NM_011218	ENSMUSG00000013236
80	35.5	promoter-TSS	Cdk2ap2	CDK2-associated protein 2	protein-coding	-436	chr19	4146676	4147154	0.708	promoter-TSS (NM_026373.4)	NM_026373.4	52004	NM_026373	ENSMUSG00000024856
81	34.8	exon	Nrbp1	nuclear receptor binding protein 1	protein-coding	108	chr5	31398131	31398609	0.725	exon (NR_188764.1, exon 1 of 1)	NM_147201.2	192292	NM_147201	ENSMUSG00000029148
82	34.6	TTS	Gm41853	predicted gene, 41853	ncRNA	2258	chr19	44272896	44273374	0.653	TTS (XR_877874.2)	XR_877874.2	105246582	XR_877874
83	34.6	promoter-TSS	Sertad3	SERTA domain containing 3	protein-coding	-283	chr7	27172743	27173221	0.686	promoter-TSS (NM_133210.2)	NM_133210.2	170742	NM_133210	ENSMUSG00000055200
84	34.6	promoter-TSS	Cenpx	centromere protein X	protein-coding	1	chr11	120604481	120604959	0.608	promoter-TSS (NM_001347611.2)	XM_011248853.3	20892	NM_016665	ENSMUSG00000025144
85	34.6	intron	Cfap77	cilia and flagella associated protein 77	protein-coding	54671	chr2	28890168	28890646	0.63	intron (NM_001166705.1, intron 1 of 5)	NM_001166705.1	329375	NM_001085514	ENSMUSG00000079502
86	34.6	promoter-TSS	Nfe2l1	nuclear factor, erythroid derived 2,-like 1	protein-coding	-105	chr11	96720660	96721138	0.587	promoter-TSS (ENSMUST00000081775.12)	ENSMUST00000081775.12	18023	NM_008686	ENSMUSG00000038615
87	34.6	promoter-TSS	Snrnp70	small nuclear ribonucleoprotein 70 (U1)	protein-coding	-35	chr7	45044962	45045440	0.786	promoter-TSS (ENSMUST00000074575.11)	ENSMUST00000074575.11	20637	NM_009224	ENSMUSG00000063511
88	34.6	Intergenic	Scd2	stearoyl-Coenzyme A desaturase 2	protein-coding	-8978	chr19	44272896	44273374	0.653	Intergenic	ENSMUST00000026221.7	20250	NM_009128	ENSMUSG00000025203
89	34.6	promoter-TSS	Lrrc45	leucine rich repeat containing 45	protein-coding	-31	chr11	120604481	120604959	0.608	promoter-TSS (ENSMUST00000026137.8)	ENSMUST00000026139.14	217366	NM_153545	ENSMUSG00000025145
90	34.4	promoter-TSS	Mlec	malectin	protein-coding	-509	chr5	115296505	115296983	0.754	promoter-TSS (NM_175403.3)	NM_175403.3	109154	NM_175403	ENSMUSG00000048578
91	34.4	promoter-TSS	Sertad2	SERTA domain containing 2	protein-coding	-336	chr11	20492591	20493069	0.665	promoter-TSS (NM_001362867.1)	NM_001362867.1	58172	NM_021372	ENSMUSG00000049800
92	34.2	promoter-TSS	Drc3	dynein regulatory complex subunit 3	protein-coding	39	chr11	60243694	60244172	0.641	promoter-TSS (NM_001039092.4)	XM_006534382.5	74665	NM_029044	ENSMUSG00000056598
93	34.2	promoter-TSS	Tom1l2	target of myb1-like 2 (chicken)	protein-coding	-202	chr11	60243694	60244172	0.641	promoter-TSS (ENSMUST00000064019.15)	ENSMUST00000064019.15	216810	NM_153080	ENSMUSG00000000538
94	33.8	promoter-TSS	Ints7	integrator complex subunit 7	protein-coding	212	chr1	191307721	191308199	0.686	promoter-TSS (NM_001305233.1)	NM_178632.6	77065	NM_178632	ENSMUSG00000037461
95	33.3	intron	Airn	antisense Igf2r RNA	ncRNA	412	chr17	12960371	12960849	0.597	intron (NR_027773.1, intron 1 of 2)	NR_027773.1	104103	NR_002853	ENSMUSG00000078247
96	33.3	intron	Clec11a	C-type lectin domain family 11, member a	protein-coding	1915	chr7	43954229	43954707	0.622	intron (NM_009131.3, intron 3 of 3)	NM_009131.3	20256	NM_009131	ENSMUSG00000004473
97	33.1	promoter-TSS	Jkamp	JNK1/MAPK8-associated membrane protein	protein-coding	125	chr12	72132499	72132977	0.663	promoter-TSS (NM_026038.2)	NM_024205.2	104771	NM_024205	ENSMUSG00000005078
98	33.1	promoter-TSS	Ccnk	cyclin K	protein-coding	-9	chr12	108145590	108146068	0.579	promoter-TSS (ENSMUST00000071095.14)	ENSMUST00000221167.2	12454	NM_009832	ENSMUSG00000021258
99	32.7	promoter-TSS	Gipc1	GIPC PDZ domain containing family, member 1	protein-coding	-531	chr8	84378537	84379015	0.76	promoter-TSS (NM_018771.3)	NM_018771.3	67903	NM_018771	ENSMUSG00000019433
100	32.7	intron	Phactr3	phosphatase and actin regulator 3	protein-coding	2994	chr2	177819897	177820375	0.705	intron (NM_001177791.1, intron 1 of 12)	NM_001177791.1	74189	NM_028806	ENSMUSG00000027525
101	32.7	promoter-TSS	Gpbp1	GC-rich promoter binding protein 1	protein-coding	-319	chr13	111626725	111627203	0.599	promoter-TSS (ENSMUST00000047627.14)	ENSMUST00000047627.14	73274	NM_028487	ENSMUSG00000032745
102	32.5	promoter-TSS	Camta1	calmodulin binding transcription activator 1	protein-coding	-220	chr4	151946206	151946684	0.657	promoter-TSS (NM_001081557.3)	NM_001195565.1	100072	NM_001081557	ENSMUSG00000014592
103	32.5	promoter-TSS	1810041H14Rik	RIKEN cDNA 1810041H14 gene	ncRNA	-3	chr14	122115446	122115924	0.646	promoter-TSS (NM_026861.2)	NR_131002.2	78312	NR_130999	ENSMUSG00000102112
104	32.2	promoter-TSS	D5Ertd579e	DNA segment, Chr 5, ERATO Doi 579, expressed	protein-coding	94	chr5	36852953	36853431	0.701	promoter-TSS (XM_011240743.3)	XM_011240743.3	320661	NM_177221	ENSMUSG00000029190
105	32.2	promoter-TSS	Cse1l	chromosome segregation 1-like (S. cerevisiae)	protein-coding	67	chr2	166747844	166748322	0.733	promoter-TSS (NM_023565.3)	NM_023565.3	110750	NM_023565	ENSMUSG00000002718
106	32	promoter-TSS	Mdc1	mediator of DNA damage checkpoint 1	protein-coding	78	chr17	36152229	36152707	0.81	promoter-TSS (NM_001010833.2)	NM_001010833.2	240087	NM_001010833	ENSMUSG00000061607
107	32	promoter-TSS	BC005624	cDNA sequence BC005624	protein-coding	131	chr2	30871855	30872333	0.619	promoter-TSS (NM_028846.5)	XM_006497943.5	227707	NM_144885	ENSMUSG00000026851
108	31.8	promoter-TSS	Chchd7	coiled-coil-helix-coiled-coil-helix domain containing 7	protein-coding	3	chr4	3938652	3939130	0.766	promoter-TSS (NM_001190322.2)	NM_001285804.1	66433	NM_181391	ENSMUSG00000042198
109	31.6	promoter-TSS	Opn3	opsin 3	protein-coding	-198	chr1	175520157	175520635	0.65	promoter-TSS (NM_010098.4)	NM_010098.4	13603	NM_010098	ENSMUSG00000026525
110	31.6	promoter-TSS	Raly	hnRNP-associated with lethal yellow	protein-coding	-6	chr2	154632808	154633286	0.699	promoter-TSS (ENSMUST00000029120.14)	ENSMUST00000029120.14	19383	NM_023130	ENSMUSG00000027593
111	31.4	promoter-TSS	Hsp90aa1	heat shock protein 90, alpha (cytosolic), class A member 1	protein-coding	-107	chr12	110662697	110663175	0.587	promoter-TSS (ENSMUST00000021698.13)	NM_010480	15519	NM_010480	ENSMUSG00000021270
112	31.2	promoter-TSS	Mief2	mitochondrial elongation factor 2	protein-coding	49	chr11	60619034	60619512	0.676	promoter-TSS (NM_001009927.2)	NM_001009927.2	237781	NM_001009927	ENSMUSG00000018599
113	31.2	promoter-TSS	Cenpt	centromere protein T	protein-coding	55	chr8	106581384	106581862	0.619	promoter-TSS (NM_021513.2)	XM_011248407.3	320394	NM_177150	ENSMUSG00000036672
114	31.2	promoter-TSS	Thap11	THAP domain containing 11	protein-coding	-141	chr8	106581384	106581862	0.619	promoter-TSS (ENSMUST00000040445.9)	ENSMUST00000040445.9	59016	NM_021513	ENSMUSG00000036442
115	30.9	promoter-TSS	Fxr2	fragile X mental retardation, autosomal homolog 2	protein-coding	-188	chr11	69523389	69523867	0.733	promoter-TSS (ENSMUST00000018909.4)	ENSMUST00000018909.4	23879	NM_011814	ENSMUSG00000018765
116	30.7	promoter-TSS	Leprot	leptin receptor overlapping transcript	protein-coding	-315	chr4	101504361	101504839	0.575	promoter-TSS (ENSMUST00000030254.15)	ENSMUST00000030254.15	230514	NM_175036	ENSMUSG00000035212
117	29.9	promoter-TSS	Rad52	RAD52 homolog, DNA repair protein	protein-coding	149	chr6	119879647	119880125	0.741	promoter-TSS (ENSMUST00000180527.2)	ENSMUST00000032269.12	19365	NM_011236	ENSMUSG00000030166
118	29.9	promoter-TSS	1700029J07Rik	RIKEN cDNA 1700029J07 gene	protein-coding	-61	chr8	46428111	46428589	0.708	promoter-TSS (ENSMUST00000034051.7)	ENSMUST00000098786.3	69479	NM_001033148	ENSMUSG00000071103
119	29.9	promoter-TSS	Ylpm1	YLP motif containing 1	protein-coding	5	chr12	85042743	85043221	0.729	promoter-TSS (NM_001347421.1)	XM_006516100.4	56531	NM_178363	ENSMUSG00000021244
120	29.6	promoter-TSS	Bsdc1	BSD domain containing 1	protein-coding	-252	chr4	129354981	129355459	0.59	promoter-TSS (NM_133889.2)	NM_133889.2	100383	NM_133889	ENSMUSG00000040859
121	29.6	intron	Iffo1	intermediate filament family orphan 1	protein-coding	-6179	chr6	125115786	125116264	0.589	intron (ENSMUST00000044200.11, intron 9 of 15)	ENSMUST00000119527.8	320678	NM_178787	ENSMUSG00000038271
122	29.4	promoter-TSS	Fbrs	fibrosin	protein-coding	-358	chr7	127077533	127078011	0.639	promoter-TSS (NM_010183.2)	NM_010183.2	14123	NM_010183	ENSMUSG00000042423
123	29.4	promoter-TSS	BC005537	cDNA sequence BC005537	protein-coding	-677	chr13	24984724	24985202	0.672	promoter-TSS (NM_024473.3)	NM_024473.3	79555	NM_024473	ENSMUSG00000019132
124	29.2	promoter-TSS	Zfand3	zinc finger, AN1-type domain 3	protein-coding	-158	chr17	30223616	30224094	0.63	promoter-TSS (NM_001356265.1)	NM_001356265.1	21769	NM_148926	ENSMUSG00000044477
125	29	promoter-TSS	Cnnm2	cyclin M2	protein-coding	-37	chr19	46749772	46750250	0.57	promoter-TSS (NM_001102471.1)	NM_033569.3	94219	NM_033569	ENSMUSG00000064105
126	29	promoter-TSS	Cep44	centrosomal protein 44	protein-coding	-116	chr8	57003791	57004269	0.61	promoter-TSS (NM_001009951.1)	XM_006509447.5	382010	NM_001009951	ENSMUSG00000038215
127	29	promoter-TSS	Evi5l	ecotropic viral integration site 5 like	protein-coding	-187	chr8	4216141	4216619	0.616	promoter-TSS (ENSMUST00000176072.9)	ENSMUST00000176149.9	213027	NM_153536	ENSMUSG00000011832
128	28.8	intron	Atad2	ATPase family, AAA domain containing 2	protein-coding	307	chr15	57997932	57998410	0.667	intron (ENSMUST00000038194.5, intron 1 of 27)	ENSMUST00000038194.5	70472	NM_027435	ENSMUSG00000022360
129	28.8	promoter-TSS	Mxd1	MAX dimerization protein 1	protein-coding	-426	chr6	86646330	86646808	0.665	promoter-TSS (ENSMUST00000001184.10)	ENSMUST00000001184.10	17119	NM_010751	ENSMUSG00000001156
130	28.3	promoter-TSS	Rps26	ribosomal protein S26	protein-coding	-88	chr10	128462224	128462702	0.709	promoter-TSS (NM_013765.2)	NM_013765.2	27370	NM_013765	ENSMUSG00000025362
131	28.3	promoter-TSS	Fam234a	family with sequence similarity 234, member A	protein-coding	6	chr17	26462870	26463348	0.76	promoter-TSS (ENSMUST00000114988.8)	ENSMUST00000118487.8	106581	NM_207217	ENSMUSG00000024187
132	27.9	promoter-TSS	Hat1	histone aminotransferase 1	protein-coding	-27	chr2	71219338	71219816	0.565	promoter-TSS (NM_026115.4)	NM_026115.4	107435	NM_026115	ENSMUSG00000027018
133	27.7	promoter-TSS	Hspa2	heat shock protein 2	protein-coding	-38	chr12	76450479	76450957	0.741	promoter-TSS (NM_001002012.2)	NM_001002012.2	15512	NM_001002012	ENSMUSG00000059970
134	27.5	promoter-TSS	Tprn	taperin	protein-coding	61	chr2	25152432	25152910	0.712	promoter-TSS (NM_175286.4)	NM_175286.4	97031	NM_175286	ENSMUSG00000048707
135	27.5	promoter-TSS	Lamtor2	late endosomal/lysosomal adaptor, MAPK and MTOR activator 2	protein-coding	-24	chr3	88460043	88460521	0.566	promoter-TSS (NM_001362368.1)	NM_031248.4	83409	NM_031248	ENSMUSG00000028062
136	27.5	exon	Ensa	endosulfine alpha	protein-coding	122	chr3	95532174	95532652	0.709	exon (NM_001026212.1, exon 1 of 3)	NM_019561.2	56205	NM_019561	ENSMUSG00000038619
137	27.3	promoter-TSS	Klf10	Kruppel-like factor 10	protein-coding	-230	chr15	38300941	38301419	0.742	promoter-TSS (NM_001289471.2)	NM_001357677.2	21847	NM_013692	ENSMUSG00000037465
138	27.3	promoter-TSS	Kansl2	KAT8 regulatory NSL complex subunit 2	protein-coding	50	chr15	98431861	98432339	0.637	promoter-TSS (NM_001289437.1)	NM_001289439.1	69612	NM_133714	ENSMUSG00000022992
139	27.3	promoter-TSS	Mplkip	M-phase specific PLK1 intereacting protein	protein-coding	-132	chr13	17869627	17870105	0.68	promoter-TSS (NM_025479.6)	NM_025479.6	66308	NM_025479	ENSMUSG00000012429
140	27.3	promoter-TSS	3110082I17Rik	RIKEN cDNA 3110082I17 gene	protein-coding	-101	chr5	139446153	139446631	0.695	promoter-TSS (NM_028469.4)	NM_028469.4	73212	NM_028469	ENSMUSG00000053553
141	27.1	promoter-TSS	Prkdc	protein kinase, DNA activated, catalytic polypeptide	protein-coding	-128	chr16	15455331	15455809	0.754	promoter-TSS (NM_008565.3)	XM_006521861.5	19090	NM_011159	ENSMUSG00000022672
142	27.1	promoter-TSS	Gdf9	growth differentiation factor 9	protein-coding	-9	chr11	53321525	53322003	0.605	promoter-TSS (NM_001326614.1)	XM_006532220.5	14566	NM_008110	ENSMUSG00000018238
143	27.1	promoter-TSS	Zfp691	zinc finger protein 691	protein-coding	57	chr4	119031096	119031574	0.638	promoter-TSS (NM_001145935.1)	NM_001145936.1	195522	NM_183140	ENSMUSG00000045268
144	27.1	promoter-TSS	Ciart	circadian associated repressor of transcription	protein-coding	-5	chr3	95789283	95789761	0.625	promoter-TSS (ENSMUST00000036418.10)	ENSMUST00000159739.8	229599	NM_001033302	ENSMUSG00000038550
145	27.1	promoter-TSS	Hmgn1	high mobility group nucleosomal binding domain 1	protein-coding	71	chr16	95928615	95929093	0.614	promoter-TSS (NM_008251.3)	NM_008251.3	15312	NM_008251	ENSMUSG00000040681
146	26.8	promoter-TSS	Vezt	vezatin, adherens junctions transmembrane protein	protein-coding	197	chr10	93871168	93871646	0.649	promoter-TSS (NM_053072.3)	NM_001304720.1	215008	NM_172538	ENSMUSG00000036099
147	26.8	promoter-TSS	Ctps	cytidine 5'-triphosphate synthase	protein-coding	94	chr4	120427140	120427618	0.674	promoter-TSS (NM_001355491.1)	NM_016748.2	51797	NM_016748	ENSMUSG00000028633
148	26.8	promoter-TSS	Pms2	PMS1 homolog2, mismatch repair system component	protein-coding	133	chr5	143846273	143846751	0.831	promoter-TSS (NM_008886.3)	XR_001784634.2	18861	NM_008886	ENSMUSG00000075569
149	26.8	intron	Mnd1	meiotic nuclear divisions 1	protein-coding	443	chr3	84062402	84062880	0.706	intron (NM_029797.4, intron 1 of 7)	NM_029797.4	76915	NM_029797	ENSMUSG00000033752
150	26.8	intron	Stmn1	stathmin 1	protein-coding	680	chr4	134196072	134196550	0.632	intron (NM_019641.4, intron 1 of 4)	NM_019641.4	16765	NM_019641	ENSMUSG00000028832
151	26.8	promoter-TSS	Ska2	spindle and kinetochore associated complex subunit 2	protein-coding	55	chr11	86999903	87000381	0.636	promoter-TSS (NM_025377.3)	NM_025377.3	66140	NM_025377	ENSMUSG00000020492
152	26.8	promoter-TSS	Ipo5	importin 5	protein-coding	-488	chr14	121147909	121148387	0.72	promoter-TSS (ENSMUST00000032898.9)	ENSMUST00000032898.9	70572	NM_023579	ENSMUSG00000030662
153	26.8	promoter-TSS	Srsf7	serine/arginine-rich splicing factor 7	protein-coding	13	chr17	80514482	80514960	0.684	promoter-TSS (NM_001195485.1)	NM_146083.2	225027	NM_146083	ENSMUSG00000024097
154	26.6	promoter-TSS	Swt1	SWT1 RNA endoribonuclease homolog (S. cerevisiae)	protein-coding	126	chr1	151303821	151304299	0.606	promoter-TSS (NM_001357569.1)	NM_025819.4	66875	NM_025819	ENSMUSG00000052748
155	26.6	promoter-TSS	Slc22a15	solute carrier family 22 (organic anion/cation transporter), member 15	protein-coding	-51	chr3	101831581	101832059	0.748	promoter-TSS (NM_001039371.2)	NM_001039371.2	242126	NM_001039371	ENSMUSG00000033147
156	26.6	promoter-TSS	B4galt1	UDP-Gal:betaGlcNAc beta 1,4- galactosyltransferase, polypeptide 1	protein-coding	-502	chr4	40854247	40854725	0.648	promoter-TSS (NM_001378519.2)	NM_022305.6	14595	NM_022305	ENSMUSG00000028413
157	26.6	promoter-TSS	Myo9a	myosin IXa	protein-coding	-82	chr9	59658136	59658614	0.676	promoter-TSS (NM_001172068.1)	NM_173018.2	270163	NM_173018	ENSMUSG00000039585
158	26.6	promoter-TSS	Gm46004	predicted gene, 46004	ncRNA	81	chr7	138968581	138969059	0.618	promoter-TSS (NM_001127363.1)	XR_001778314.3	108167465	XR_001778314
159	26.6	promoter-TSS	Inpp5a	inositol polyphosphate-5-phosphatase A	protein-coding	-205	chr7	138968581	138969059	0.618	promoter-TSS (ENSMUST00000026550.14)	ENSMUST00000106098.8	212111	NM_183144	ENSMUSG00000025477
160	26.4	exon	Zfp180	zinc finger protein 180	protein-coding	302	chr7	23781385	23781863	0.73	exon (NM_001045486.2, exon 1 of 5)	NM_172483.2	210135	NM_172483	ENSMUSG00000057101
161	26.4	promoter-TSS	Narf	nuclear prelamin A recognition factor	protein-coding	-214	chr11	121127609	121128087	0.62	promoter-TSS (NM_026272.3)	NM_026272.3	67608	NM_026272	ENSMUSG00000000056
162	26.2	promoter-TSS	Gid8	GID complex subunit 8	protein-coding	-27	chr2	180351855	180352333	0.633	promoter-TSS (NM_001289651.1)	NM_001289651.1	76425	NM_029607	ENSMUSG00000027573
163	26	promoter-TSS	Smc6	structural maintenance of chromosomes 6	protein-coding	76	chr12	11315724	11316202	0.704	promoter-TSS (ENSMUST00000020931.6)	ENSMUST00000020931.6	67241	NM_025695	ENSMUSG00000020608
164	26	promoter-TSS	Arl5b	ADP-ribosylation factor-like 5B	protein-coding	-86	chr2	15059741	15060219	0.695	promoter-TSS (NM_001165941.2)	XM_017319316.3	75869	NM_029466	ENSMUSG00000017418
165	26	promoter-TSS	Chtf18	CTF18, chromosome transmission fidelity factor 18	protein-coding	-98	chr17	25946268	25946746	0.563	promoter-TSS (NM_001357176.1)	XM_006524017.5	214901	NM_145409	ENSMUSG00000019214
166	26	promoter-TSS	Gen1	GEN1, Holliday junction 5' flap endonuclease	protein-coding	67	chr12	11315724	11316202	0.704	promoter-TSS (NM_001324476.1)	XM_006515041.3	209334	NM_177331	ENSMUSG00000051235
167	26	promoter-TSS	Upf2	UPF2 regulator of nonsense transcripts homolog (yeast)	protein-coding	-120	chr2	5955859	5956337	0.612	promoter-TSS (NM_001081132.1)	XM_006497486.2	326622	NM_001081132	ENSMUSG00000043241
168	26	promoter-TSS	Ncapg2	non-SMC condensin II complex, subunit G2	protein-coding	-78	chr12	116368705	116369183	0.629	promoter-TSS (ENSMUST00000084828.5)	ENSMUST00000084828.5	76044	NM_133762	ENSMUSG00000042029
169	26	promoter-TSS	Dnaja3	DnaJ heat shock protein family (Hsp40) member A3	protein-coding	-70	chr16	4501625	4502103	0.638	promoter-TSS (NM_001135112.1)	NM_001135112.1	83945	NM_023646	ENSMUSG00000004069
170	25.8	promoter-TSS	Atg9a	autophagy related 9A	protein-coding	-27	chr1	75168374	75168852	0.703	promoter-TSS (NM_001003917.5)	NM_001003917.5	245860	NM_001003917	ENSMUSG00000033124
171	25.8	promoter-TSS	Ttll4	tubulin tyrosine ligase-like family, member 4	protein-coding	-5	chr1	74700560	74701038	0.714	promoter-TSS (NM_001014974.2)	XM_006496224.3	67534	NM_001014974	ENSMUSG00000033257
172	25.8	exon	Myl12a	myosin, light chain 12A, regulatory, non-sarcomeric	protein-coding	169	chr17	71309120	71309598	0.614	exon (NM_026064.2, exon 1 of 4)	NM_026064.2	67268	NM_026064	ENSMUSG00000024048
173	25.8	promoter-TSS	1700030J22Rik	RIKEN cDNA 1700030J22 gene	protein-coding	-148	chr8	117705301	117705779	0.782	promoter-TSS (NM_001357254.1)	NM_001357254.1	69528	NM_027103	ENSMUSG00000031847
174	25.5	promoter-TSS	Glce	glucuronyl C5-epimerase	protein-coding	-27	chr9	62029679	62030157	0.646	promoter-TSS (NM_001368304.1)	NR_160774.1	93683	NM_033320	ENSMUSG00000032252
175	25.5	exon	Zfp719	zinc finger protein 719	protein-coding	103	chr7	43228874	43229352	0.705	exon (NM_001357769.1, exon 1 of 4)	NM_001357769.1	210105	NM_172482	ENSMUSG00000030469
176	25.5	promoter-TSS	Far1	fatty acyl CoA reductase 1	protein-coding	-49	chr7	113112753	113113231	0.605	promoter-TSS (ENSMUST00000033018.15)	ENSMUST00000033018.15	67420	NM_026143	ENSMUSG00000030759
177	25.5	promoter-TSS	Immt	inner membrane protein, mitochondrial	protein-coding	59	chr6	71808124	71808602	0.753	promoter-TSS (NM_001253681.1)	NM_001253681.1	76614	NM_029673	ENSMUSG00000052337
178	25.3	promoter-TSS	Prmt1	protein arginine N-methyltransferase 1	protein-coding	-150	chr7	44635755	44636233	0.66	promoter-TSS (NM_001252476.1)	NR_045521.1	15469	NM_019830	ENSMUSG00000109324
179	25.3	promoter-TSS	Suco	SUN domain containing ossification factor	protein-coding	21	chr1	161704246	161704724	0.651	promoter-TSS (NM_001357401.1)	XM_006496762.4	226551	NM_172645	ENSMUSG00000040297
180	25.3	promoter-TSS	Zfp367	zinc finger protein 367	protein-coding	-199	chr13	64300973	64301451	0.619	promoter-TSS (NM_175494.5)	NM_175494.5	238673	NM_175494	ENSMUSG00000044934
181	25.3	intron	Ttc28	tetratricopeptide repeat domain 28	protein-coding	-3014	chr5	111109644	111110122	0.734	intron (XM_030254335.2, intron 2 of 22)	XM_006534846.5	209683	NM_024477	ENSMUSG00000033209
182	25.3	promoter-TSS	Klf13	Kruppel-like factor 13	protein-coding	-192	chr7	63588616	63589094	0.66	promoter-TSS (NM_021366.3)	NM_021366.3	50794	NM_021366	ENSMUSG00000052040
183	25.1	promoter-TSS	E130018O15Rik	RIKEN cDNA E130018O15 gene	ncRNA	-113	chr5	35545694	35546172	0.754	promoter-TSS (NM_001363144.2)	NR_152157.1	442795	NR_152157	ENSMUSG00000055944
184	25.1	promoter-TSS	Smim4	small integral membrane protein 4	protein-coding	-69	chr14	30850724	30851202	0.655	promoter-TSS (NM_001308091.2)	NM_001308091.2	66487	NM_001308091	ENSMUSG00000058351
185	25.1	promoter-TSS	Cramp1l	cramped chromatin regulator homolog 1	protein-coding	-97	chr17	25234677	25235155	0.586	promoter-TSS (NM_001403565.1)	XM_006524703.5	57354	NM_020608	ENSMUSG00000038002
186	25.1	promoter-TSS	Zdhhc5	zinc finger, DHHC domain containing 5	protein-coding	-394	chr2	84545663	84546141	0.735	promoter-TSS (NM_144887.4)	NM_144887.4	228136	NM_144887	ENSMUSG00000034075
187	24.9	promoter-TSS	Alkbh5	alkB homolog 5, RNA demethylase	protein-coding	-26	chr11	60428244	60428722	0.771	promoter-TSS (NM_172943.4)	NM_172943.4	268420	NM_172943	ENSMUSG00000042650
188	24.9	promoter-TSS	Eef1a1	eukaryotic translation elongation factor 1 alpha 1	protein-coding	25	chr9	78388742	78389220	0.632	promoter-TSS (NM_010106.2)	NM_010106.2	13627	NM_010106	ENSMUSG00000037742
189	24.9	promoter-TSS	Ep400	E1A binding protein p400	protein-coding	-102	chr5	110918446	110918924	0.662	promoter-TSS (NM_029337.2)	NM_029337.2	75560	NM_029337	ENSMUSG00000029505
190	24.9	promoter-TSS	1700123M08Rik	RIKEN cDNA 1700123M08 gene	ncRNA	28	chr4	11966363	11966841	0.761	promoter-TSS (NM_001033453.3)	NR_040577.1	100503636	NR_040577
191	24.9	promoter-TSS	Usp28	ubiquitin specific peptidase 28	protein-coding	68	chr9	48896514	48896992	0.739	promoter-TSS (NM_001359739.1)	NM_001359739.1	235323	NM_175482	ENSMUSG00000032267
192	24.9	intron	Dhrsx	dehydrogenase/reductase (SDR family) X chromosome	protein-coding	281	chr4	156390419	156390897	0.556	intron (XM_006535904.5, intron 1 of 5)	NM_001033326.3	236082	NM_001033326	ENSMUSG00000063897
193	24.9	promoter-TSS	Sprtn	SprT-like N-terminal domain	protein-coding	150	chr8	125624536	125625014	0.655	promoter-TSS (ENSMUST00000098312.4)	ENSMUST00000034467.7	244666	NM_001111141	ENSMUSG00000031986
194	24.7	promoter-TSS	Atxn2l	ataxin 2-like	protein-coding	-188	chr7	126102402	126102880	0.637	promoter-TSS (XM_006507728.3)	XM_006507728.3	233871	NM_183020	ENSMUSG00000032637
195	24.5	promoter-TSS	Skp2	S-phase kinase-associated protein 2 (p45)	protein-coding	98	chr15	9140204	9140682	0.647	promoter-TSS (NM_001418870.1)	NM_013787.3	27401	NM_013787	ENSMUSG00000054115
196	24.5	promoter-TSS	Gtpbp6	GTP binding protein 6 (putative)	protein-coding	-35	chr5	110255523	110256001	0.679	promoter-TSS (XM_006534697.3)	XM_006534697.3	107999	NM_145147	ENSMUSG00000033434
197	24.5	promoter-TSS	Ppp6r3	protein phosphatase 6, regulatory subunit 3	protein-coding	-255	chr19	3625765	3626243	0.716	promoter-TSS (ENSMUST00000025846.16)	ENSMUST00000113997.9	52036	NM_028999	ENSMUSG00000024908
198	24.5	promoter-TSS	Prdx1	peroxiredoxin 1	protein-coding	7	chr4	116542564	116543042	0.732	promoter-TSS (NM_011034.5)	NM_011034.5	18477	NM_011034	ENSMUSG00000028691
199	24.2	promoter-TSS	Syt14	synaptotagmin XIV	protein-coding	-4	chr1	192717848	192718326	0.671	promoter-TSS (NM_001301370.1)	NM_181546.3	329324	NM_181546	ENSMUSG00000016200
200	24.2	exon	Ipo11	importin 11	protein-coding	121	chr13	107073106	107073584	0.604	exon (NM_001360897.1, exon 1 of 31)	NM_029665.4	76582	NM_029665	ENSMUSG00000042590
201	24.2	promoter-TSS	Cep85	centrosomal protein 85	protein-coding	8	chr4	133914176	133914654	0.773	promoter-TSS (ENSMUST00000040271.12)	ENSMUST00000040271.12	70012	NM_144527	ENSMUSG00000037443
202	24	intron	Eif4a1	eukaryotic translation initiation factor 4A1	protein-coding	649	chr11	69562361	69562839	0.639	intron (NM_144958.4, intron 1 of 10)	NM_144958.4	13681	NM_144958	ENSMUSG00000059796
203	24	promoter-TSS	Kdm2a	lysine (K)-specific demethylase 2A	protein-coding	-590	chr19	4447456	4447934	0.623	promoter-TSS (NM_001001984.2)	NM_001001984.2	225876	NM_001001984	ENSMUSG00000054611
204	23.8	exon	Arl6ip1	ADP-ribosylation factor-like 6 interacting protein 1	protein-coding	140	chr7	117728469	117728947	0.719	exon (NM_019419.2, exon 1 of 6)	NM_019419.2	54208	NM_019419	ENSMUSG00000030654
205	23.8	promoter-TSS	Sertad1	SERTA domain containing 1	protein-coding	116	chr7	27186255	27186733	0.634	promoter-TSS (NM_001418519.1)	NM_018820.5	55942	NM_018820	ENSMUSG00000008384
206	23.6	exon	Sycp2	synaptonemal complex protein 2	protein-coding	162	chr2	178049050	178049528	0.662	exon (XM_017319020.3, exon 1 of 43)	NM_177191.3	320558	NM_177191	ENSMUSG00000060445
207	23.6	promoter-TSS	Wrb	tryptophan rich basic protein	protein-coding	-5	chr16	95946356	95946834	0.708	promoter-TSS (NM_207301.3)	NM_207301.3	71446	NM_207301	ENSMUSG00000023147
208	23.6	promoter-TSS	Ppp1cb	protein phosphatase 1 catalytic subunit beta	protein-coding	-47	chr5	32616028	32616506	0.815	promoter-TSS (NM_172707.3)	NM_172707.3	19046	NM_172707	ENSMUSG00000014956
209	23.6	promoter-TSS	Cdca7l	cell division cycle associated 7 like	protein-coding	-136	chr12	117807241	117807719	0.709	promoter-TSS (NM_001412933.1)	NM_146040.2	217946	NM_146040	ENSMUSG00000021175
210	23.4	promoter-TSS	Bbip1	BBSome interacting protein 1	protein-coding	15	chr19	53932804	53933282	0.622	promoter-TSS (NM_001195338.1)	NM_001195338.1	100503572	NM_001195338	ENSMUSG00000084957
211	23.4	promoter-TSS	Gsk3b	glycogen synthase kinase 3 beta	protein-coding	-19	chr16	37909105	37909583	0.584	promoter-TSS (NM_001347232.1)	NM_001347232.1	56637	NM_019827	ENSMUSG00000022812
212	23.4	exon	Hook2	hook microtubule tethering protein 2	protein-coding	152	chr8	85717165	85717643	0.627	exon (XM_036153779.1, exon 1 of 21)	NM_001167991.3	170833	NM_133255	ENSMUSG00000052566
213	23.4	exon	Slc25a38	solute carrier family 25, member 38	protein-coding	119	chr9	119939328	119939806	0.674	exon (NM_144793.2, exon 1 of 7)	NM_144793.2	208638	NM_144793	ENSMUSG00000032519
214	23.2	promoter-TSS	Fkbp3	FK506 binding protein 3	protein-coding	88	chr12	65120385	65120863	0.653	promoter-TSS (NM_013902.4)	NM_013902.4	30795	NM_013902	ENSMUSG00000020949
215	23.2	intron	Ptpn2	protein tyrosine phosphatase, non-receptor type 2	protein-coding	183	chr18	67857269	67857747	0.773	intron (XM_030250364.2, intron 1 of 8)	NM_008977.3	19255	NM_008977	ENSMUSG00000024539
216	22.9	promoter-TSS	Rlf	rearranged L-myc fusion sequence	protein-coding	-98	chr4	121072177	121072655	0.718	promoter-TSS (NM_001346660.1)	XM_006502657.4	109263	NM_001081013	ENSMUSG00000049878
217	22.9	promoter-TSS	Dennd4c	DENN/MADD domain containing 4C	protein-coding	-7	chr4	86666515	86666993	0.689	promoter-TSS (NM_001405424.1)	XR_390327.5	329877	NM_184088	ENSMUSG00000038024
218	22.9	promoter-TSS	Elovl5	ELOVL family member 5, elongation of long chain fatty acids (yeast)	protein-coding	98	chr9	77824506	77824984	0.632	promoter-TSS (NM_134255.3)	NM_134255.3	68801	NM_134255	ENSMUSG00000032349
219	22.9	promoter-TSS	Dnajc5	DnaJ heat shock protein family (Hsp40) member C5	protein-coding	-60	chr2	181161979	181162457	0.669	promoter-TSS (NM_001271584.1)	NM_001271584.1	13002	NM_016775	ENSMUSG00000000826
220	22.9	promoter-TSS	Tmem8b	transmembrane protein 8B	protein-coding	26	chr4	43668758	43669236	0.734	promoter-TSS (NM_001085508.2)	NM_001368842.1	242409	NM_001085508	ENSMUSG00000078716
221	22.9	promoter-TSS	Mfsd11	major facilitator superfamily domain containing 11	protein-coding	-51	chr11	116744059	116744537	0.69	promoter-TSS (NM_001361585.1)	XM_017314745.2	69900	NM_178620	ENSMUSG00000020818
222	22.9	Intergenic	Gm44	predicted gene 44	protein-coding	-147346	chrX	89788163	89788641	0.904	Intergenic	ENSMUST00000172155.2	212952	NM_001101450	ENSMUSG00000091497
223	22.9	promoter-TSS	Yy1	YY1 transcription factor	protein-coding	-168	chr12	108758492	108758970	0.712	promoter-TSS (ENSMUST00000021692.9)	ENSMUST00000021692.9	22632	NM_009537	ENSMUSG00000021264
224	22.7	promoter-TSS	Cenpp	centromere protein P	protein-coding	110	chr13	49805894	49806372	0.793	promoter-TSS (NM_001271397.1)	NM_025495.4	66336	NM_025495	ENSMUSG00000021391
225	22.7	promoter-TSS	Ccnb1	cyclin B1	protein-coding	-39	chr13	100922794	100923272	0.77	promoter-TSS (NM_172301.3)	NM_172301.3	268697	NM_172301	ENSMUSG00000041431
226	22.7	promoter-TSS	Rnu12	RNA U12, small nuclear	snRNA	236	chr15	83033843	83034321	0.616	promoter-TSS (NM_001347082.1)	NR_004432.2	104307	NR_004432	ENSMUSG00000065176
227	22.7	promoter-TSS	Atg101	autophagy related 101	protein-coding	-139	chr15	101181804	101182282	0.75	promoter-TSS (NM_026566.3)	NM_026566.3	68118	NM_026566	ENSMUSG00000037204
228	22.7	promoter-TSS	Poldip3	polymerase (DNA-directed), delta interacting protein 3	protein-coding	-497	chr15	83033843	83034321	0.616	promoter-TSS (ENSMUST00000058793.14)	ENSMUST00000058793.14	73826	NM_178627	ENSMUSG00000041815
229	22.5	intron	Rplp1	ribosomal protein, large, P1	protein-coding	172	chr9	61821381	61821859	0.738	intron (NM_018853.3, intron 1 of 2)	NM_018853.3	56040	NM_018853	ENSMUSG00000007892
230	22.5	promoter-TSS	Pak4	p21 (RAC1) activated kinase 4	protein-coding	70	chr7	28297300	28297778	0.752	promoter-TSS (NM_027470.3)	XM_017312296.1	70584	NM_027470	ENSMUSG00000030602
231	22.5	promoter-TSS	Atp5l	ATP synthase, H+ transporting, mitochondrial F0 complex, subunit G	protein-coding	420	chr9	44831381	44831859	0.664	promoter-TSS (XR_379340.5)	NM_013795.5	27425	NM_013795	ENSMUSG00000038717
232	22.5	promoter-TSS	Fdft1	farnesyl diphosphate farnesyl transferase 1	protein-coding	-144	chr14	63415241	63415719	0.714	promoter-TSS (NM_001360211.1)	NM_001360211.1	14137	NM_010191	ENSMUSG00000021273
233	22.5	promoter-TSS	Arfgap3	ADP-ribosylation factor GTPase activating protein 3	protein-coding	-194	chr15	83234531	83235009	0.628	promoter-TSS (NM_001357756.1)	XM_006521254.4	66251	NM_025445	ENSMUSG00000054277
234	22.5	promoter-TSS	Armh1	armadillo-like helical domain containing 1	protein-coding	9	chr4	117109081	117109559	0.702	promoter-TSS (NM_001145637.1)	XR_867885.4	381544	NM_001033774	ENSMUSG00000060268
235	22.5	intron	Fance	Fanconi anemia, complementation group E	protein-coding	380	chr17	28532645	28533123	0.636	intron (NR_028297.1, intron 1 of 9)	NM_001163820.1	72775	NM_028348	ENSMUSG00000007570
236	22.5	promoter-TSS	Trim41	tripartite motif-containing 41	protein-coding	607	chr11	48707372	48707850	0.662	promoter-TSS (XM_006532759.5)	NM_145377.2	211007	NM_145377	ENSMUSG00000040365
237	22.3	intron	Gm19596	protein aurora borealis-like	pseudo	14029	chr6	86116846	86117324	0.607	intron (Gm19596, intron 1 of 2)	Gm19596	100503219
238	22.3	promoter-TSS	Morf4l2	mortality factor 4 like 2	protein-coding	-124	chrX	135641986	135642464	0.622	promoter-TSS (NM_001168225.1)	NM_001168229.1	56397	NM_019768	ENSMUSG00000031422
239	22.3	promoter-TSS	Prdm4	PR domain containing 4	protein-coding	10	chr10	85752601	85753079	0.727	promoter-TSS (NM_001302886.1)	NM_001302886.1	72843	NM_181650	ENSMUSG00000035529
240	22.3	promoter-TSS	Acot7	acyl-CoA thioesterase 7	protein-coding	-177	chr4	152262141	152262619	0.613	promoter-TSS (NM_001369273.1)	NM_133348.2	70025	NM_133348	ENSMUSG00000028937
241	22.1	promoter-TSS	Vamp9	vesicle-associated membrane protein 9	protein-coding	69	chr5	100054005	100054483	0.711	promoter-TSS (ENSMUST00000198837.3)	ENSMUST00000198837.3	102639650	XR_001784900	ENSMUSG00000105078
242	22.1	promoter-TSS	Upf3a	UPF3 regulator of nonsense transcripts homolog A (yeast)	protein-coding	98	chr8	13835474	13835952	0.681	promoter-TSS (NM_025924.2)	NM_025924.2	67031	NM_025924	ENSMUSG00000038398
243	22.1	promoter-TSS	Peli1	pellino 1	protein-coding	-67	chr11	21040977	21041455	0.73	promoter-TSS (NM_023324.2)	XM_011243746.2	67245	NM_023324	ENSMUSG00000020134
244	22.1	promoter-TSS	Phf13	PHD finger protein 13	protein-coding	-442	chr4	152080839	152081317	0.56	promoter-TSS (NM_172705.2)	NM_172705.2	230936	NM_172705	ENSMUSG00000047777
245	21.9	promoter-TSS	Ybx2	Y box protein 2	protein-coding	-245	chr11	69826168	69826646	0.694	promoter-TSS (NM_001347634.3)	NM_016875.4	53422	NM_016875	ENSMUSG00000018554
246	21.9	promoter-TSS	Ung	uracil DNA glycosylase	protein-coding	110	chr5	114268367	114268845	0.685	promoter-TSS (NM_011677.2)	NM_001040691.1	22256	NM_011677	ENSMUSG00000029591
247	21.9	exon	Dctpp1	dCTP pyrophosphatase 1	protein-coding	6621	chr7	126852979	126853457	0.592	exon (NM_001360916.1, exon 3 of 3)	NM_023203.1	66422	NM_023203	ENSMUSG00000042462
248	21.9	promoter-TSS	Ppp2r5c	protein phosphatase 2, regulatory subunit B', gamma	protein-coding	-364	chr12	110412929	110413407	0.738	promoter-TSS (NM_001135001.2)	XM_006515923.5	26931	NM_012023	ENSMUSG00000017843
249	21.6	promoter-TSS	Eif3b	eukaryotic translation initiation factor 3, subunit B	protein-coding	-463	chr5	140404358	140404836	0.704	promoter-TSS (NM_133916.2)	NM_133916.2	27979	NM_133916	ENSMUSG00000056076
250	21.6	exon	Tmem107	transmembrane protein 107	protein-coding	142	chr11	68961538	68962016	0.777	exon (NM_025838.2, exon 1 of 5)	NM_025838.2	66910	NM_025838	ENSMUSG00000020895
251	21.6	exon	Sec22a	SEC22 homolog A, vesicle trafficking protein	protein-coding	157	chr16	35183823	35184301	0.633	exon (XM_006522235.4, exon 1 of 7)	XM_006522235.4	317717	NM_133704	ENSMUSG00000034473
252	21.6	promoter-TSS	Mpp5	membrane protein, palmitoylated 5 (MAGUK p55 subfamily member 5)	protein-coding	-225	chr12	78795142	78795620	0.593	promoter-TSS (NM_019579.3)	XM_006516097.5	56217	NM_019579	ENSMUSG00000021112
253	21.6	promoter-TSS	Dgat2	diacylglycerol O-acyltransferase 2	protein-coding	-211	chr7	98831892	98832370	0.746	promoter-TSS (NM_026384.3)	NM_026384.3	67800	NM_026384	ENSMUSG00000030747
254	21.6	promoter-TSS	Kmt5a	lysine methyltransferase 5A	protein-coding	9	chr5	124577750	124578228	0.733	promoter-TSS (NM_001310725.2)	NM_030241.4	67956	NM_030241	ENSMUSG00000049327
255	21.6	Intergenic	Foxo3	forkhead box O3	protein-coding	-1114	chr10	42153566	42154044	0.606	Intergenic	NM_019740.3	56484	NM_019740	ENSMUSG00000048756
256	21.6	promoter-TSS	Rab10	RAB10, member RAS oncogene family	protein-coding	-356	chr12	3360086	3360564	0.681	promoter-TSS (NM_016676.5)	NM_016676.5	19325	NM_016676	ENSMUSG00000020671
257	21.6	promoter-TSS	Slc43a2	solute carrier family 43, member 2	protein-coding	-167	chr11	75422467	75422945	0.75	promoter-TSS (NM_001199283.1)	XM_006532822.5	215113	NM_173388	ENSMUSG00000038178
258	21.6	promoter-TSS	Pknox1	Pbx/knotted 1 homeobox	protein-coding	-364	chr17	31783105	31783583	0.657	promoter-TSS (ENSMUST00000097352.11)	ENSMUST00000097352.11	18771	NM_016670	ENSMUSG00000006705
259	21.4	promoter-TSS	Nfatc2ip	nuclear factor of activated T cells, cytoplasmic, calcineurin dependent 2 interacting protein	protein-coding	-88	chr7	125995758	125996236	0.64	promoter-TSS (ENSMUST00000075671.5)	ENSMUST00000075671.5	18020	NM_010900	ENSMUSG00000030722
260	21.4	exon	Hsdl2	hydroxysteroid dehydrogenase like 2	protein-coding	177	chr4	59581501	59581979	0.789	exon (NM_001301367.1, exon 1 of 12)	NM_024255.3	72479	NM_024255	ENSMUSG00000028383
261	21.4	promoter-TSS	Fam76a	family with sequence similarity 76, member A	protein-coding	-157	chr4	132649787	132650265	0.532	promoter-TSS (ENSMUST00000030696.11)	ENSMUST00000030696.11	230789	NM_145553	ENSMUSG00000028878
262	21.2	exon	Zdhhc20	zinc finger, DHHC domain containing 20	protein-coding	261	chr14	58127293	58127771	0.671	exon (NM_001360097.1, exon 1 of 14)	NM_001360097.1	75965	NM_029492	ENSMUSG00000021969
263	21.2	promoter-TSS	Rps29	ribosomal protein S29	protein-coding	77	chr12	69205575	69206053	0.767	promoter-TSS (NM_009093.3)	NM_009093.3	20090	NM_009093	ENSMUSG00000034892
264	21.2	promoter-TSS	Arf1	ADP-ribosylation factor 1	protein-coding	-434	chr11	59119237	59119715	0.654	promoter-TSS (NM_001130408.2)	NM_001130408.2	11840	NM_007476	ENSMUSG00000048076
265	21.2	exon	Ppp6r1	protein phosphatase 6, regulatory subunit 1	protein-coding	103	chr7	4661607	4662085	0.738	exon (NM_172894.2, exon 1 of 24)	NM_172894.2	243819	NM_172894	ENSMUSG00000052296
266	21.2	promoter-TSS	Myh10	myosin, heavy polypeptide 10, non-muscle	protein-coding	-206	chr11	68582296	68582774	0.772	promoter-TSS (NM_175260.2)	NM_175260.2	77579	NM_175260	ENSMUSG00000020900
267	21.2	promoter-TSS	Hspa9	heat shock protein 9	protein-coding	-165	chr18	35087330	35087808	0.758	promoter-TSS (NM_010481.2)	NM_010481.2	15526	NM_010481	ENSMUSG00000024359
268	21	promoter-TSS	Meiob	meiosis specific with OB domains	protein-coding	-118	chr17	25022918	25023396	0.676	promoter-TSS (NM_029197.1)	XM_006525045.4	75178	NM_029197	ENSMUSG00000024155
269	21	promoter-TSS	Ddx5	DEAD (Asp-Glu-Ala-Asp) box polypeptide 5	protein-coding	37	chr11	106679457	106679935	0.706	promoter-TSS (NM_001166685.1)	NM_001355676.1	13207	NM_007840	ENSMUSG00000020719
270	21	promoter-TSS	Msh4	mutS homolog 4	protein-coding	97	chr3	153611159	153611637	0.72	promoter-TSS (NM_031870.4)	NM_031870.4	55993	NM_031870	ENSMUSG00000005493
271	21	promoter-TSS	Tcp11l2	t-complex 11 (mouse) like 2	protein-coding	-275	chr10	84412297	84412775	0.59	promoter-TSS (NM_146008.2)	NM_146008.2	216198	NM_146008	ENSMUSG00000020034
272	21	promoter-TSS	Wasf1	WAS protein family, member 1	protein-coding	26	chr10	40759317	40759795	0.685	promoter-TSS (NM_001379453.1)	NM_031877.3	83767	NM_031877	ENSMUSG00000019831
273	21	promoter-TSS	C030037D09Rik	RIKEN cDNA C030037D09 gene	ncRNA	-115	chr11	88609115	88609593	0.537	promoter-TSS (NM_001201341.1)	NR_038058.1	193280	NR_038058
274	21	promoter-TSS	Afg3l2	AFG3-like AAA ATPase 2	protein-coding	32	chr18	67581991	67582469	0.724	promoter-TSS (NM_027130.2)	NM_027130.2	69597	NM_027130	ENSMUSG00000024527
275	20.8	promoter-TSS	Lsm14b	LSM family member 14B	protein-coding	-150	chr2	179666381	179666859	0.781	promoter-TSS (NM_001372364.2)	NM_177727.5	241846	NM_177727	ENSMUSG00000039108
276	20.8	promoter-TSS	Relt	RELT tumor necrosis factor receptor	protein-coding	-430	chr7	100511950	100512428	0.719	promoter-TSS (XM_006507932.5)	XM_006507932.5	320100	NM_177073	ENSMUSG00000008318
277	20.8	intron	Ing5	inhibitor of growth family, member 5	protein-coding	216	chr1	93731664	93732142	0.627	intron (XM_006529792.4, intron 1 of 7)	NM_025454.2	66262	NM_025454	ENSMUSG00000026283
278	20.6	promoter-TSS	Ppp1r21	protein phosphatase 1, regulatory subunit 21	protein-coding	-163	chr17	88837150	88837628	0.664	promoter-TSS (NM_028658.4)	NM_028658.4	73825	NM_028658	ENSMUSG00000034709
279	20.6	promoter-TSS	Ing2	inhibitor of growth family, member 2	protein-coding	102	chr8	48127853	48128331	0.647	promoter-TSS (NR_166692.1)	NM_023503.3	69260	NM_023503	ENSMUSG00000063049
280	20.6	promoter-TSS	Knl1	kinetochore scaffold 1	protein-coding	-105	chr2	118877256	118877734	0.767	promoter-TSS (NM_001362732.1)	NM_001362732.1	76464	NM_029617	ENSMUSG00000027326
281	20.6	promoter-TSS	Raf1	v-raf-leukemia viral oncogene 1	protein-coding	278	chr6	115653079	115653557	0.723	promoter-TSS (NM_001356334.2)	NM_029780.4	110157	NM_029780	ENSMUSG00000000441
282	20.6	promoter-TSS	Asb7	ankyrin repeat and SOCS box-containing 7	protein-coding	-41	chr7	66339111	66339589	0.738	promoter-TSS (NM_001191001.1)	NM_080443.2	117589	NM_080443	ENSMUSG00000030509
283	20.6	promoter-TSS	Eif5b	eukaryotic translation initiation factor 5B	protein-coding	-30	chr1	38036822	38037300	0.608	promoter-TSS (ENSMUST00000027252.8)	ENSMUST00000027252.8	226982	NM_198303	ENSMUSG00000026083
284	20.3	promoter-TSS	Tpd52l2	tumor protein D52-like 2	protein-coding	-44	chr2	181138668	181139146	0.759	promoter-TSS (NM_001291197.2)	XM_006500701.2	66314	NM_025482	ENSMUSG00000000827
285	20.3	promoter-TSS	Hexim1	hexamethylene bis-acetamide inducible 1	protein-coding	-5	chr11	103006907	103007385	0.585	promoter-TSS (NM_138753.2)	NM_138753.2	192231	NM_138753	ENSMUSG00000048878
286	20.3	promoter-TSS	B3galnt2	UDP-GalNAc:betaGlcNAc beta 1,3-galactosaminyltransferase, polypeptide 2	protein-coding	-186	chr13	14128634	14129112	0.576	promoter-TSS (NM_001362404.1)	XR_873137.3	97884	NM_178640	ENSMUSG00000039242
287	20.3	promoter-TSS	Snrpd2	small nuclear ribonucleoprotein D2	protein-coding	-164	chr7	18883341	18883819	0.777	promoter-TSS (NM_026111.3)	NM_026943.2	107686	NM_026943	ENSMUSG00000040824
288	20.3	promoter-TSS	Ppp1r10	protein phosphatase 1, regulatory subunit 10	protein-coding	66	chr17	36227231	36227709	0.727	promoter-TSS (NM_001163818.1)	XM_006524617.2	52040	NM_175934	ENSMUSG00000039220
289	20.3	promoter-TSS	Ap3m1	adaptor-related protein complex 3, mu 1 subunit	protein-coding	-111	chr14	21102125	21102603	0.644	promoter-TSS (NM_134079.4)	XM_006519293.3	55946	NM_018829	ENSMUSG00000021824
290	20.1	promoter-TSS	Wdyhv1	WDYHV motif containing 1	protein-coding	-141	chr15	58004350	58004828	0.69	promoter-TSS (NM_001326599.1)	XR_001781578.2	76773	NM_029734	ENSMUSG00000022359
291	20.1	promoter-TSS	Eif5	eukaryotic translation initiation factor 5	protein-coding	-111	chr12	111504185	111504663	0.735	promoter-TSS (NM_173363.5)	NM_178041.2	217869	NM_173363	ENSMUSG00000021282
292	20.1	promoter-TSS	Wdr18	WD repeat domain 18	protein-coding	-145	chr10	79795605	79796083	0.65	promoter-TSS (NM_175450.5)	NM_175450.5	216156	NM_175450	ENSMUSG00000035754
293	19.9	promoter-TSS	Zfp263	zinc finger protein 263	protein-coding	-222	chr16	3561422	3561900	0.698	promoter-TSS (NM_148924.3)	XM_006522653.4	74120	NM_148924	ENSMUSG00000022529
294	19.9	promoter-TSS	Dmrta2	doublesex and mab-3 related transcription factor like family A2	protein-coding	46	chr4	109835029	109835507	0.595	promoter-TSS (NM_172296.2)	NM_172296.2	242620	NM_172296	ENSMUSG00000047143
295	19.9	promoter-TSS	Rab8a	RAB8A, member RAS oncogene family	protein-coding	-98	chr8	72914707	72915185	0.667	promoter-TSS (NM_023126.2)	NM_023126.2	17274	NM_023126	ENSMUSG00000003037
296	19.9	exon	Rsbn1	rosbin, round spermatid basic protein 1	protein-coding	199	chr3	103821396	103821874	0.654	exon (NM_001356556.1, exon 1 of 8)	NM_001356556.1	229675	NM_172684	ENSMUSG00000044098
297	19.9	promoter-TSS	Osbp	oxysterol binding protein	protein-coding	-400	chr19	11942569	11943047	0.752	promoter-TSS (NM_001033174.1)	NM_001033174.1	76303	NM_001033174	ENSMUSG00000024687
298	19.7	promoter-TSS	Zfp574	zinc finger protein 574	protein-coding	-130	chr7	24776597	24777075	0.697	promoter-TSS (XM_006539850.3)	XM_006539850.3	232976	NM_175477	ENSMUSG00000045252
299	19.7	promoter-TSS	Taldo1	transaldolase 1	protein-coding	-275	chr7	140971559	140972037	0.635	promoter-TSS (NM_011528.4)	NM_011528.4	21351	NM_011528	ENSMUSG00000025503
300	19.7	promoter-TSS	Ccnt1	cyclin T1	protein-coding	-133	chr15	98465511	98465989	0.81	promoter-TSS (NM_001368702.1)	NM_001368702.1	12455	NM_009833	ENSMUSG00000011960
301	19.7	promoter-TSS	Elp5	elongator acetyltransferase complex subunit 5	protein-coding	-171	chr11	69871088	69871566	0.623	promoter-TSS (NM_001253700.1)	NM_001253700.1	54351	NM_018740	ENSMUSG00000018565
302	19.7	promoter-TSS	Gm2694	predicted gene 2694	ncRNA	3	chr8	88199204	88199682	0.658	promoter-TSS (NM_019626.3)	NR_033430.1	100040294	NR_033430	ENSMUSG00000097248
303	19.5	promoter-TSS	Snhg8	small nucleolar RNA host gene 8	ncRNA	22	chr3	123301724	123302202	0.635	promoter-TSS (NR_028573.1)	NR_028574.1	69895	NR_028574	ENSMUSG00000104960
304	19.5	intron	Slc25a41	solute carrier family 25, member 41	protein-coding	-6075	chr17	57354490	57354968	0.63	intron (NM_025877.4, intron 8 of 9)	NM_175333.3	103775	NM_175333	ENSMUSG00000011486
305	19.5	promoter-TSS	Arf2	ADP-ribosylation factor 2	protein-coding	44	chr11	103857356	103857834	0.752	promoter-TSS (NM_001304574.1)	NM_001304574.1	11841	NM_007477	ENSMUSG00000062421
306	19.5	promoter-TSS	Aldh16a1	aldehyde dehydrogenase 16 family, member A1	protein-coding	70	chr7	44803651	44804129	0.609	promoter-TSS (NM_145954.2)	NM_145954.2	69748	NM_145954	ENSMUSG00000007833
307	19.3	promoter-TSS	Zscan18	zinc finger and SCAN domain containing 18	protein-coding	86	chr7	12514274	12514752	0.7	promoter-TSS (NM_001017955.3)	NM_001017955.3	232875	NM_001017955	ENSMUSG00000070822
308	19.3	promoter-TSS	Wbp11	WW domain binding protein 11	protein-coding	4	chr6	136804971	136805449	0.664	promoter-TSS (NM_021714.4)	NM_021714.4	60321	NM_021714	ENSMUSG00000030216
309	19.3	promoter-TSS	Metap1	methionyl aminopeptidase 1	protein-coding	38	chr3	138194866	138195344	0.773	promoter-TSS (NM_175224.4)	NM_175224.4	75624	NM_175224	ENSMUSG00000005813
310	19.3	promoter-TSS	Gdpgp1	GDP-D-glucose phosphorylase 1	protein-coding	1	chr7	79882403	79882881	0.647	promoter-TSS (NM_001291275.2)	NM_178752.3	269952	NM_178752	ENSMUSG00000050973
311	19.3	promoter-TSS	Calm2	calmodulin 2	protein-coding	-4	chr17	87754128	87754606	0.661	promoter-TSS (NM_001355703.1)	NM_007589.5	12314	NM_007589	ENSMUSG00000036438
312	19.3	promoter-TSS	Glyr1	glyoxylate reductase 1 homolog (Arabidopsis)	protein-coding	168	chr16	4867367	4867845	0.593	promoter-TSS (NM_001356320.2)	NM_028720.2	74022	NM_028720	ENSMUSG00000022536
313	19.3	promoter-TSS	Slc39a10	solute carrier family 39 (zinc transporter), member 10	protein-coding	-24	chr1	46892563	46893041	0.714	promoter-TSS (NM_001356416.1)	NM_001356416.1	227059	NM_172653	ENSMUSG00000025986
314	19.3	promoter-TSS	Pkm	pyruvate kinase, muscle	protein-coding	-327	chr9	59563293	59563771	0.615	promoter-TSS (NM_001253883.2)	NM_001253883.2	18746	NM_011099	ENSMUSG00000032294
315	19	promoter-TSS	Hspe1	heat shock protein 1 (chaperonin 10)	protein-coding	19	chr1	55127087	55127565	0.562	promoter-TSS (NM_001356512.1)	NM_008303.4	15528	NM_008303	ENSMUSG00000073676
316	19	exon	Gm7102	predicted gene 7102	protein-coding	516	chr19	61163992	61164470	0.632	exon (Gm6020, exon 1 of 1)	NM_001177513.1	633057	NM_001177513	ENSMUSG00000094649
317	19	promoter-TSS	Got1	glutamic-oxaloacetic transaminase 1, soluble	protein-coding	-65	chr19	43512870	43513348	0.602	promoter-TSS (NM_010324.2)	NM_010324.2	14718	NM_010324	ENSMUSG00000025190
318	19	promoter-TSS	Gm10433	predicted gene 10433	ncRNA	-154	chr12	100153834	100154312	0.771	promoter-TSS (NR_045282.1)	NR_045282.1	100038378	NR_045282	ENSMUSG00000072884
319	19	promoter-TSS	Nup50	nucleoporin 50	protein-coding	68	chr15	84807458	84807936	0.697	promoter-TSS (NM_016714.2)	NM_016714.2	18141	NM_016714	ENSMUSG00000016619
320	19	exon	Pan2	PAN2 poly(A) specific ribonuclease subunit	protein-coding	119	chr10	128139084	128139562	0.69	exon (NM_001252326.1, exon 1 of 26)	NM_001252326.1	103135	NM_133992	ENSMUSG00000005682
321	19	promoter-TSS	Ammecr1l	AMME chromosomal region gene 1-like	protein-coding	-436	chr18	31892202	31892680	0.75	promoter-TSS (NM_153515.4)	NM_153515.4	225339	NM_153515	ENSMUSG00000041915
322	19	intron	Gm38951	predicted gene, 38951	ncRNA	-29079	chr11	93994153	93994631	0.714	intron (XM_030246318.2, intron 24 of 29)	XR_880137.3	105242858	XR_880137
323	18.8	promoter-TSS	Mapk7	mitogen-activated protein kinase 7	protein-coding	-189	chr11	61385051	61385529	0.661	promoter-TSS (NM_001291033.1)	XM_006533277.5	23939	NM_011841	ENSMUSG00000001034
324	18.8	Intergenic	Gm31854	predicted gene, 31854	ncRNA	-59154	chr18	84176995	84177473	0.721	Intergenic	XR_877636.3	102634215	XR_877636
325	18.8	promoter-TSS	Tmem186	transmembrane protein 186	protein-coding	-72	chr16	8455408	8455886	0.679	promoter-TSS (NM_001362485.1)	NM_025708.5	66690	NM_025708	ENSMUSG00000043140
326	18.8	promoter-TSS	Oxsr1	oxidative-stress responsive 1	protein-coding	-129	chr9	119151383	119151861	0.733	promoter-TSS (NM_001359582.1)	NR_045693.1	108737	NM_133985	ENSMUSG00000036737
327	18.8	exon	Fgfr1op	Fgfr1 oncogene partner	protein-coding	126	chr17	8384237	8384715	0.702	exon (NM_001197046.1, exon 1 of 13)	NM_201230.5	75296	NM_201230	ENSMUSG00000069135
328	18.8	promoter-TSS	Ankrd17	ankyrin repeat domain 17	protein-coding	-227	chr5	90514032	90514510	0.718	promoter-TSS (NM_030886.2)	NM_198010.2	81702	NM_030886	ENSMUSG00000055204
329	18.6	promoter-TSS	Fubp1	far upstream element (FUSE) binding protein 1	protein-coding	143	chr3	151915994	151916472	0.806	promoter-TSS (NM_001356363.1)	XR_001783709.2	51886	NM_057172	ENSMUSG00000028034
330	18.6	promoter-TSS	Atad2b	ATPase family, AAA domain containing 2B	protein-coding	-189	chr12	4966925	4967403	0.657	promoter-TSS (NM_001362349.1)	NM_001362349.1	320817	NM_001099628	ENSMUSG00000052812
331	18.6	promoter-TSS	Hps5	HPS5, biogenesis of lysosomal organelles complex 2 subunit 2	protein-coding	-45	chr7	46444787	46445265	0.673	promoter-TSS (NM_001360076.1)	XM_017322269.3	246694	NM_178742	ENSMUSG00000014418
332	18.6	promoter-TSS	Yars	tyrosyl-tRNA synthetase	protein-coding	-50	chr4	129083306	129083784	0.562	promoter-TSS (NM_001347203.2)	XR_376292.3	107271	NM_134151	ENSMUSG00000028811
333	18.6	promoter-TSS	Zmym2	zinc finger, MYM-type 2	protein-coding	-197	chr14	57123550	57124028	0.622	promoter-TSS (NM_001360643.1)	XM_011245220.3	76007	NM_029498	ENSMUSG00000021945
334	18.6	intron	Gm46131	predicted gene, 46131	ncRNA	12806	chr9	106278420	106278898	0.713	intron (XR_379814.4, intron 2 of 2)	XR_001779300.3	108167683	XR_001779300
335	18.6	promoter-TSS	LOC108168035	uncharacterized LOC108168035	ncRNA	258	chr12	112964363	112964841	0.647	promoter-TSS (NM_028193.3)	XR_001780728.2	108168035	XR_001780728
336	18.6	promoter-TSS	Slc2a4	solute carrier family 2 (facilitated glucose transporter), member 4	protein-coding	-435	chr11	69839236	69839714	0.662	promoter-TSS (NM_001359114.1)	XM_006532655.4	20528	NM_009204	ENSMUSG00000018566
337	18.6	promoter-TSS	Dmrt1i	Dmrt1 interacting ncRNA	ncRNA	-63	chr5	144295033	144295511	0.689	promoter-TSS (NM_025833.3)	NR_102373.1	100579137	NR_102372	ENSMUSG00000104600
338	18.6	exon	Mtpn	myotrophin	protein-coding	164	chr6	35516420	35516898	0.788	exon (NM_008098.4, exon 1 of 4)	NM_008098.4	14489	NM_008098	ENSMUSG00000029840
339	18.6	intron	Paip2b	poly(A) binding protein interacting protein 2B	protein-coding	221	chr6	83808263	83808741	0.679	intron (NM_146169.2, intron 1 of 4)	NM_146169.2	232164	NM_146169	ENSMUSG00000045896
340	18.6	promoter-TSS	Cahm	colon adenocarcinoma hypermethylated RNA	ncRNA	133	chr17	10538742	10539220	0.792	promoter-TSS (NM_001159516.2)	NR_037588.1	100526796	NR_037588
341	18.6	promoter-TSS	Mtrr	5-methyltetrahydrofolate-homocysteine methyltransferase reductase	protein-coding	111	chr13	68729827	68730305	0.64	promoter-TSS (NM_001330423.1)	XM_006517182.1	210009	NM_172480	ENSMUSG00000034617
342	18.4	intron	Angptl2	angiopoietin-like 2	protein-coding	74846	chr2	33180580	33181058	0.762	intron (XR_003952804.2, intron 3 of 15)	NM_011923.4	26360	NM_011923	ENSMUSG00000004105
343	18.2	promoter-TSS	Lrpprc	leucine-rich PPR-motif containing	protein-coding	31	chr17	85097944	85098422	0.694	promoter-TSS (NM_028233.2)	NM_028233.2	72416	NM_028233	ENSMUSG00000024120
344	18.2	exon	Osbp2	oxysterol binding protein 2	protein-coding	337	chr11	3813327	3813805	0.67	exon (NM_001363163.1, exon 1 of 14)	NM_001363163.1	74309	NM_152818	ENSMUSG00000020435
345	18.2	Intergenic	Gm40283	predicted gene, 40283	ncRNA	-2232	chr5	35568222	35568700	0.74	Intergenic	XR_868347.1	105244725	XR_868347
346	18.2	promoter-TSS	Crnde	colorectal neoplasia differentially expressed (non-protein coding)	ncRNA	-212	chr8	93082712	93083190	0.661	promoter-TSS (NR_033641.4)	NR_033641.4	71296	NR_033641	ENSMUSG00000031736
347	18.2	promoter-TSS	Glrx5	glutaredoxin 5	protein-coding	173	chr12	104998811	104999289	0.616	promoter-TSS (NR_003145.3)	NM_028419.3	73046	NM_028419	ENSMUSG00000021102
348	18.2	promoter-TSS	Tent4a	terminal nucleotidyltransferase 4A	protein-coding	-368	chr13	69682839	69683317	0.676	promoter-TSS (NM_001169131.2)	XM_006517187.2	210106	NM_198600	ENSMUSG00000034575
349	18	promoter-TSS	Nup98	nucleoporin 98	protein-coding	3	chr7	101859111	101859589	0.566	promoter-TSS (NM_001287164.2)	NM_001287164.2	269966	NM_022979	ENSMUSG00000063550
350	18	promoter-TSS	Actl6a	actin-like 6A	protein-coding	-7	chr3	32762449	32762927	0.759	promoter-TSS (NM_019673.2)	NM_019673.2	56456	NM_019673	ENSMUSG00000027671
351	18	Intergenic	Asmt	acetylserotonin O-methyltransferase	protein-coding	158930	chrX	169265070	169265548	0.825	Intergenic	NM_001308488.2	107626	NM_001199212	ENSMUSG00000093806
352	18	exon	Ccdc84	coiled-coil domain containing 84	protein-coding	190	chr9	44328937	44329415	0.714	exon (NM_201372.4, exon 1 of 11)	NR_151775.1	382073	NM_201372	ENSMUSG00000043923
353	18	intron	Scai	suppressor of cancer cell invasion	protein-coding	146	chr2	39080358	39080836	0.769	intron (XM_036162305.1, intron 1 of 17)	NM_178778.4	320271	NM_178778	ENSMUSG00000035236
354	18	exon	Telo2	telomere maintenance 2	protein-coding	272	chr17	25334368	25334846	0.653	exon (NM_001163661.1, exon 1 of 21)	NM_027880.2	71718	NM_027880	ENSMUSG00000024170
355	18	promoter-TSS	Prmt5	protein arginine N-methyltransferase 5	protein-coding	190	chr14	54754498	54754976	0.67	promoter-TSS (n-TRacg6)	NM_001313906.1	27374	NM_013768	ENSMUSG00000023110
356	17.7	Intergenic	Sec14l1	SEC14-like lipid binding 1	protein-coding	29970	chr11	117056565	117057043	0.76	Intergenic	NM_001363165.1	74136	NM_028777	ENSMUSG00000020823
357	17.7	promoter-TSS	Mir320	microRNA 320	ncRNA	142	chr14	70680853	70681331	0.653	promoter-TSS (NM_001164082.1)	NR_029802.1	723838	NR_029802	ENSMUSG00000065528
358	17.7	promoter-TSS	Zfand5	zinc finger, AN1-type domain 5	protein-coding	200	chr19	21249111	21249589	0.634	promoter-TSS (NM_009551.5)	XM_006527058.4	22682	NM_009551	ENSMUSG00000024750
359	17.7	promoter-TSS	Bckdha	branched chain ketoacid dehydrogenase E1, alpha polypeptide	protein-coding	-169	chr7	25358108	25358586	0.586	promoter-TSS (NM_001403510.1)	NM_007533.6	12039	NM_007533	ENSMUSG00000060376
360	17.7	intron	Fer	fer (fms/fps related) protein kinase	protein-coding	482	chr17	64171238	64171716	0.638	intron (XM_006523645.5, intron 1 of 17)	NM_001037997.4	14158	NM_008000	ENSMUSG00000000127
361	17.7	promoter-TSS	Fignl1	fidgetin-like 1	protein-coding	-277	chr11	11759000	11759478	0.656	promoter-TSS (NM_001163359.2)	NM_001163360.1	60530	NM_021891	ENSMUSG00000035455
362	17.7	promoter-TSS	Syncrip	synaptotagmin binding, cytoplasmic RNA interacting protein	protein-coding	-45	chr9	88364256	88364734	0.653	promoter-TSS (NM_001284328.1)	NM_019666.2	56403	NM_019666	ENSMUSG00000032423
363	17.7	exon	Ccdc117	coiled-coil domain containing 117	protein-coding	204	chr11	5491774	5492252	0.777	exon (NM_134033.2, exon 1 of 5)	NM_134033.2	104479	NM_134033	ENSMUSG00000020482
364	17.7	promoter-TSS	Sox30	SRY (sex determining region Y)-box 30	protein-coding	-210	chr11	45870646	45871124	0.765	promoter-TSS (NM_173384.3)	NM_173384.3	214105	NM_173384	ENSMUSG00000040489
365	17.5	promoter-TSS	Arl13b	ADP-ribosylation factor-like 13B	protein-coding	45	chr16	62667119	62667597	0.688	promoter-TSS (NM_026577.4)	NM_026577.4	68146	NM_026577	ENSMUSG00000022911
366	17.5	intron	Vps37c	vacuolar protein sorting 37C	protein-coding	323	chr19	10666183	10666661	0.761	intron (XM_036161381.1, intron 1 of 3)	NM_001361963.1	107305	NM_181403	ENSMUSG00000048832
367	17.5	promoter-TSS	Spag6	sperm associated antigen 6	protein-coding	-173	chr2	18703412	18703890	0.7	promoter-TSS (NM_001001334.3)	NM_001001334.3	381350	NM_001001334	ENSMUSG00000037708
368	17.5	exon	Ltb4r2	leukotriene B4 receptor 2	protein-coding	896	chr14	55999510	55999988	0.849	exon (NM_020490.3, exon 2 of 2)	NM_020490.3	57260	NM_020490	ENSMUSG00000040432
369	17.5	promoter-TSS	Coro1c	coronin, actin binding protein 1C	protein-coding	-356	chr5	114046884	114047362	0.737	promoter-TSS (NM_011779.3)	NM_011779.3	23790	NM_011779	ENSMUSG00000004530
370	17.5	promoter-TSS	Luc7l	Luc7-like	protein-coding	82	chr17	26471727	26472205	0.743	promoter-TSS (NM_025881.3)	NM_025881.3	66978	NM_025881	ENSMUSG00000024188
371	17.5	promoter-TSS	Hist1h2bj	histone cluster 1, H2bj	protein-coding	53	chr13	22227182	22227660	0.664	promoter-TSS (NM_178186.3)	NM_178198.3	319183	NM_178198	ENSMUSG00000069300
372	17.5	exon	Cgrrf1	cell growth regulator with ring finger domain 1	protein-coding	121	chr14	47069473	47069951	0.72	exon (NM_001360454.1, exon 1 of 6)	NM_026832.4	68755	NM_026832	ENSMUSG00000055128
373	17.5	intron	Mir7043	microRNA 7043	ncRNA	4257	chr6	116618512	116618990	0.802	intron (XM_006505866.5, intron 4 of 8)	NR_106010.1	102466793	NR_106010	ENSMUSG00000098334
374	17.3	promoter-TSS	Tesmin	testis expressed metallothionein like	protein-coding	21	chr19	3438639	3439117	0.675	promoter-TSS (NM_001039657.2)	NM_001039657.2	17771	NM_010841	ENSMUSG00000024905
375	17.3	promoter-TSS	Ypel5	yippee like 5	protein-coding	1	chr17	73143385	73143863	0.66	promoter-TSS (NM_001357368.1)	NM_027166.6	383295	NM_027166	ENSMUSG00000039770
376	17.3	promoter-TSS	Med26	mediator complex subunit 26	protein-coding	-336	chr8	73302251	73302729	0.67	promoter-TSS (NM_027485.4)	NM_027485.4	70625	NM_027485	ENSMUSG00000045248
377	17.3	exon	9530077C05Rik	RIKEN cDNA 9530077C05 gene	protein-coding	139	chr9	22322743	22323221	0.893	exon (NM_026739.3, exon 1 of 7)	NM_026739.3	68283	NM_026739	ENSMUSG00000036411
378	17.3	promoter-TSS	Nudcd2	NudC domain containing 2	protein-coding	-59	chr11	40624187	40624665	0.622	promoter-TSS (NM_001290697.2)	NM_001290697.2	52653	NM_026023	ENSMUSG00000020328
379	17.3	promoter-TSS	Fam49b	family with sequence similarity 49, member B	protein-coding	-364	chr15	63870050	63870528	0.844	promoter-TSS (NM_001360035.1)	XM_006520765.3	223601	NM_144846	ENSMUSG00000022378
380	17.3	promoter-TSS	Letmd1	LETM1 domain containing 1	protein-coding	-138	chr15	100366288	100366766	0.664	promoter-TSS (NM_001357982.1)	XM_006521320.4	68614	NM_134093	ENSMUSG00000037353
381	17.3	promoter-TSS	Nub1	negative regulator of ubiquitin-like proteins 1	protein-coding	-225	chr5	24890349	24890827	0.66	promoter-TSS (NM_001305264.1)	NM_001305264.1	53312	NM_016736	ENSMUSG00000028954
382	17.3	promoter-TSS	Ube2n	ubiquitin-conjugating enzyme E2N	protein-coding	-284	chr10	95350501	95350979	0.616	promoter-TSS (NM_080560.3)	NM_080560.3	93765	NM_080560	ENSMUSG00000074781
383	17.1	promoter-TSS	Cry1	cryptochrome 1 (photolyase-like)	protein-coding	-188	chr10	85020867	85021345	0.639	promoter-TSS (NM_007771.3)	NM_007771.3	12952	NM_007771	ENSMUSG00000020038
384	17.1	intron	Gm34735	predicted gene, 34735	ncRNA	10770	chr9	121088403	121088881	0.724	intron (XM_030244183.2, intron 8 of 36)	XR_871377.1	102638090	XR_871376
385	17.1	intron	Pip4p1	phosphatidylinositol-4,5-bisphosphate 4-phosphatase 1	protein-coding	326	chr14	51167741	51168219	0.673	intron (NM_001310507.1, intron 1 of 5)	NM_001310507.1	219024	NM_001033271	ENSMUSG00000035953
386	17.1	promoter-TSS	Calm1	calmodulin 1	protein-coding	-125	chr12	100165330	100165808	0.718	promoter-TSS (NM_001313934.1)	NM_009790.5	12313	NM_009790	ENSMUSG00000001175
387	17.1	promoter-TSS	Dpf3	D4, zinc and double PHD fingers, family 3	protein-coding	-51	chr12	83534322	83534800	0.667	promoter-TSS (NM_001267625.1)	NM_058212.3	70127	NM_058212	ENSMUSG00000021221
388	17.1	intron	Ipo7	importin 7	protein-coding	619	chr7	109617902	109618380	0.7	intron (NM_181517.5, intron 1 of 24)	NM_181517.5	233726	NM_181517	ENSMUSG00000066232
389	17.1	promoter-TSS	D10Wsu102e	DNA segment, Chr 10, Wayne State University 102, expressed	protein-coding	89	chr10	83195935	83196413	0.678	promoter-TSS (NM_026579.3)	NM_026579.3	28109	NM_026579	ENSMUSG00000020255
390	17.1	promoter-TSS	Mgme1	mitochondrial genome maintenance exonuclease 1	protein-coding	-30	chr2	144112555	144113033	0.688	promoter-TSS (NM_001199188.2)	NM_028984.5	74528	NM_028984	ENSMUSG00000027424
391	17.1	intron	Gm36299	predicted gene, 36299	ncRNA	4092	chr5	150335580	150336058	0.717	intron (XM_030254574.2, intron 33 of 64)	XR_377278.3	102640166	XR_377278
392	16.9	promoter-TSS	Larp7	La ribonucleoprotein domain family, member 7	protein-coding	220	chr3	127346539	127347017	0.763	promoter-TSS (NM_197997.2)	NM_138593.2	28036	NM_138593	ENSMUSG00000027968
393	16.9	promoter-TSS	Pcna	proliferating cell nuclear antigen	protein-coding	26	chr2	132094835	132095313	0.719	promoter-TSS (NM_011045.2)	NM_011045.2	18538	NM_011045	ENSMUSG00000027342
394	16.9	exon	Zhx1	zinc fingers and homeoboxes 1	protein-coding	102	chr15	57939563	57940041	0.577	exon (NM_001042438.2, exon 1 of 5)	NM_001042438.2	22770	NM_009572	ENSMUSG00000022361
395	16.9	promoter-TSS	Rab5a	RAB5A, member RAS oncogene family	protein-coding	-359	chr17	53785664	53786142	0.657	promoter-TSS (NM_025887.4)	NM_025887.4	271457	NM_025887	ENSMUSG00000017831
396	16.9	promoter-TSS	Luc7l2	LUC7-like 2 (S. cerevisiae)	protein-coding	200	chr6	38528230	38528708	0.614	promoter-TSS (XM_036165950.1)	NM_001311100.2	192196	NM_138680	ENSMUSG00000029823
397	16.9	promoter-TSS	Garem1	GRB2 associated regulator of MAPK1 subtype 1	protein-coding	-501	chr18	21433458	21433936	0.558	promoter-TSS (NM_001033445.3)	NM_001033445.3	381126	NM_001033445	ENSMUSG00000042680
398	16.9	promoter-TSS	Srebf2	sterol regulatory element binding factor 2	protein-coding	112	chr15	82031328	82031806	0.696	promoter-TSS (NM_001411792.1)	NM_033218.2	20788	NM_033218	ENSMUSG00000022463
399	16.9	promoter-TSS	Msmo1	methylsterol monoxygenase 1	protein-coding	88	chr8	65186285	65186763	0.763	promoter-TSS (NM_025436.3)	NM_025436.3	66234	NM_025436	ENSMUSG00000031604
400	16.9	exon	Fam136a	family with sequence similarity 136, member A	protein-coding	169	chr6	86342558	86343036	0.75	exon (NM_025591.3, exon 1 of 3)	NM_025591.3	66488	NM_025591	ENSMUSG00000057497
401	16.9	promoter-TSS	Gpn3	GPN-loop GTPase 3	protein-coding	-50	chr5	122510282	122510760	0.689	promoter-TSS (NM_024216.2)	NM_024216.2	68080	NM_024216	ENSMUSG00000029464
402	16.9	promoter-TSS	Dnajb1	DnaJ heat shock protein family (Hsp40) member B1	protein-coding	-185	chr8	84334753	84335231	0.65	promoter-TSS (NM_001308227.1)	NM_001308227.1	81489	NM_018808	ENSMUSG00000005483
403	16.9	exon	Gm2a	GM2 ganglioside activator protein	protein-coding	155	chr11	54988727	54989205	0.646	exon (NM_010299.3, exon 1 of 4)	NM_010299.3	14667	NM_010299	ENSMUSG00000000594
404	16.7	promoter-TSS	Mrps14	mitochondrial ribosomal protein S14	protein-coding	-53	chr1	160022493	160022971	0.648	promoter-TSS (NM_001347121.1)	NM_025474.4	64659	NM_025474	ENSMUSG00000058267
405	16.7	promoter-TSS	Katnal1	katanin p60 subunit A-like 1	protein-coding	-136	chr5	148865567	148866045	0.629	promoter-TSS (NM_153572.2)	XM_006504828.5	231912	NM_153572	ENSMUSG00000041298
406	16.7	promoter-TSS	Map1a	microtubule-associated protein 1 A	protein-coding	89	chr2	121119933	121120411	0.805	promoter-TSS (NM_032393.2)	NM_032393.2	17754	NM_032393	ENSMUSG00000027254
407	16.7	promoter-TSS	Ap3b1	adaptor-related protein complex 3, beta 1 subunit	protein-coding	3	chr13	94495232	94495710	0.698	promoter-TSS (NM_009680.3)	NM_009680.3	11774	NM_009680	ENSMUSG00000021686
408	16.7	TTS	Ldb3	LIM domain binding 3	protein-coding	27380	chr14	34282945	34283423	0.713	TTS (NM_001039075.2)	NM_001039074.2	24131	NM_011918	ENSMUSG00000021798
409	16.7	Intergenic	Nicn1	nicolin 1	protein-coding	-9277	chr9	108158126	108158604	0.685	Intergenic	NM_001364505.1	66257	NM_025449	ENSMUSG00000032606
410	16.7	exon	Saysd1	SAYSVFN motif domain containing 1	protein-coding	201	chr14	20132788	20133266	0.681	exon (NM_026209.1, exon 1 of 2)	XM_017316166.3	67509	NM_026209	ENSMUSG00000045107
411	16.7	intron	Gm21992	predicted gene 21992	protein-coding	529	chr19	4860859	4861337	0.581	intron (NM_019869.3, intron 1 of 2)	NR_157185.1	102902673	NM_001290127	ENSMUSG00000096370
412	16.7	intron	Dars	aspartyl-tRNA synthetase	protein-coding	288	chr1	128344626	128345104	0.673	intron (NM_177445.5, intron 1 of 15)	NM_177445.5	226414	NM_145507	ENSMUSG00000026356
413	16.4	promoter-TSS	1700046C09Rik	RIKEN cDNA 1700046C09 gene	ncRNA	118	chr11	14548868	14549346	0.598	promoter-TSS (NM_001164166.1)	NR_045918.1	73307	NR_045918	ENSMUSG00000085561
414	16.4	promoter-TSS	Bicdl1	BICD family like cargo adaptor 1	protein-coding	-867	chr5	115870452	115870930	0.707	promoter-TSS (XM_006530487.4)	XM_006530490.5	75665	NM_001080808	ENSMUSG00000041609
415	16.4	promoter-TSS	Gm13270	predicted gene 13270	ncRNA	-131	chr2	13276018	13276496	0.525	promoter-TSS (NM_001420897.1)	XR_865975.2	105244084	XR_865975
416	16.4	promoter-TSS	n-TQttg6	nuclear encoded tRNA glutamine 6 (anticodon TTG)	tRNA	189	chr11	95749641	95750119	0.716	promoter-TSS (XR_880173.4)	n-TQttg6	108167944
417	16.4	promoter-TSS	Tmem135	transmembrane protein 135	protein-coding	26	chr7	89053165	89053643	0.59	promoter-TSS (NM_001360746.1)	NM_001360746.1	72759	NM_028343	ENSMUSG00000039428
418	16.4	intron	Morn4	MORN repeat containing 4	protein-coding	223	chr19	42074347	42074825	0.755	intron (XM_030250897.1, intron 1 of 5)	NM_198108.2	226123	NM_198108	ENSMUSG00000049670
419	16.4	promoter-TSS	Pcgf1	polycomb group ring finger 1	protein-coding	-11	chr6	83055077	83055555	0.66	promoter-TSS (NM_001403560.1)	NM_197992.2	69837	NM_197992	ENSMUSG00000069678
420	16.4	promoter-TSS	Ubtd2	ubiquitin domain containing 2	protein-coding	-416	chr11	32404715	32405193	0.639	promoter-TSS (NM_001361561.1)	NM_173784.4	327900	NM_173784	ENSMUSG00000044949
421	16.4	Intergenic	Gm8784	predicted gene 8784	pseudo	-8466	chr13	9240817	9241295	0.708	Intergenic	Gm8784	667727
422	16.4	intron	Doc2b	double C2, beta	protein-coding	-5672	chr11	75692319	75692797	0.708	intron (NR_136933.1, intron 1 of 3)	NM_007873.3	13447	NM_007873	ENSMUSG00000020848
423	16.4	promoter-TSS	Wdr89	WD repeat domain 89	protein-coding	-66	chr12	75716138	75716616	0.679	promoter-TSS (NM_028203.1)	NM_028203.1	72338	NM_028203	ENSMUSG00000045690
424	16.4	Intergenic	Gm40340	predicted gene, 40340	ncRNA	-43710	chr5	134035720	134036198	0.656	Intergenic	XR_868579.2	105244790	XR_868579
425	16.4	intron	Plcg2	phospholipase C, gamma 2	protein-coding	38146	chr8	118262921	118263399	0.725	intron (NM_172285.2, intron 2 of 32)	NM_172285.2	234779	NM_172285	ENSMUSG00000034330
426	16.4	intron	Cfdp1	craniofacial development protein 1	protein-coding	219	chr8	112580511	112580989	0.869	intron (NM_011801.2, intron 1 of 6)	NM_001368338.1	23837	NM_011801	ENSMUSG00000031954
427	16.2	promoter-TSS	Sf3b2	splicing factor 3b, subunit 2	protein-coding	86	chr19	5345158	5345636	0.707	promoter-TSS (NM_001362454.1)	NM_030109.2	319322	NM_030109	ENSMUSG00000024853
428	16.2	promoter-TSS	Taok1	TAO kinase 1	protein-coding	59	chr11	77498343	77498821	0.562	promoter-TSS (NM_001364133.1)	NM_001364134.1	216965	NM_144825	ENSMUSG00000017291
429	16.2	promoter-TSS	Jph1	junctophilin 1	protein-coding	358	chr1	17167516	17167994	0.688	promoter-TSS (XR_004935545.1)	NM_020604.2	57339	NM_020604	ENSMUSG00000042686
430	16.2	promoter-TSS	Zmym6	zinc finger, MYM-type 6	protein-coding	-199	chr4	126970738	126971216	0.724	promoter-TSS (NM_001285885.1)	NR_104366.1	100177	NM_177462	ENSMUSG00000042408
431	16.2	promoter-TSS	Lats2	large tumor suppressor 2	protein-coding	7	chr14	57983302	57983780	0.765	promoter-TSS (NM_015771.2)	XM_006519225.4	50523	NM_015771	ENSMUSG00000021959
432	16.2	promoter-TSS	Tcp1	t-complex protein 1	protein-coding	209	chr17	13135186	13135664	0.609	promoter-TSS (NM_026310.3)	NM_001290712.1	21454	NM_013686	ENSMUSG00000068039
433	16.2	promoter-TSS	Atl3	atlastin GTPase 3	protein-coding	22	chr19	7471188	7471666	0.626	promoter-TSS (NM_001163505.1)	NM_001163505.1	109168	NM_146091	ENSMUSG00000024759
434	16.2	intron	Scoc	short coiled-coil protein	protein-coding	422	chr8	84168630	84169108	0.744	intron (XM_011248448.4, intron 1 of 3)	NM_001285992.1	56367	NM_019708	ENSMUSG00000063253
435	16.2	promoter-TSS	Bcs1l	BCS1-like (yeast)	protein-coding	-25	chr1	74627184	74627662	0.596	promoter-TSS (NM_001305652.1)	NM_001305652.1	66821	NM_025784	ENSMUSG00000026172
436	16.2	Intergenic	Edn3	endothelin 3	protein-coding	-44645	chr2	174557528	174558006	0.802	Intergenic	NM_007903.5	13616	NM_007903	ENSMUSG00000027524
437	16.2	promoter-TSS	Cds2	CDP-diacylglycerol synthase (phosphatidate cytidylyltransferase) 2	protein-coding	142	chr2	132104971	132105449	0.759	promoter-TSS (XR_001783482.2)	XR_866210.2	110911	NM_138651	ENSMUSG00000058793
438	16.2	promoter-TSS	Adad1	adenosine deaminase domain containing 1 (testis specific)	protein-coding	-222	chr3	37117344	37117822	0.637	promoter-TSS (NM_009350.3)	NM_009350.3	21744	NM_009350	ENSMUSG00000027719
439	16	promoter-TSS	Zmym5	zinc finger, MYM-type 5	protein-coding	10	chr14	57048964	57049442	0.604	promoter-TSS (NM_001253752.1)	XM_006518852.5	219105	NM_144842	ENSMUSG00000040123
440	16	promoter-TSS	Lrrc1	leucine rich repeat containing 1	protein-coding	79	chr9	77451816	77452294	0.615	promoter-TSS (NM_001146048.1)	NM_001146048.1	214345	NM_172528	ENSMUSG00000032352
441	16	promoter-TSS	Gm34284	predicted gene, 34284	ncRNA	95	chr15	98972216	98972694	0.681	promoter-TSS (NM_001162506.1)	NR_155351.1	102637490	NR_155351	ENSMUSG00000116371
442	16	exon	Gm26901	predicted gene, 26901	ncRNA	958	chr1	7468147	7468625	0.622	exon (XR_004935526.1, exon 1 of 3)	XR_865172.3	102632124	XR_373199
443	16	intron	Gm17979	ribosomal protein S2 pseudogene	pseudo	33263	chr5	133581612	133582090	0.667	intron (XR_868576.1, intron 3 of 4)	Gm17979	100416223
444	16	Intergenic	Tmub2	transmembrane and ubiquitin-like domain containing 2	protein-coding	-3921	chr11	102171617	102172095	0.902	Intergenic	NM_001302506.2	72053	NM_028076	ENSMUSG00000034757
445	16	intron	Mir7039	microRNA 7039	ncRNA	6820	chr5	144826567	144827045	0.737	intron (XM_036165587.1, intron 10 of 17)	NR_106006.1	102465629	NR_106006	ENSMUSG00000098822
446	16	promoter-TSS	Prdm10	PR domain containing 10	protein-coding	-262	chr9	31191344	31191822	0.642	promoter-TSS (NM_001368845.2)	NM_001368846.2	382066	NM_199315	ENSMUSG00000042496
447	16	promoter-TSS	Dap3	death associated protein 3	protein-coding	199	chr3	88856850	88857328	0.637	promoter-TSS (XM_006501141.4)	XM_006501867.4	65111	NM_022994	ENSMUSG00000068921
448	16	exon	Mrps24	mitochondrial ribosomal protein S24	protein-coding	-8915	chr11	5666377	5666855	0.653	exon (NM_001077661.1, exon 6 of 6)	NM_026080.3	64660	NM_026080	ENSMUSG00000020477
449	16	intron	Plxna4os1	plexin A4, opposite strand 1	ncRNA	-64670	chr6	32423167	32423645	0.76	intron (NM_175750.3, intron 3 of 31)	NR_040277.1	319849	NR_040277	ENSMUSG00000086763
450	15.8	promoter-TSS	Aatf	apoptosis antagonizing transcription factor	protein-coding	62	chr11	84404026	84404504	0.643	promoter-TSS (NM_019816.1)	NM_019816.1	56321	NM_019816	ENSMUSG00000018697
451	15.8	exon	Zfp688	zinc finger protein 688	protein-coding	316	chr7	127020651	127021129	0.784	exon (XM_011241892.4, exon 1 of 3)	NM_026999.4	69234	NM_026999	ENSMUSG00000045251
452	15.8	intron	Sgms1	sphingomyelin synthase 1	protein-coding	437	chr19	32364773	32365251	0.667	intron (XM_011247202.3, intron 1 of 9)	NM_001362423.1	208449	NM_144792	ENSMUSG00000040451
453	15.8	promoter-TSS	Nptx2	neuronal pentraxin 2	protein-coding	-3	chr5	144482455	144482933	0.733	promoter-TSS (NM_016789.3)	NM_016789.3	53324	NM_016789	ENSMUSG00000059991
454	15.8	promoter-TSS	A630066F11Rik	RIKEN cDNA A630066F11 gene	ncRNA	-507	chr10	7538389	7538867	0.592	promoter-TSS (NR_030698.1)	NR_030698.1	320642	NR_030698
455	15.8	promoter-TSS	Crebbp	CREB binding protein	protein-coding	-212	chr16	4031837	4032315	0.756	promoter-TSS (NM_001025432.1)	XM_006521753.5	12914	NM_001025432	ENSMUSG00000022521
456	15.8	intron	Smad6	SMAD family member 6	protein-coding	5165	chr9	63923937	63924415	0.713	intron (XM_006510822.4, intron 2 of 4)	NM_008542.3	17130	NM_008542	ENSMUSG00000036867
457	15.8	promoter-TSS	Gpr157	G protein-coupled receptor 157	protein-coding	-364	chr4	150171357	150171835	0.66	promoter-TSS (NM_177366.3)	NM_177366.3	269604	NM_177366	ENSMUSG00000047875
458	15.8	promoter-TSS	Snhg15	small nucleolar RNA host gene 15	ncRNA	-33	chr11	6478554	6479032	0.734	promoter-TSS (NR_045893.1)	NR_045893.1	100041286	NR_045893	ENSMUSG00000085156
459	15.8	promoter-TSS	Atp6v1e2	ATPase, H+ transporting, lysosomal V1 subunit E2	protein-coding	-138	chr17	87255214	87255692	0.674	promoter-TSS (NM_029121.3)	NM_029121.3	74915	NM_029121	ENSMUSG00000053375
460	15.6	promoter-TSS	Ten1	TEN1 telomerase capping complex subunit	protein-coding	135	chr11	116089577	116090055	0.753	promoter-TSS (NM_001271898.2)	NM_027107.1	69535	NM_027107	ENSMUSG00000020778
461	15.6	promoter-TSS	Fbxl14	F-box and leucine-rich repeat protein 14	protein-coding	-559	chr6	119455831	119456309	0.695	promoter-TSS (NM_133940.3)	NM_133940.3	101358	NM_133940	ENSMUSG00000030019
462	15.6	promoter-TSS	Casp3	caspase 3	protein-coding	113	chr8	47070200	47070678	0.673	promoter-TSS (NM_001001184.2)	NM_009810.3	12367	NM_009810	ENSMUSG00000031628
463	15.6	exon	Sgf29	SAGA complex associated factor 29	protein-coding	113	chr7	126248355	126248833	0.703	exon (NM_029339.3, exon 1 of 10)	NM_029339.3	75565	NM_029339	ENSMUSG00000030714
464	15.6	exon	Scn8a	sodium channel, voltage-gated, type VIII, alpha	protein-coding	311	chr15	100796347	100796825	0.84	exon (XM_017316514.2, exon 1 of 27)	XM_017316514.2	20273	NM_011323	ENSMUSG00000023033
465	15.6	promoter-TSS	2610507B11Rik	RIKEN cDNA 2610507B11 gene	protein-coding	-15	chr11	78152281	78152759	0.606	promoter-TSS (NM_001002004.2)	XM_006534312.3	72503	NM_001002004	ENSMUSG00000010277
466	15.6	promoter-TSS	Tmx3	thioredoxin-related transmembrane protein 3	protein-coding	56	chr18	90528153	90528631	0.617	promoter-TSS (NM_198295.3)	NM_198295.3	67988	NM_198295	ENSMUSG00000024614
467	15.6	Intergenic	Gm4755	predicted gene 4755	ncRNA	11651	chr12	8809381	8809859	0.675	Intergenic	XR_381238.4	208941	XR_381238
468	15.6	Intergenic	Il13	interleukin 13	protein-coding	5356	chr11	53519934	53520412	0.718	Intergenic	NM_008355.3	16163	NM_008355	ENSMUSG00000020383
469	15.6	promoter-TSS	Lca5l	Leber congenital amaurosis 5-like	protein-coding	70	chr16	95993126	95993604	0.698	promoter-TSS (NM_001001492.3)	XM_006523062.4	385668	NM_001001492	ENSMUSG00000045275
470	15.6	intron	Pccb	propionyl Coenzyme A carboxylase, beta polypeptide	protein-coding	244	chr9	100916454	100916932	0.698	intron (NM_025835.3, intron 1 of 14)	NM_001311149.1	66904	NM_025835	ENSMUSG00000032527
471	15.6	promoter-TSS	Hnrnpll	heterogeneous nuclear ribonucleoprotein L-like	protein-coding	-211	chr17	80369669	80370147	0.739	promoter-TSS (NM_144802.4)	NM_144802.4	72692	NM_144802	ENSMUSG00000024095
472	15.6	promoter-TSS	Ankle2	ankyrin repeat and LEM domain containing 2	protein-coding	151	chr5	110378782	110379260	0.68	promoter-TSS (XR_004942767.1)	NM_027922.2	71782	NM_027922	ENSMUSG00000029501
473	15.4	Intergenic	Elovl5	ELOVL family member 5, elongation of long chain fatty acids (yeast)	protein-coding	-6377	chr9	77818031	77818509	0.633	Intergenic	NM_134255.3	68801	NM_134255	ENSMUSG00000032349
474	15.4	promoter-TSS	Zfp217	zinc finger protein 217	protein-coding	67	chr2	169975186	169975664	0.648	promoter-TSS (XM_006499429.5)	XM_006499429.5	228913	NM_001033299	ENSMUSG00000052056
475	15.4	promoter-TSS	Lin28b	lin-28 homolog B (C. elegans)	protein-coding	-151	chr10	45362322	45362800	0.674	promoter-TSS (XM_011243180.4)	XM_011243186.3	380669	NM_001031772	ENSMUSG00000063804
476	15.4	Intergenic	Fam204a	family with sequence similarity 204, member A	protein-coding	-4952	chr19	60219850	60220328	0.782	Intergenic	XM_006527444.4	76539	NM_029648	ENSMUSG00000057858
477	15.4	exon	Man2c1os	mannosidase, alpha, class 2C, member 1, opposite strand	ncRNA	220	chr9	57038115	57038593	0.686	exon (NR_102289.1, exon 1 of 2)	NR_102289.1	76794	NR_102289	ENSMUSG00000086728
478	15.4	intron	Ncoa5	nuclear receptor coactivator 5	protein-coding	167	chr2	164876293	164876771	0.713	intron (XM_006499369.5, intron 1 of 7)	NM_144892.1	228869	NM_144892	ENSMUSG00000039804
479	15.4	exon	Rrm1	ribonucleotide reductase M1	protein-coding	175	chr7	102090838	102091316	0.7	exon (NM_009103.3, exon 1 of 19)	NM_009103.3	20133	NM_009103	ENSMUSG00000030978
480	15.4	intron	Pitx3	paired-like homeodomain transcription factor 3	protein-coding	877	chr19	46135648	46136126	0.667	intron (NM_008852.4, intron 1 of 3)	NM_008852.4	18742	NM_008852	ENSMUSG00000025229
481	15.4	promoter-TSS	Stt3b	STT3, subunit of the oligosaccharyltransferase complex, homolog B (S. cerevisiae)	protein-coding	-188	chr9	115139485	115139963	0.649	promoter-TSS (NM_024222.3)	NM_024222.3	68292	NM_024222	ENSMUSG00000032437
482	15.4	promoter-TSS	Gpbp1l1	GC-rich promoter binding protein 1-like 1	protein-coding	63	chr4	116414204	116414682	0.707	promoter-TSS (NM_001368177.1)	XM_006503485.5	77110	NM_029868	ENSMUSG00000034042
483	15.4	Intergenic	Dip2b	disco interacting protein 2 homolog B	protein-coding	-2527	chr15	99932353	99932831	0.698	Intergenic	XM_011245629.4	239667	NM_172819	ENSMUSG00000023026
484	15.4	intron	Osbp2	oxysterol binding protein 2	protein-coding	14831	chr11	3798833	3799311	0.649	intron (XM_036157045.1, intron 1 of 13)	NM_001363163.1	74309	NM_152818	ENSMUSG00000020435
485	15.1	promoter-TSS	Sycp1	synaptonemal complex protein 1	protein-coding	0	chr3	102843177	102843655	0.538	promoter-TSS (NM_011516.2)	NM_011516.2	20957	NM_011516	ENSMUSG00000027855
486	15.1	promoter-TSS	Pigx	phosphatidylinositol glycan anchor biosynthesis, class X	protein-coding	325	chr16	31917981	31918459	0.67	promoter-TSS (NM_001416014.1)	NM_024464.3	72084	NM_024464	ENSMUSG00000023791
487	15.1	Intergenic	Gm20611	predicted gene 20611	ncRNA	24398	chr10	60891241	60891719	0.67	Intergenic	NR_040638.1	327760	NR_040638	ENSMUSG00000093568
488	15.1	promoter-TSS	Parp11	poly (ADP-ribose) polymerase family, member 11	protein-coding	74	chr6	127430425	127430903	0.766	promoter-TSS (NM_001346512.1)	NM_001362187.1	101187	NM_181402	ENSMUSG00000037997
489	15.1	promoter-TSS	Hmgcr	3-hydroxy-3-methylglutaryl-Coenzyme A reductase	protein-coding	-324	chr13	96807529	96808007	0.55	promoter-TSS (NM_001360165.1)	NM_001360166.1	15357	NM_008255	ENSMUSG00000021670
490	15.1	promoter-TSS	Xrcc4	X-ray repair complementing defective repair in Chinese hamster cells 4	protein-coding	-3	chr13	90237491	90237969	0.654	promoter-TSS (NM_025335.4)	NM_028012.4	108138	NM_028012	ENSMUSG00000021615
491	15.1	intron	Sycp3	synaptonemal complex protein 3	protein-coding	196	chr10	88295406	88295884	0.649	intron (NM_011517.2, intron 1 of 8)	NM_011517.2	20962	NM_011517	ENSMUSG00000020059
492	15.1	Intergenic	Gm9279	NOP2 nucleolar protein homolog pseudogene	pseudo	-81698	chr12	119491598	119492076	0.713	Intergenic	Gm9279	668632
493	15.1	exon	Wdr75	WD repeat domain 75	protein-coding	407	chr1	45834494	45834972	0.687	exon (NM_028599.3, exon 1 of 21)	NM_028599.3	73674	NM_028599	ENSMUSG00000025995
494	15.1	Intergenic	Ccnd3-ps	cyclin D3, pseudogene	pseudo	7971	chr4	139065416	139065894	0.8	Intergenic	Ccnd3-ps	626000
495	15.1	Intergenic	Slc38a2	solute carrier family 38, member 2	protein-coding	-10032	chr15	96607402	96607880	0.7	Intergenic	NM_175121.4	67760	NM_175121	ENSMUSG00000022462
496	15.1	exon	Rp9	retinitis pigmentosa 9 (human)	protein-coding	158	chr9	22379255	22379733	0.775	exon (NM_018739.2, exon 1 of 6)	NM_018739.2	55934	NM_018739	ENSMUSG00000032239
497	15.1	promoter-TSS	Slc3a2	solute carrier family 3 (activators of dibasic and neutral amino acid transport), member 2	protein-coding	141	chr19	8700353	8700831	0.767	promoter-TSS (NR_002896.3)	NM_001161413.2	17254	NM_008577	ENSMUSG00000010095
498	15.1	promoter-TSS	Sort1	sortilin 1	protein-coding	95	chr3	108191236	108191714	0.694	promoter-TSS (NM_001271599.1)	NM_001271599.1	20661	NM_019972	ENSMUSG00000068747
499	14.9	promoter-TSS	Ndrg3	N-myc downstream regulated gene 3	protein-coding	-84	chr2	156833468	156833946	0.659	promoter-TSS (NM_001355391.1)	NM_001355391.1	29812	NM_013865	ENSMUSG00000027634
500	14.9	promoter-TSS	Zscan2	zinc finger and SCAN domain containing 2	protein-coding	130	chr7	80510577	80511055	0.817	promoter-TSS (XM_006540810.5)	XM_006540812.5	22691	NM_009553	ENSMUSG00000038797
501	14.9	promoter-TSS	Zswim8	zinc finger SWIM-type containing 8	protein-coding	-100	chr14	20757228	20757706	0.753	promoter-TSS (NM_001252081.2)	XM_006519039.2	268721	NM_027996	ENSMUSG00000021819
502	14.9	promoter-TSS	H3f3a	H3 histone, family 3A	protein-coding	-609	chr1	180641497	180641975	0.69	promoter-TSS (NM_008210.6)	NM_008210.6	15078	NM_008210	ENSMUSG00000060743
503	14.9	promoter-TSS	Uba6	ubiquitin-like modifier activating enzyme 6	protein-coding	-48	chr5	86320411	86320889	0.678	promoter-TSS (NM_172712.2)	NM_172712.2	231380	NM_172712	ENSMUSG00000035898
504	14.9	promoter-TSS	Zswim6	zinc finger SWIM-type containing 6	protein-coding	-272	chr13	108026631	108027109	0.729	promoter-TSS (NM_145456.3)	NM_145456.3	67263	NM_145456
505	14.9	promoter-TSS	Pttg1ip	pituitary tumor-transforming 1 interacting protein	protein-coding	-185	chr10	77417065	77417543	0.629	promoter-TSS (NM_145925.3)	NM_145925.3	108705	NM_145925	ENSMUSG00000009291
506	14.9	intron	Patj	PATJ, crumbs cell polarity complex component	protein-coding	-4295	chr4	98294730	98295208	0.731	intron (XM_006502705.4, intron 3 of 42)	NM_001355177.1	12695	NM_007704	ENSMUSG00000061859
507	14.9	promoter-TSS	Zfp672	zinc finger protein 672	protein-coding	74	chr11	58213878	58214356	0.607	promoter-TSS (NM_001256516.1)	NM_178761.5	319475	NM_178761	ENSMUSG00000049755
508	14.9	intron	Gm16270	ADNP homeobox 2 pseudogene	pseudo	-1122	chr10	86743983	86744461	0.628	intron (XR_003948628.1, intron 31 of 68)	Gm16270	100416105
509	14.9	Intergenic	Gm40320	predicted gene, 40320	ncRNA	15417	chr5	124992017	124992495	0.636	Intergenic	XR_868503.3	105244768	XR_868503
510	14.9	promoter-TSS	Rab6a	RAB6A, member RAS oncogene family	protein-coding	112	chr7	100256834	100257312	0.694	promoter-TSS (NR_153424.1)	NM_001163663.2	19346	NM_024287	ENSMUSG00000030704
511	14.9	exon	Plpp1	phospholipid phosphatase 1	protein-coding	382	chr13	112937454	112937932	0.691	exon (NM_008247.3, exon 1 of 6)	NM_008247.3	19012	NM_008247	ENSMUSG00000021759
512	14.9	Intergenic	Pih1d2	PIH1 domain containing 2	protein-coding	15096	chr9	50543672	50544150	0.651	Intergenic	XM_006510627.4	72614	NM_028300	ENSMUSG00000000167
513	14.9	Intergenic	Polm	polymerase (DNA directed), mu	protein-coding	-4338	chr11	5792930	5793408	0.78	Intergenic	XM_006514759.5	54125	NM_017401	ENSMUSG00000020474
514	14.9	promoter-TSS	E2f3	E2F transcription factor 3	protein-coding	-233	chr13	30170040	30170518	0.686	promoter-TSS (NM_010093.3)	NM_010093.3	13557	NM_010093	ENSMUSG00000016477
515	14.9	promoter-TSS	Tmem86a	transmembrane protein 86A	protein-coding	-91	chr7	46700058	46700536	0.695	promoter-TSS (NM_026436.3)	NM_026436.3	67893	NM_026436	ENSMUSG00000010307
516	14.9	Intergenic	Snx18	sorting nexin 18	protein-coding	-10011	chr13	113764872	113765350	0.705	Intergenic	NM_130796.4	170625	NM_130796	ENSMUSG00000042364
517	14.9	promoter-TSS	Specc1	sperm antigen with calponin homology and coiled-coil domains 1	protein-coding	68	chr11	61967679	61968157	0.731	promoter-TSS (NM_001029936.3)	NM_001029936.3	432572	NM_001029936	ENSMUSG00000042331
518	14.9	intron	Hmgb4	high-mobility group box 4	protein-coding	108443	chr4	128046006	128046484	0.64	intron (XR_867884.4, intron 3 of 56)	NM_027036.3	69317	NM_027036	ENSMUSG00000048686
519	14.9	exon	Mapk8ip3	mitogen-activated protein kinase 8 interacting protein 3	protein-coding	145	chr17	25155567	25156045	0.714	exon (NM_001163447.1, exon 1 of 32)	NM_001163449.1	30957	NM_013931	ENSMUSG00000024163
520	14.9	promoter-TSS	Gm6020	predicted gene 6020	pseudo	-149	chr19	61139914	61140392	0.747	promoter-TSS (Gm6020)	Gm6020	547091
521	14.9	exon	Tomm22	translocase of outer mitochondrial membrane 22	protein-coding	4652	chr15	79559482	79559960	0.808	exon (NM_028792.3, exon 4 of 4)	NM_172609.3	223696	NM_172609	ENSMUSG00000022427
522	14.9	promoter-TSS	Dbf4	DBF4 zinc finger	protein-coding	244	chr5	8472233	8472711	0.681	promoter-TSS (NM_001289595.1)	NM_013726.3	27214	NM_013726	ENSMUSG00000002297
