# Supplementary material for: Meiotic chromatin-associated HSF5 is indispensable for pachynema progression and male fertility
Source: Nucleic Acids Res. 2024 Aug 20;52(17):10255–75. doi: 10.1093/nar/gkae701 (PMC11417359; doi:10.1093/nar/gkae701)
Supplement: gkae701_Supplemental_Files [file gkae701_supplemental_files.zip › Supplementary Table S3.xlsx]

## Sheet: Hsf5-ko P-like vs eP UP-DEGs
Gene_name	p_val	avg_log2FC	pct.1	pct.2	p_val_adj
Spag16	2.65805e-111	2.42637	0.995	0.669	6.8381e-107
Gm50252	2.16919e-103	3.33682	0.988	0.449	5.58045e-99
Spag17	1.39037e-101	2.4215	0.993	0.551	3.57687e-97
Immp2l	9.93652e-98	1.90186	0.99	0.702	2.55627e-93
Cfap299	2.06287e-89	2.03893	0.988	0.562	5.30694e-85
Agbl4	6.08709e-89	1.84165	0.99	0.713	1.56596e-84
Ankrd36	1.91652e-86	2.0233	0.99	0.708	4.93044e-82
Gm45861	1.75169e-85	2.43826	0.971	0.388	4.50639e-81
Spata16	4.85275e-83	2.33573	0.969	0.421	1.24842e-78
Ccdc192	1.58158e-81	2.27613	0.981	0.483	4.06879e-77
Pde3b	7.59226e-81	2.48691	0.957	0.489	1.95318e-76
Dnah7b	1.32821e-77	1.63068	0.993	0.753	3.41694e-73
Dnah14	1.59964e-77	1.92745	0.981	0.663	4.11524e-73
Dnah8	1.57303e-75	1.84345	0.993	0.876	4.04678e-71
Catsperb	4.43693e-75	2.48838	0.905	0.174	1.14145e-70
4930414F18Rik	2.74652e-73	1.8903	0.921	0.197	7.06569e-69
Magi2	5.29899e-73	2.76988	0.905	0.32	1.36322e-68
Gm16083	6.78034e-72	2.79013	0.9	0.174	1.74431e-67
Pde1c	1.58976e-71	1.76375	0.983	0.652	4.08981e-67
Lrmda	2.65315e-69	2.59333	0.912	0.247	6.82548e-65
Fgf14	4.52893e-68	3.41613	0.84	0.112	1.16511e-63
Spag6l	2.04781e-67	2.12736	0.931	0.287	5.26821e-63
Slc25a21	2.82619e-67	2.34932	0.9	0.236	7.27065e-63
Zfp820	5.15374e-66	3.7459	0.89	0.275	1.32585e-61
Pacrg	1.66778e-65	1.75282	0.981	0.629	4.29053e-61
Kif6	1.8255e-64	2.78689	0.881	0.202	4.69627e-60
Gm32926	2.66622e-64	2.80284	0.869	0.197	6.85912e-60
Tbc1d5	3.15319e-64	1.46985	0.99	0.787	8.1119e-60
Dnah2	1.20052e-63	3.07514	0.869	0.219	3.08846e-59
Gm32828	1.22678e-63	1.80402	0.964	0.551	3.156e-59
Gab2	2.95197e-63	1.55266	0.976	0.702	7.59424e-59
Dnah7a	2.15769e-62	1.56666	0.988	0.73	5.55087e-58
Ranbp17	1.54458e-61	1.54456	0.979	0.708	3.97359e-57
Dnah7c	1.80247e-61	1.48015	0.986	0.685	4.63703e-57
Stox1	4.4287e-61	2.39328	0.912	0.264	1.13933e-56
Gm5592	5.65042e-61	2.95166	0.835	0.163	1.45363e-56
Elfn2	1.21467e-60	2.06333	0.938	0.365	3.12486e-56
Cabcoco1	1.63624e-60	1.58468	0.983	0.657	4.20939e-56
Gm35256	2.6497e-59	3.30215	0.795	0.112	6.81662e-55
Adam5	3.31471e-59	2.26054	0.909	0.292	8.52741e-55
AW554918	4.60351e-59	1.42511	0.974	0.708	1.1843e-54
Dpy19l2	3.5474e-58	2.30331	0.852	0.174	9.12604e-54
Slc2a3	6.43547e-58	1.75081	0.971	0.567	1.65559e-53
Adam32	3.29925e-57	3.05466	0.845	0.236	8.48764e-53
Gm43262	1.00432e-56	3.6377	0.785	0.135	2.58372e-52
Lrriq1	2.21972e-56	2.3474	0.905	0.315	5.71044e-52
Cfap54	6.61709e-56	2.32199	0.905	0.388	1.70231e-51
Cfap74	1.76677e-55	1.97977	0.936	0.449	4.54519e-51
Ube2e2	2.34209e-55	1.50527	0.979	0.725	6.02526e-51
Nxn	2.66563e-55	2.66011	0.866	0.337	6.85761e-51
Armc3	4.90218e-55	2.68512	0.84	0.208	1.26113e-50
Gm16168	8.13598e-55	2.64285	0.857	0.219	2.09306e-50
Hydin	1.19985e-54	2.34293	0.835	0.185	3.08672e-50
Catspere1	1.21384e-54	2.67008	0.79	0.124	3.12272e-50
Macrod2	2.0053e-54	2.03144	0.957	0.669	5.15884e-50
Cep128	3.23577e-54	1.31773	0.971	0.663	8.32433e-50
4930588A03Rik	4.3013e-54	2.73294	0.821	0.18	1.10655e-49
Gm2762	6.86213e-54	1.36017	0.986	0.787	1.76535e-49
ENSMUSG00000121456	2.6138e-53	1.31573	0.971	0.618	6.72425e-49
Lekr1	3.7652e-53	1.70402	0.955	0.551	9.68635e-49
4933406I18Rik	7.98745e-53	2.31978	0.854	0.236	2.05485e-48
Bbs9	2.15738e-52	1.29775	0.974	0.629	5.55008e-48
Gnao1	2.60882e-52	2.08784	0.897	0.337	6.71145e-48
Gm17359	2.76132e-52	2.01522	0.919	0.421	7.10378e-48
Rtn1	1.22845e-51	1.90502	0.895	0.337	3.16032e-47
Art3	1.72552e-51	1.80244	0.931	0.371	4.43907e-47
Rfx4	3.62553e-51	2.64996	0.8	0.174	9.32703e-47
Gm29018	4.14358e-51	3.17671	0.74	0.096	1.06598e-46
Nup210l	4.71719e-51	1.77988	0.936	0.449	1.21354e-46
Mgat5	5.91525e-51	1.46674	0.957	0.534	1.52176e-46
Fam184a	1.46188e-50	2.26836	0.84	0.219	3.76083e-46
Ssh2	9.52382e-50	1.21814	0.986	0.787	2.4501e-45
Wdpcp	9.81647e-50	1.72159	0.95	0.545	2.52538e-45
Map2k5	2.71709e-49	1.62925	0.938	0.539	6.98999e-45
Potefam1	3.87216e-49	2.33487	0.835	0.236	9.96152e-45
Sbf2	5.84448e-49	1.41864	0.967	0.697	1.50355e-44
Wwox	5.94237e-49	1.87796	0.893	0.427	1.52873e-44
Ecm2	9.69862e-49	1.72254	0.928	0.444	2.49507e-44
Stk33	1.61194e-48	1.25867	0.983	0.674	4.14687e-44
1700006A11Rik	1.76731e-48	1.98248	0.764	0.129	4.54659e-44
Ogn	1.86074e-48	1.66869	0.933	0.433	4.78693e-44
Nbea	5.75299e-48	1.27445	0.971	0.742	1.48001e-43
Ntm	7.01772e-48	2.52045	0.828	0.258	1.80538e-43
4933409G03Rik	1.45349e-47	2.07267	0.854	0.27	3.73925e-43
1700026D11Rik	8.40361e-47	2.09628	0.866	0.303	2.16191e-42
Adamts17	8.95698e-47	2.55696	0.747	0.124	2.30427e-42
Camkmt	1.39529e-46	2.07055	0.89	0.371	3.58952e-42
Otud7a	2.41668e-46	2.38503	0.716	0.101	6.21715e-42
Aspn	5.20906e-46	1.76081	0.909	0.444	1.34008e-41
Zpbp	6.95e-46	1.75326	0.931	0.539	1.78796e-41
Nr3c1	3.53467e-45	2.65995	0.754	0.152	9.09328e-41
Gm21388	4.87608e-45	2.06393	0.764	0.152	1.25442e-40
4932414N04Rik	1.75012e-44	1.68137	0.845	0.247	4.50235e-40
Gm16741	2.41971e-44	2.14434	0.785	0.185	6.22494e-40
Gm20275	2.60445e-44	2.15634	0.864	0.36	6.70022e-40
Ehbp1	1.31101e-43	2.15393	0.831	0.331	3.3727e-39
Cfap65	3.49556e-43	2.00972	0.847	0.303	8.99267e-39
Rims2	7.12764e-43	1.32179	0.979	0.742	1.83366e-38
4930444F02Rik	8.55597e-43	1.12296	0.971	0.652	2.20111e-38
Hectd2os	9.34353e-43	2.34179	0.809	0.275	2.40372e-38
Gm16759	3.51132e-42	2.12793	0.85	0.343	9.03321e-38
Sgms1	4.66945e-42	1.42966	0.952	0.596	1.20126e-37
Fam178b	6.49199e-42	1.21196	0.979	0.685	1.67013e-37
Sox2ot	1.08091e-41	1.76349	0.838	0.287	2.78075e-37
Nol4l	2.99233e-41	1.3265	0.947	0.646	7.69806e-37
Atp8b5	3.94239e-41	2.11598	0.826	0.292	1.01422e-36
Lrrn3	7.74041e-41	4.60071	0.547	0.022	1.9913e-36
Prkca	1.37461e-40	2.15419	0.754	0.18	3.53632e-36
Omd	2.79743e-40	1.59574	0.885	0.36	7.19666e-36
Lef1	3.12562e-40	2.3224	0.737	0.157	8.04097e-36
Rnls	4.93423e-40	1.26663	0.971	0.73	1.26938e-35
Marchf10	5.51507e-40	1.89686	0.835	0.292	1.41881e-35
Gm44748	2.17032e-39	1.87712	0.833	0.292	5.58338e-35
Nek11	2.47098e-39	2.03326	0.809	0.315	6.35684e-35
5430427M07Rik	4.12424e-39	2.89141	0.683	0.135	1.061e-34
Cep57l1	6.52713e-39	1.37854	0.936	0.539	1.67917e-34
Slc47a2	1.30231e-38	1.82227	0.807	0.247	3.35033e-34
Gm8739	2.43869e-38	3.34178	0.561	0.039	6.27378e-34
Cfap46	3.10403e-38	1.56319	0.797	0.242	7.98543e-34
Ccdc60	7.10139e-38	1.37902	0.905	0.461	1.8269e-33
Pdss2	8.51701e-38	1.39927	0.916	0.483	2.19109e-33
1700003L19Rik	8.84128e-38	2.77692	0.513	0.028	2.27451e-33
Tmem232	1.04036e-37	2.48156	0.726	0.18	2.67643e-33
Mroh4	1.26138e-37	1.3979	0.905	0.438	3.24504e-33
Fut8	1.36682e-37	1.59796	0.874	0.466	3.51629e-33
Gm41335	3.78136e-37	1.81228	0.597	0.067	9.72793e-33
Pibf1	7.18263e-37	1.29236	0.957	0.646	1.8478e-32
C2cd6	9.23477e-37	1.45269	0.85	0.343	2.37574e-32
Ptprq	1.17033e-36	2.5896	0.699	0.197	3.01078e-32
Cntln	1.66616e-36	1.26977	0.94	0.596	4.28635e-32
Tmem219	1.71414e-36	1.71476	0.821	0.287	4.40979e-32
Mgll	1.93502e-36	2.79567	0.683	0.135	4.97804e-32
Lrrc71	5.59835e-36	1.99305	0.733	0.185	1.44023e-31
Gm37240	9.54649e-36	1.28162	0.933	0.562	2.45593e-31
Sfmbt2	1.21222e-35	2.6365	0.647	0.118	3.11856e-31
Gm19265	1.28753e-35	2.322	0.644	0.107	3.31231e-31
Lrguk	1.45695e-35	2.75177	0.663	0.163	3.74814e-31
Ralgapa2	1.99133e-35	1.37314	0.919	0.506	5.12289e-31
Stk39	2.2844e-35	2.5791	0.706	0.213	5.87683e-31
Ppp4r4	2.31691e-35	1.43199	0.857	0.365	5.96048e-31
Sel1l2	3.60141e-35	1.90234	0.589	0.079	9.26499e-31
Ttc28	6.17138e-35	1.19233	0.962	0.697	1.58765e-30
Dennd5b	6.41304e-35	2.00719	0.773	0.27	1.64982e-30
BC048559	9.13582e-35	2.44034	0.671	0.135	2.35028e-30
Enox1	1.31978e-34	1.75914	0.702	0.163	3.39526e-30
Hpse2	2.01729e-34	1.06301	0.969	0.719	5.18967e-30
Lcorl	5.25069e-34	1.25893	0.952	0.685	1.35079e-29
Stpg2	5.96573e-34	1.36852	0.933	0.579	1.53474e-29
Gm36975	6.84171e-34	1.94336	0.764	0.242	1.7601e-29
Rgs22	7.21893e-34	1.45123	0.885	0.472	1.85714e-29
Ift140	1.44421e-33	2.51876	0.649	0.14	3.71538e-29
Sox6	6.28967e-33	1.22856	0.943	0.607	1.61808e-28
Gm15398	9.08015e-33	1.99348	0.649	0.129	2.33596e-28
Abca17	2.37818e-32	2.97917	0.516	0.045	6.1181e-28
Katnal2	2.39112e-32	1.68796	0.854	0.461	6.1514e-28
Catsperg2	5.06789e-32	1.60552	0.831	0.376	1.30377e-27
Slc16a7	6.07272e-32	3.34432	0.532	0.056	1.56227e-27
Ralgps2	7.66106e-32	1.11352	0.933	0.567	1.97088e-27
Ak9	1.19082e-31	1.75593	0.726	0.219	3.06351e-27
Dnai3	1.33316e-31	2.00979	0.644	0.135	3.42969e-27
Gm7480	2.99596e-31	7.22147	0.382	0	7.7074e-27
Gpr160	3.65456e-31	2.60851	0.58	0.09	9.40172e-27
Gm19519	4.29562e-31	5.64792	0.413	0.006	1.10509e-26
Nr6a1	4.46243e-31	1.06945	0.95	0.629	1.148e-26
A230009B12Rik	4.66056e-31	3.55843	0.542	0.073	1.19898e-26
Cfap61	5.00164e-31	2.37748	0.647	0.146	1.28672e-26
4930578E11Rik	8.88967e-31	1.99104	0.551	0.079	2.28696e-26
Gm17106	1.17693e-30	2.24202	0.697	0.236	3.02776e-26
Cntnap2	1.33356e-30	2.19338	0.699	0.23	3.43073e-26
1700009C05Rik	1.5371e-30	1.52583	0.695	0.185	3.95434e-26
Hmga2	3.03854e-30	1.28212	0.845	0.376	7.81694e-26
Trmt61b	3.16668e-30	1.83212	0.776	0.309	8.14661e-26
Catsperg1	3.2503e-30	1.24647	0.919	0.562	8.36172e-26
Gm47371	3.25284e-30	3.27755	0.511	0.056	8.36825e-26
6030443J06Rik	3.68253e-30	2.26275	0.702	0.219	9.47369e-26
Ccdc138	4.95444e-30	1.33362	0.897	0.545	1.27458e-25
Vps13a	4.97592e-30	1.01763	0.952	0.652	1.2801e-25
Flacc1	5.18964e-30	1.57986	0.723	0.219	1.33509e-25
Gria4	5.89336e-30	2.04109	0.516	0.056	1.51612e-25
Zfpm2	7.26642e-30	2.07008	0.766	0.281	1.86936e-25
Spats2	1.10624e-29	1.2799	0.862	0.438	2.84591e-25
Zbed5-ps	1.27558e-29	1.43691	0.9	0.539	3.28156e-25
Hormad2	1.2855e-29	1.04804	0.95	0.669	3.30709e-25
Dnah6	1.53046e-29	2.74486	0.422	0.022	3.93725e-25
Ak7	1.86874e-29	1.31779	0.831	0.371	4.80751e-25
Gm35188	4.94001e-29	1.62211	0.821	0.371	1.27087e-24
Gdpd4	6.61294e-29	1.70806	0.797	0.354	1.70125e-24
Fank1	9.10337e-29	1.77807	0.771	0.337	2.34193e-24
1700026F02Rik	9.78459e-29	4.44636	0.406	0.011	2.51718e-24
Gm47207	1.28831e-28	2.02385	0.637	0.152	3.31431e-24
Zfand4	1.71701e-28	1.25091	0.89	0.534	4.41718e-24
Armc9	4.16816e-28	1.31118	0.885	0.506	1.0723e-23
Elf2	4.22766e-28	1.31521	0.876	0.528	1.08761e-23
Galk2	7.38818e-28	1.47964	0.84	0.455	1.90068e-23
Slc9c1	8.6797e-28	2.8758	0.52	0.073	2.23294e-23
2610307P16Rik	1.2752e-27	2.32266	0.53	0.079	3.28059e-23
Tmcc3	1.30125e-27	3.15448	0.511	0.073	3.34759e-23
Ppm1e	1.42402e-27	1.33199	0.852	0.455	3.66344e-23
Gm5134	1.42795e-27	2.19196	0.621	0.163	3.67355e-23
4921518K17Rik	2.28024e-27	2.69361	0.518	0.073	5.86614e-23
Gm20619	2.72952e-27	1.9636	0.687	0.242	7.02197e-23
Sik3	2.83724e-27	1.29744	0.876	0.483	7.29908e-23
Cfap97d2	2.91347e-27	3.05275	0.504	0.067	7.49518e-23
Dnaaf9	3.84264e-27	1.12597	0.931	0.612	9.88559e-23
Ush2a	4.97781e-27	2.21732	0.506	0.073	1.28059e-22
Gm10634	6.00489e-27	2.50055	0.561	0.129	1.54482e-22
Gsdme	7.39139e-27	2.11897	0.661	0.225	1.90151e-22
Cfap20dc	7.43694e-27	1.30533	0.661	0.185	1.91323e-22
Iqch	8.41379e-27	1.29833	0.835	0.438	2.16453e-22
Cdk19	9.05478e-27	1.13433	0.866	0.478	2.32943e-22
Slco6d1	1.27655e-26	1.7846	0.344	0.022	3.28405e-22
Ptprm	2.05103e-26	1.51374	0.704	0.236	5.27649e-22
Ttc23	2.1693e-26	2.45046	0.594	0.157	5.58075e-22
Cfap43	2.5147e-26	1.33605	0.8	0.354	6.46932e-22
Lrrc4	3.74544e-26	1.93418	0.654	0.191	9.63551e-22
Smyd3	3.78562e-26	1.76837	0.656	0.191	9.73888e-22
Adam3	4.44196e-26	2.1975	0.556	0.107	1.14274e-21
Asb3	4.99304e-26	1.49643	0.814	0.427	1.28451e-21
Sdccag8	1.25668e-25	1.10129	0.885	0.534	3.23293e-21
Magi3	1.81244e-25	1.3738	0.835	0.421	4.66268e-21
Babam2	2.34179e-25	1.13139	0.89	0.567	6.02448e-21
Armc2	2.99919e-25	1.47633	0.499	0.084	7.7157e-21
Flrt3	3.94319e-25	2.79627	0.484	0.067	1.01442e-20
Mindy4	4.55503e-25	1.2646	0.816	0.41	1.17183e-20
Ctnna3	5.24937e-25	1.72277	0.737	0.298	1.35045e-20
Adad2	6.66201e-25	1.42025	0.761	0.315	1.71387e-20
Aopep	8.07583e-25	1.00373	0.914	0.59	2.07759e-20
Pkd2l2	8.62718e-25	1.54405	0.749	0.348	2.21943e-20
Cfap44	8.86715e-25	1.57019	0.484	0.079	2.28116e-20
Gm42560	1.10297e-24	1.99736	0.606	0.169	2.8375e-20
Gm45765	1.20186e-24	3.08522	0.473	0.067	3.0919e-20
2210408I21Rik	1.23449e-24	1.79315	0.704	0.27	3.17584e-20
Daam1	1.34546e-24	1.91867	0.582	0.14	3.46132e-20
Gm34517	2.00821e-24	1.85844	0.561	0.124	5.16632e-20
Gm15614	2.17748e-24	1.76563	0.687	0.247	5.60179e-20
4930593A02Rik	2.20607e-24	1.47938	0.754	0.331	5.67535e-20
Glis3	2.49771e-24	2.97924	0.425	0.039	6.4256e-20
Ttll6	3.21322e-24	2.42668	0.494	0.084	8.26633e-20
Iqank1	5.18899e-24	1.01441	0.663	0.213	1.33492e-19
Dtnb	8.28505e-24	1.11566	0.8	0.376	2.13141e-19
Drc1	1.59107e-23	2.08265	0.513	0.096	4.09319e-19
Gdpd1	1.75806e-23	1.9355	0.64	0.236	4.52279e-19
Cfap70	1.82594e-23	1.20066	0.642	0.197	4.69742e-19
Arhgap35	1.89618e-23	1.03046	0.881	0.573	4.87811e-19
Wnt5b	2.08702e-23	3.09015	0.439	0.056	5.36906e-19
4930455C13Rik	3.4096e-23	2.99899	0.461	0.067	8.77153e-19
Rasal2	3.69715e-23	1.02247	0.938	0.64	9.51128e-19
Uck2	4.30583e-23	1.44442	0.551	0.129	1.10772e-18
Nr6a1os	4.94303e-23	1.79069	0.64	0.219	1.27164e-18
Rai14	5.07336e-23	1.55436	0.625	0.185	1.30517e-18
Mcph1	5.65817e-23	1.14742	0.864	0.494	1.45562e-18
B3galt2	6.09691e-23	2.77836	0.458	0.067	1.56849e-18
Gm43376	6.31834e-23	2.1881	0.537	0.118	1.62545e-18
Ttc6	6.34703e-23	1.6346	0.671	0.253	1.63284e-18
Cct6b	6.665e-23	1.35887	0.749	0.32	1.71464e-18
Catspere2	7.65498e-23	1.31255	0.838	0.472	1.96932e-18
Gm36235	8.96196e-23	1.33568	0.305	0.034	2.30555e-18
Gm56980	1.096e-22	1.88507	0.58	0.152	2.81958e-18
Gm5878	1.11681e-22	1.87363	0.52	0.107	2.87311e-18
Aqp9	1.31035e-22	1.50695	0.492	0.096	3.371e-18
Rapgef4	1.41218e-22	2.03601	0.551	0.14	3.63298e-18
Pcdh15	1.92442e-22	2.087	0.501	0.096	4.95077e-18
Adgrb3	3.59918e-22	2.51359	0.396	0.039	9.25924e-18
Xrcc4	3.63807e-22	1.11829	0.833	0.5	9.3593e-18
Mroh8	3.72869e-22	1.66025	0.647	0.253	9.59243e-18
Angpt2	3.77321e-22	1.61243	0.582	0.157	9.70695e-18
Fhad1	4.99652e-22	1.62869	0.613	0.185	1.28541e-17
Gm39214	5.16196e-22	2.06961	0.513	0.107	1.32797e-17
Ulk4	5.81433e-22	1.00191	0.847	0.472	1.4958e-17
Erlin1	6.83652e-22	1.20105	0.809	0.421	1.75876e-17
Atp8b3	7.21591e-22	1.17732	0.706	0.275	1.85637e-17
Lrrc19	7.73117e-22	1.60464	0.616	0.197	1.98892e-17
Entpd1	8.0462e-22	2.40468	0.501	0.101	2.06996e-17
Gm43713	8.25873e-22	1.7979	0.57	0.152	2.12464e-17
Arl15	1.01821e-21	1.73706	0.666	0.247	2.61943e-17
Elapor1	1.01928e-21	1.6074	0.549	0.135	2.6222e-17
Gm14507	1.03498e-21	2.32538	0.403	0.045	2.66258e-17
Cpne9	1.70363e-21	2.15147	0.542	0.14	4.38277e-17
1700112D23Rik	1.87157e-21	2.60437	0.496	0.146	4.81479e-17
Gm35823	1.89468e-21	2.38373	0.363	0.034	4.87425e-17
1500004A13Rik	2.15724e-21	1.78018	0.613	0.208	5.5497e-17
Gm34585	2.68517e-21	2.11927	0.616	0.225	6.90787e-17
Gm10125	2.70488e-21	1.4223	0.558	0.146	6.95857e-17
Cacna2d1	2.8216e-21	1.9547	0.542	0.135	7.25886e-17
Lrriq3	3.95184e-21	1.51046	0.683	0.303	1.01665e-16
Rfx8	4.67224e-21	1.41501	0.556	0.146	1.20198e-16
Fgf7	6.16898e-21	3.41851	0.406	0.062	1.58703e-16
Catsperd	6.75988e-21	1.65349	0.616	0.219	1.73905e-16
Angptl1	7.819e-21	3.33245	0.36	0.028	2.01152e-16
Lrrc9	7.83663e-21	1.06015	0.728	0.32	2.01605e-16
Gm48765	7.87447e-21	1.69604	0.613	0.202	2.02579e-16
Hipk2	8.50579e-21	1.20863	0.816	0.461	2.1882e-16
Ppp4r1	8.6677e-21	1.25561	0.766	0.393	2.22985e-16
Efhb	8.69474e-21	2.04018	0.482	0.096	2.23681e-16
Dennd4a	9.13453e-21	1.51832	0.699	0.292	2.34995e-16
Neb	1.0319e-20	1.81692	0.537	0.135	2.65467e-16
Jazf1	1.32953e-20	1.0091	0.871	0.539	3.42035e-16
Ccdc171	1.4056e-20	1.03514	0.8	0.433	3.61606e-16
Nsf	1.59189e-20	1.44699	0.611	0.208	4.0953e-16
Plpp1	1.73075e-20	1.89489	0.547	0.152	4.45253e-16
Ddx11	2.07951e-20	1.75436	0.601	0.202	5.34974e-16
Ubxn11	2.16816e-20	1.26607	0.768	0.393	5.5778e-16
Cfap99	3.71513e-20	1.25552	0.506	0.118	9.55755e-16
Epb41l5	3.96024e-20	1.05229	0.857	0.522	1.01881e-15
Kcnc2	5.98039e-20	5.10328	0.305	0.011	1.53852e-15
Rp1	8.09446e-20	2.37486	0.451	0.084	2.08238e-15
Slc38a9	1.00731e-19	1.77165	0.635	0.258	2.59142e-15
Gm20404	1.1829e-19	1.88925	0.547	0.152	3.04313e-15
Odad2	1.3167e-19	1.3789	0.425	0.084	3.38734e-15
Cbx7	1.35391e-19	2.58244	0.432	0.073	3.48308e-15
Gm47167	1.36449e-19	1.56437	0.609	0.208	3.5103e-15
4933440M02Rik	1.37552e-19	1.00997	0.668	0.258	3.53866e-15
Zfp943	1.41877e-19	1.35127	0.699	0.32	3.64993e-15
Atrnl1	1.4657e-19	1.70616	0.544	0.152	3.77066e-15
Ankhd1	2.59909e-19	1.11683	0.869	0.573	6.68643e-15
Dnah1	3.94138e-19	1.26749	0.637	0.236	1.01396e-14
Wdr17	4.40785e-19	1.92758	0.566	0.191	1.13396e-14
Gm49417	5.70587e-19	1.49827	0.413	0.073	1.46789e-14
Nhej1	5.96852e-19	1.10061	0.661	0.258	1.53546e-14
Ccdc180	6.80935e-19	2.71932	0.427	0.084	1.75177e-14
4930526L06Rik	7.51416e-19	3.77666	0.351	0.051	1.93309e-14
Nav2	8.28952e-19	2.30416	0.473	0.107	2.13256e-14
Dym	1.06784e-18	1.10464	0.792	0.461	2.74712e-14
Gm43140	1.19763e-18	2.20552	0.263	0.017	3.08103e-14
Ttc21a	1.28015e-18	2.30996	0.501	0.152	3.29331e-14
Gm47350	1.29571e-18	2.65046	0.379	0.051	3.33335e-14
Usp50	1.50665e-18	1.66027	0.604	0.247	3.87602e-14
Pnpla7	1.76997e-18	1.42597	0.613	0.225	4.55342e-14
Ak8	2.33859e-18	1.70996	0.47	0.107	6.01626e-14
Dcdc2a	2.46066e-18	1.43979	0.601	0.219	6.33029e-14
Gm50250	2.48926e-18	2.3191	0.425	0.079	6.40388e-14
Cacna1d	2.61613e-18	2.35919	0.43	0.084	6.73025e-14
Cacng2	2.70433e-18	1.08057	0.251	0.034	6.95716e-14
Rbm44	2.80349e-18	1.2917	0.74	0.371	7.21227e-14
Ppfia2	2.80904e-18	2.43889	0.296	0.022	7.22654e-14
Pacs1	2.83746e-18	1.09355	0.795	0.427	7.29965e-14
Galc	2.87694e-18	1.17606	0.649	0.264	7.4012e-14
Bcl2l1	3.33982e-18	1.045	0.833	0.483	8.59202e-14
5330438D12Rik	3.55466e-18	1.02576	0.785	0.427	9.14473e-14
Gm10785	3.77143e-18	1.94189	0.468	0.107	9.70237e-14
Pde1a	4.79388e-18	3.16619	0.339	0.034	1.23327e-13
Fanci	5.04558e-18	2.08274	0.446	0.096	1.29803e-13
Ttc29	5.25663e-18	1.44103	0.449	0.101	1.35232e-13
Ccdc150	5.42704e-18	1.44753	0.625	0.258	1.39616e-13
Gm5577	5.49128e-18	1.18003	0.754	0.404	1.41269e-13
Usp6nl	8.76969e-18	1.45539	0.625	0.253	2.25609e-13
Slc9a5	9.21665e-18	1.47508	0.494	0.129	2.37107e-13
Morn1	9.33153e-18	1.17715	0.68	0.309	2.40063e-13
Cxcl17	1.00717e-17	2.00812	0.523	0.174	2.59105e-13
Msrb3	1.03965e-17	2.6287	0.411	0.079	2.67461e-13
Lmtk2	1.30817e-17	1.11544	0.735	0.371	3.3654e-13
Dnm3	1.58547e-17	1.49451	0.492	0.129	4.07877e-13
Diaph3	1.89918e-17	1.03123	0.845	0.534	4.88584e-13
Cdc16	2.12457e-17	1.6195	0.652	0.337	5.46567e-13
Axdnd1	2.63149e-17	1.6009	0.489	0.129	6.76976e-13
2210409D07Rik	2.74561e-17	5.91363	0.222	0	7.06337e-13
Spef2	2.91137e-17	1.78932	0.561	0.202	7.4898e-13
Adam18	2.94002e-17	3.11917	0.341	0.039	7.5635e-13
Eml6	3.19819e-17	2.22605	0.456	0.118	8.22767e-13
Gab1	3.65834e-17	1.37031	0.656	0.298	9.41146e-13
Gm14244	5.16794e-17	1.09298	0.683	0.303	1.3295e-12
Angptl2	5.83052e-17	2.51854	0.406	0.079	1.49996e-12
Gm31466	5.87516e-17	2.41747	0.305	0.028	1.51144e-12
Mpp7	6.38233e-17	1.13574	0.726	0.382	1.64192e-12
Mast4	7.73071e-17	1.35113	0.482	0.129	1.9888e-12
Atp5o	7.88162e-17	1.65142	0.606	0.275	2.02763e-12
Gm15520	8.24055e-17	1.44428	0.523	0.163	2.11996e-12
Gm10644	8.61602e-17	1.39061	0.661	0.326	2.21656e-12
Gm32857	9.22502e-17	1.91212	0.406	0.079	2.37323e-12
Sec22a	9.77948e-17	1.3105	0.671	0.354	2.51587e-12
Kcnt2	1.0012e-16	2.51087	0.317	0.034	2.5757e-12
Brip1os	1.00682e-16	1.68645	0.601	0.264	2.59015e-12
Rbl1	1.02009e-16	1.17544	0.723	0.388	2.62428e-12
Gm43458	1.04367e-16	2.34138	0.329	0.039	2.68495e-12
Fryl	1.20828e-16	1.31476	0.573	0.202	3.10841e-12
1600010M07Rik	1.23524e-16	1.13966	0.728	0.382	3.17779e-12
Gm31415	1.37679e-16	2.98992	0.22	0.006	3.54192e-12
Micu3	1.45952e-16	1.02629	0.807	0.483	3.75477e-12
Mcf2l	1.57741e-16	1.04097	0.773	0.433	4.05803e-12
Ccdc7a	1.5876e-16	2.04858	0.394	0.073	4.08426e-12
Ms4a13	1.66067e-16	2.47668	0.418	0.118	4.27224e-12
Cftr	1.81221e-16	1.07302	0.747	0.404	4.6621e-12
Ctnna2	1.85209e-16	1.43538	0.63	0.27	4.76469e-12
Dctn4	1.92406e-16	1.1569	0.716	0.382	4.94984e-12
Gas2	1.93723e-16	1.1988	0.635	0.27	4.98372e-12
4931419H13Rik	2.14913e-16	3.36004	0.315	0.034	5.52884e-12
Cradd	2.15768e-16	1.70275	0.597	0.258	5.55085e-12
Cdk5rap2	2.54276e-16	1.00367	0.757	0.421	6.54151e-12
Enthd1	2.63219e-16	1.1298	0.704	0.343	6.77157e-12
Ahi1	2.72988e-16	1.10687	0.742	0.421	7.02289e-12
Gm14095	3.02452e-16	1.87646	0.241	0.017	7.78089e-12
Gm15738	3.25358e-16	1.79875	0.451	0.112	8.37017e-12
Gm11638	3.414e-16	5.59579	0.232	0.006	8.78284e-12
Zbbx	3.65695e-16	2.47938	0.377	0.067	9.40787e-12
Gm5624	4.53224e-16	1.40778	0.31	0.045	1.16596e-11
Psd3	4.62409e-16	1.87758	0.439	0.107	1.18959e-11
Zfp608	4.76054e-16	1.63343	0.48	0.135	1.2247e-11
Platr28	5.69458e-16	2.06762	0.444	0.112	1.46499e-11
Gm42823	5.81798e-16	5.9328	0.205	0	1.49673e-11
Wars2	6.07068e-16	1.60055	0.585	0.281	1.56174e-11
Ankrd42	6.2205e-16	1.11713	0.749	0.438	1.60029e-11
Prom1	7.01402e-16	3.40413	0.272	0.017	1.80443e-11
Glmn	8.14631e-16	1.21906	0.649	0.298	2.09572e-11
Cfap221	8.80678e-16	1.7517	0.315	0.045	2.26563e-11
Gm45025	1.18262e-15	1.90917	0.353	0.056	3.04241e-11
Zfp277	1.23459e-15	2.01425	0.422	0.107	3.17611e-11
Lrrc36	1.3035e-15	2.18132	0.43	0.112	3.35338e-11
Lgsn	1.33138e-15	1.71177	0.475	0.135	3.4251e-11
AW046200	1.52163e-15	3.44015	0.303	0.045	3.91456e-11
Sh3gl3	1.57698e-15	1.00395	0.8	0.483	4.05693e-11
Sned1	1.83952e-15	2.75741	0.372	0.079	4.73234e-11
Gm49455	1.84025e-15	1.60131	0.439	0.112	4.73424e-11
4632427E13Rik	1.89936e-15	1.25503	0.659	0.343	4.8863e-11
Gm47376	2.14204e-15	3.15281	0.277	0.022	5.51061e-11
Gm29087	2.4951e-15	2.67706	0.365	0.107	6.41888e-11
Dtd1	3.1761e-15	1.25602	0.656	0.315	8.17083e-11
Ston2	3.3654e-15	1.15613	0.535	0.185	8.65783e-11
Eaf2	3.64705e-15	1.53621	0.585	0.253	9.38239e-11
Sertad2	3.71747e-15	1.08185	0.709	0.365	9.56357e-11
Gm16201	4.01091e-15	5.11513	0.227	0.017	1.03185e-10
Fnip2	4.02814e-15	1.3284	0.585	0.242	1.03628e-10
Nxpe4	4.47157e-15	3.90423	0.274	0.022	1.15036e-10
6530409C15Rik	4.56094e-15	1.87165	0.458	0.135	1.17335e-10
Tmem204	4.56552e-15	3.01194	0.289	0.028	1.17452e-10
Herc4	4.56938e-15	1.05026	0.733	0.388	1.17552e-10
1700095A21Rik	4.65964e-15	2.56312	0.353	0.062	1.19874e-10
Cdkl4	4.66478e-15	1.03376	0.37	0.096	1.20006e-10
ENSMUSG00000095041	4.72352e-15	1.17525	0.637	0.292	1.21517e-10
Rttn	4.89251e-15	1.28251	0.644	0.309	1.25865e-10
Gm26531	4.99884e-15	1.83161	0.289	0.034	1.286e-10
Hspa12a	6.05267e-15	1.33849	0.516	0.18	1.55711e-10
4930590L20Rik	6.39092e-15	3.2841	0.317	0.051	1.64413e-10
Dbn1	6.48817e-15	3.13221	0.317	0.045	1.66915e-10
4930578G10Rik	7.62611e-15	1.32072	0.58	0.23	1.96189e-10
Tshr	8.34879e-15	1.80109	0.327	0.051	2.14781e-10
Wdr93	8.6016e-15	1.06446	0.733	0.404	2.21285e-10
Dcaf5	9.02135e-15	1.34938	0.599	0.253	2.32083e-10
Gm12610	1.01566e-14	2.05965	0.418	0.112	2.61288e-10
Ptprt	1.04158e-14	3.04379	0.365	0.084	2.67958e-10
Sanbr	1.18368e-14	1.07224	0.675	0.331	3.04514e-10
Gm30302	1.27435e-14	3.96052	0.255	0.017	3.27838e-10
Cep192	1.50561e-14	1.04146	0.79	0.517	3.87333e-10
Gm46348	1.51612e-14	2.39124	0.184	0.006	3.90037e-10
Slc10a7	1.74419e-14	1.42768	0.57	0.258	4.4871e-10
Mapk15	1.9379e-14	1.79557	0.411	0.101	4.98543e-10
Sphkap	2.33885e-14	1.95133	0.344	0.062	6.01693e-10
Slc4a9	2.34184e-14	3.05609	0.224	0.011	6.02462e-10
Cx3cr1	2.56104e-14	1.94279	0.36	0.073	6.58853e-10
Arhgap44	2.57252e-14	1.83421	0.406	0.101	6.61807e-10
Palld	2.83379e-14	1.51308	0.484	0.157	7.29022e-10
Gad1os	3.72823e-14	2.4902	0.274	0.028	9.59125e-10
Cnnm2	7.65256e-14	1.67277	0.489	0.174	1.9687e-09
Slc12a2	8.0734e-14	1.01591	0.599	0.264	2.07696e-09
Gstcd	8.45709e-14	1.41013	0.558	0.258	2.17567e-09
Sgpp2	9.16009e-14	1.61987	0.339	0.067	2.35653e-09
Ankar	9.51677e-14	1.0991	0.547	0.213	2.44828e-09
D3Ertd751e	9.59381e-14	1.0153	0.745	0.427	2.4681e-09
4930405A10Rik	9.75696e-14	5.98077	0.177	0	2.51008e-09
Slc2a2	9.83603e-14	1.37368	0.294	0.056	2.53042e-09
Peli2	1.00659e-13	1.11982	0.22	0.034	2.58956e-09
Gm2087	1.03519e-13	2.57101	0.334	0.062	2.66314e-09
Mrtfb	1.30032e-13	1.02715	0.74	0.438	3.3452e-09
Usp44	1.34784e-13	2.96427	0.284	0.039	3.46747e-09
Slc4a8	1.34999e-13	1.34982	0.508	0.185	3.47298e-09
1700030K09Rik	1.39402e-13	1.71166	0.456	0.157	3.58626e-09
Fto	1.45378e-13	1.11707	0.675	0.348	3.74e-09
Sncaip	1.54659e-13	5.5118	0.208	0.011	3.97876e-09
Gm50020	1.61281e-13	2.52767	0.303	0.045	4.14912e-09
Cdyl2	1.79094e-13	1.72309	0.332	0.062	4.60738e-09
Chd1l	1.87455e-13	1.35906	0.554	0.236	4.82247e-09
Dock6	2.04149e-13	1.83487	0.427	0.129	5.25194e-09
5830444B04Rik	2.23907e-13	1.49548	0.232	0.028	5.76024e-09
1700010H22Rik	2.32057e-13	2.66084	0.232	0.017	5.9699e-09
4930511M06Rik	2.53992e-13	2.8511	0.289	0.039	6.53419e-09
Adgrv1	2.58151e-13	2.439	0.277	0.034	6.64119e-09
Lncpint	2.97836e-13	1.68498	0.446	0.14	7.66213e-09
Lca5	3.16171e-13	1.64226	0.492	0.213	8.1338e-09
Gm44151	3.29569e-13	2.51736	0.251	0.022	8.47849e-09
Tes3-ps	3.49579e-13	2.05032	0.296	0.045	8.99327e-09
Gm26754	3.7027e-13	1.77605	0.243	0.028	9.52556e-09
Fhit	3.81078e-13	1.80303	0.348	0.073	9.80361e-09
C230037L18Rik	4.0479e-13	3.09097	0.212	0.011	1.04136e-08
Xrcc6	4.66793e-13	1.41077	0.537	0.225	1.20087e-08
Gm1976	4.7421e-13	1.29645	0.391	0.101	1.21995e-08
Tmem30c	4.81068e-13	3.41703	0.291	0.056	1.2376e-08
Gm6639	5.87444e-13	1.33334	0.368	0.09	1.51126e-08
Rnf213	6.02181e-13	1.49574	0.399	0.107	1.54917e-08
Kcnip4	6.18126e-13	2.40715	0.282	0.039	1.59019e-08
Gm13261	6.55441e-13	1.59918	0.427	0.135	1.68619e-08
Tsnaxip1	6.64706e-13	1.17812	0.558	0.236	1.71002e-08
Mapk10	7.06825e-13	1.71169	0.389	0.101	1.81838e-08
D130009I18Rik	7.6244e-13	1.21661	0.504	0.191	1.96145e-08
Phkb	8.09037e-13	1.52757	0.47	0.163	2.08133e-08
Car5a	8.16596e-13	2.00749	0.279	0.039	2.10078e-08
Cep76	8.63024e-13	1.59719	0.437	0.14	2.22021e-08
Mindy2	1.11084e-12	1.00728	0.551	0.23	2.85774e-08
Gm40528	1.21576e-12	1.99205	0.358	0.084	3.12766e-08
4930568A13Rik	1.5956e-12	5.32078	0.191	0.006	4.10483e-08
Rnf180	1.79469e-12	1.3648	0.496	0.208	4.61701e-08
Slco3a1	1.81013e-12	1.12629	0.222	0.039	4.65675e-08
AB124611	1.83163e-12	2.79727	0.291	0.056	4.71205e-08
Wdr66	1.83534e-12	1.44484	0.449	0.152	4.72159e-08
Mcu	1.87396e-12	1.8619	0.368	0.107	4.82094e-08
Zp3r	2.07931e-12	3.17909	0.21	0.011	5.34923e-08
Abca14	2.41826e-12	5.25177	0.196	0.011	6.22122e-08
Potegl	2.45953e-12	1.06274	0.516	0.202	6.32739e-08
Rsf1os1	2.67128e-12	1.1357	0.444	0.146	6.87214e-08
Arhgef10	2.88134e-12	1.79307	0.265	0.039	7.41254e-08
4930512B01Rik	2.93458e-12	4.44601	0.208	0.028	7.5495e-08
Siae	3.0122e-12	2.49427	0.341	0.096	7.74918e-08
Arhgef11	3.13697e-12	1.10397	0.649	0.354	8.07016e-08
Ccdc175	3.19962e-12	1.1583	0.379	0.101	8.23134e-08
Atosa	3.27859e-12	1.2302	0.456	0.157	8.43449e-08
Rnf144b	3.38301e-12	1.87722	0.305	0.056	8.70313e-08
Gtf2a1l	3.42628e-12	1.01529	0.587	0.281	8.81445e-08
Gm12116	3.4374e-12	2.87573	0.215	0.017	8.84305e-08
Sesn1	3.49058e-12	1.02424	0.637	0.331	8.97987e-08
Gm49380	3.67362e-12	2.81131	0.191	0.011	9.45076e-08
Ceacam2	3.72844e-12	1.02748	0.456	0.157	9.59178e-08
1700085D07Rik	4.06835e-12	1.25262	0.334	0.079	1.04662e-07
Cd55b	4.14316e-12	1.17601	0.382	0.107	1.06587e-07
Efcab6	4.27453e-12	2.53396	0.272	0.039	1.09967e-07
Klhl2	5.1826e-12	1.87442	0.329	0.073	1.33327e-07
Myo1d	5.43946e-12	1.0359	0.628	0.315	1.39936e-07
Gramd1c	5.74927e-12	1.27806	0.468	0.169	1.47906e-07
Tango6	6.82496e-12	1.10649	0.649	0.365	1.75579e-07
Iqgap1	7.87979e-12	2.35695	0.327	0.079	2.02715e-07
Cfap52	8.03783e-12	2.0157	0.32	0.067	2.06781e-07
4930568G15Rik	8.04566e-12	2.87649	0.263	0.039	2.06983e-07
Micu1	9.64718e-12	1.02663	0.573	0.275	2.48183e-07
Ugcg	9.9336e-12	1.5395	0.379	0.107	2.55552e-07
Gm47071	1.00067e-11	4.95123	0.191	0.011	2.57433e-07
Ski	1.04947e-11	1.4168	0.379	0.107	2.69987e-07
Gm41604	1.10711e-11	1.11633	0.525	0.219	2.84815e-07
Plch1	1.30876e-11	2.05117	0.165	0.011	3.36692e-07
Gm16158	1.36545e-11	2.87691	0.241	0.028	3.51276e-07
BC048644	1.37705e-11	1.08338	0.456	0.163	3.54261e-07
Gm56999	1.40097e-11	1.56522	0.501	0.23	3.60415e-07
Gm14471	1.53475e-11	1.71963	0.282	0.051	3.94831e-07
Ints3	1.6155e-11	2.12972	0.356	0.112	4.15603e-07
Fmn1	1.86384e-11	4.60387	0.196	0.022	4.79493e-07
Macrod2os1	2.00809e-11	2.29326	0.191	0.017	5.166e-07
Smok4a	2.11744e-11	2.61624	0.148	0.006	5.44733e-07
Gm32455	2.30927e-11	1.45622	0.274	0.051	5.94082e-07
Sik2	2.69191e-11	1.04066	0.656	0.365	6.92521e-07
Marchf11	2.76956e-11	1.57335	0.418	0.146	7.12497e-07
P2rx3	2.95116e-11	1.17141	0.413	0.135	7.59216e-07
4930509G22Rik	2.99757e-11	1.2175	0.575	0.298	7.71154e-07
1110046J04Rik	3.05748e-11	1.97562	0.351	0.096	7.86568e-07
Gm13986	3.21391e-11	2.39614	0.279	0.051	8.26812e-07
Gm16169	3.2801e-11	2.39124	0.258	0.039	8.43839e-07
Fam20b	3.49798e-11	1.10626	0.568	0.32	8.9989e-07
Gm2832	3.72903e-11	1.02484	0.215	0.034	9.5933e-07
Rpa1	3.8054e-11	1.52236	0.444	0.174	9.78977e-07
Gm12394	3.91051e-11	3.18727	0.222	0.022	1.00602e-06
Tmem181a	3.93538e-11	1.83739	0.317	0.073	1.01242e-06
Cfap91	4.16661e-11	1.26629	0.296	0.062	1.0719e-06
Lhfpl3	4.18378e-11	2.38114	0.246	0.034	1.07632e-06
D130043K22Rik	4.1839e-11	2.26657	0.294	0.062	1.07635e-06
4930544I03Rik	4.19632e-11	2.82526	0.234	0.028	1.07955e-06
Prdm11	4.20809e-11	2.44463	0.274	0.051	1.08257e-06
Irak3	4.31748e-11	1.57544	0.399	0.129	1.11072e-06
Yap1	4.36005e-11	1.54874	0.337	0.084	1.12167e-06
Dock2	4.89423e-11	5.24006	0.141	0	1.25909e-06
Gm14023	4.97848e-11	1.16866	0.501	0.219	1.28076e-06
Ccdc148	5.03406e-11	1.32486	0.477	0.191	1.29506e-06
Drc7	5.09992e-11	2.24611	0.267	0.045	1.31201e-06
Gm49965	5.35544e-11	1.78794	0.169	0.017	1.37774e-06
Dtnbos	6.63968e-11	1.6496	0.167	0.017	1.70812e-06
Uqcc5	6.85693e-11	1.27981	0.482	0.213	1.76401e-06
Gm47368	7.35794e-11	5.09435	0.138	0	1.8929e-06
Gm33053	7.38998e-11	1.86614	0.2	0.022	1.90115e-06
Jcad	7.54851e-11	1.25595	0.391	0.124	1.94193e-06
Ccdc7b	7.86509e-11	1.36756	0.317	0.084	2.02337e-06
Satb2	8.08681e-11	1.86763	0.332	0.084	2.08041e-06
Gm16050	8.47259e-11	5.02944	0.165	0.006	2.17966e-06
Runx2	8.47284e-11	1.61517	0.365	0.107	2.17972e-06
Fam107b	8.78641e-11	1.01547	0.516	0.225	2.26039e-06
Ss18	9.07437e-11	1.36292	0.527	0.287	2.33447e-06
Aldh6a1	1.03161e-10	1.34454	0.463	0.197	2.65392e-06
Gm43809	1.05489e-10	2.82864	0.239	0.034	2.7138e-06
Syne1	1.07982e-10	2.03167	0.263	0.045	2.77793e-06
Gm31659	1.14152e-10	1.66091	0.339	0.09	2.93667e-06
Bank1	1.17845e-10	4.44123	0.191	0.022	3.03169e-06
Stard9	1.25497e-10	1.10277	0.52	0.23	3.22855e-06
Pwp1	1.45905e-10	1.30236	0.537	0.298	3.75356e-06
Ank2	1.48425e-10	3.06237	0.253	0.051	3.81839e-06
4930417O13Rik	1.56038e-10	3.04102	0.229	0.039	4.01424e-06
Apobec4	1.57193e-10	2.14369	0.31	0.079	4.04395e-06
Gm17130	1.62827e-10	2.33654	0.189	0.017	4.18888e-06
Wdr27	1.69204e-10	1.22502	0.585	0.337	4.35295e-06
Adcy3	1.70959e-10	1.35673	0.339	0.096	4.39809e-06
Nrg1	1.72551e-10	1.65396	0.274	0.056	4.43904e-06
Pfkfb4	1.80665e-10	2.62505	0.251	0.09	4.64779e-06
Hmgcll1	2.00458e-10	1.56724	0.344	0.096	5.15698e-06
Ppp1r42	2.10579e-10	1.19967	0.303	0.079	5.41736e-06
Lrp12	2.17122e-10	1.27844	0.399	0.135	5.58568e-06
Dlec1	2.37706e-10	2.25358	0.193	0.017	6.11523e-06
Sh3rf3	2.41461e-10	2.46232	0.272	0.056	6.21183e-06
Mycbpap	2.45379e-10	2.29727	0.222	0.028	6.31262e-06
Zfp536	2.52296e-10	1.62331	0.384	0.129	6.49056e-06
Gm15353	2.69982e-10	1.868	0.346	0.112	6.94555e-06
Gm37982	2.83904e-10	2.1996	0.179	0.017	7.30371e-06
Gm29123	2.87983e-10	1.89411	0.186	0.022	7.40865e-06
Slc12a5	3.00379e-10	2.08376	0.21	0.028	7.72754e-06
Qtrt2	3.04264e-10	1.30405	0.525	0.281	7.8275e-06
Gm6526	3.14044e-10	2.03801	0.15	0.011	8.0791e-06
Ppcdc	3.18316e-10	1.37387	0.434	0.18	8.18899e-06
Gm1698	3.2704e-10	2.12689	0.255	0.045	8.41344e-06
Cxcl10	3.61668e-10	2.47665	0.169	0.011	9.30428e-06
Zfp947	3.7288e-10	5.26718	0.129	0	9.59271e-06
Odad4	3.80103e-10	1.29552	0.432	0.163	9.77852e-06
Gm35417	3.8237e-10	1.91006	0.341	0.124	9.83686e-06
Nphp4	3.83877e-10	1.47256	0.239	0.039	9.87562e-06
Gm16541	5.80465e-10	2.18856	0.313	0.096	1.4933e-05
Lmntd1	5.88471e-10	1.55327	0.401	0.152	1.5139e-05
Acss2	6.19195e-10	1.20343	0.542	0.292	1.59294e-05
Wrn	6.97395e-10	1.1906	0.52	0.253	1.79412e-05
4932443L11Rik	7.11831e-10	1.41243	0.379	0.129	1.83126e-05
Gm21154	7.441e-10	3.75928	0.186	0.017	1.91427e-05
Rsph10b	7.62068e-10	2.04796	0.317	0.101	1.9605e-05
Ccdc146	7.94963e-10	1.30402	0.391	0.14	2.04512e-05
Sipa1l3	7.95092e-10	1.66436	0.356	0.135	2.04545e-05
Cfap77	8.23247e-10	3.46434	0.153	0.006	2.11789e-05
9130017K11Rik	8.35488e-10	5.2594	0.124	0	2.14938e-05
Zcchc2	8.37122e-10	1.52399	0.399	0.163	2.15358e-05
Scube3	8.44362e-10	1.95631	0.138	0.011	2.1722e-05
Gm15351	8.81744e-10	2.01022	0.277	0.062	2.26837e-05
Pfkp	8.96199e-10	1.27604	0.286	0.073	2.30556e-05
Sass6	9.0123e-10	1.02903	0.621	0.376	2.3185e-05
Gm26749	9.23481e-10	1.5068	0.401	0.152	2.37575e-05
4933405D12Rik	9.53179e-10	1.94602	0.332	0.107	2.45215e-05
Nqo2	9.54412e-10	2.13261	0.284	0.084	2.45532e-05
Ms4a1	1.16316e-09	2.88532	0.198	0.022	2.99235e-05
Parp8	1.21768e-09	1.13025	0.322	0.09	3.1326e-05
Slc1a2	1.24919e-09	5.27877	0.122	0	3.21368e-05
Fras1	1.49355e-09	1.60018	0.37	0.124	3.8423e-05
Morc1	1.5402e-09	1.58437	0.387	0.163	3.96231e-05
Fgf12	1.54282e-09	1.21814	0.153	0.011	3.96905e-05
Nup160	1.75254e-09	1.14535	0.551	0.315	4.50858e-05
Stxbp5	1.87614e-09	1.35943	0.453	0.219	4.82655e-05
Gm12128	1.98338e-09	5.06788	0.146	0.006	5.10245e-05
Gm56790	2.01425e-09	1.6221	0.425	0.197	5.18187e-05
Ttc39b	2.10062e-09	1.14788	0.391	0.163	5.40405e-05
Zfp286	2.11531e-09	2.19855	0.232	0.039	5.44184e-05
Gm46367	2.13517e-09	1.33345	0.418	0.163	5.49293e-05
Cerk	2.17476e-09	1.09501	0.365	0.124	5.59478e-05
Gm17231	2.185e-09	1.81619	0.291	0.073	5.62113e-05
Gm47051	2.3042e-09	1.26117	0.389	0.14	5.92779e-05
Fam186a	2.32222e-09	2.27302	0.255	0.062	5.97415e-05
Afg1l	2.46156e-09	2.37662	0.263	0.067	6.3326e-05
Eif2ak2	2.53444e-09	1.11012	0.351	0.112	6.5201e-05
Gm35166	2.61586e-09	2.26228	0.251	0.051	6.72955e-05
Lrrc63	2.77444e-09	1.18244	0.248	0.051	7.13753e-05
Gm14211	2.78636e-09	5.07788	0.117	0	7.16819e-05
Mindy4b-ps	2.83748e-09	3.29255	0.181	0.017	7.2997e-05
Kri1	2.87592e-09	1.11139	0.439	0.185	7.3986e-05
Tenm2	2.91618e-09	2.07608	0.265	0.067	7.50216e-05
Stab2	2.97626e-09	1.37174	0.442	0.208	7.65673e-05
Mgat4c	3.08639e-09	4.89781	0.162	0.011	7.94004e-05
Tmem108	3.12491e-09	1.64491	0.305	0.084	8.03915e-05
4921531P14Rik	3.16907e-09	1.91476	0.203	0.028	8.15275e-05
Dlgap1	3.31442e-09	1.53958	0.289	0.073	8.52668e-05
Ttll11	3.4539e-09	1.2905	0.446	0.208	8.88551e-05
Slc30a3	3.78756e-09	1.76779	0.305	0.09	9.74389e-05
Gm20757	3.88936e-09	1.94279	0.158	0.011	0.000100058
D430040D24Rik	3.94069e-09	1.40553	0.43	0.18	0.000101378
Trim14	4.02706e-09	1.96716	0.141	0.011	0.0001036
Usp25	4.09044e-09	1.19414	0.437	0.185	0.000105231
Ptprn2	4.73168e-09	4.14564	0.158	0.017	0.000121727
Gm47373	4.9959e-09	4.66485	0.138	0.006	0.000128525
Gm12353	5.48507e-09	2.27919	0.253	0.056	0.000141109
Bard1	5.81489e-09	1.19098	0.508	0.275	0.000149594
4930556G22Rik	6.65669e-09	4.67416	0.146	0.011	0.00017125
Epha6	6.99418e-09	2.84897	0.241	0.056	0.000179932
4933431K23Rik	7.34289e-09	2.86612	0.234	0.073	0.000188903
Gm21917	7.4628e-09	1.2007	0.372	0.14	0.000191988
Chsy3	7.84577e-09	1.46398	0.184	0.028	0.00020184
Acsm3	8.35101e-09	4.84595	0.134	0.006	0.000214838
Gm49003	8.68724e-09	3.60457	0.141	0.006	0.000223488
Cxcl11	9.23171e-09	4.96914	0.11	0	0.000237495
Trpc7	9.60486e-09	1.62505	0.32	0.101	0.000247095
Armh1	9.79798e-09	1.51359	0.389	0.163	0.000252063
Henmt1	1.00816e-08	1.45482	0.236	0.051	0.00025936
Ctc1	1.0215e-08	1.55486	0.327	0.135	0.000262792
Skp2	1.03776e-08	3.34909	0.169	0.017	0.000266973
4930547E08Rik	1.04194e-08	3.42987	0.172	0.017	0.000268048
Trim43c	1.14065e-08	2.46355	0.122	0.006	0.000293443
Clhc1	1.155e-08	1.26387	0.339	0.112	0.000297136
Gm11906	1.31569e-08	1.31687	0.212	0.045	0.000338475
Gosr1	1.32292e-08	1.23727	0.449	0.225	0.000340333
Slc39a11	1.45645e-08	1.46494	0.399	0.197	0.000374686
Gm11635	1.55964e-08	1.42011	0.265	0.067	0.000401233
Gm16278	1.56885e-08	2.84328	0.169	0.017	0.000403604
Adgrl3	1.58698e-08	3.62705	0.162	0.017	0.000408266
Bpifb9b	1.62144e-08	2.67863	0.169	0.017	0.000417133
Mcm9	1.75806e-08	1.22426	0.451	0.219	0.00045228
4930557K07Rik	1.77984e-08	2.07794	0.255	0.067	0.000457881
Mipep	1.79809e-08	1.16243	0.413	0.191	0.000462575
Tubgcp4	1.81492e-08	1.17751	0.463	0.242	0.000466907
Cc2d2b	1.87969e-08	1.09644	0.463	0.23	0.00048357
Arhgap20	1.90645e-08	2.67629	0.217	0.051	0.000490453
Maml3	1.96729e-08	1.2239	0.351	0.124	0.000506104
4930412C18Rik	1.96739e-08	1.31357	0.348	0.124	0.000506131
Arhgap28	2.03593e-08	2.25766	0.119	0.006	0.000523763
Mall	2.0445e-08	5.07987	0.105	0	0.000525968
ENSMUSG00000121481	2.0445e-08	4.97221	0.105	0	0.000525968
Bcl2a1d	2.0445e-08	5.01012	0.105	0	0.000525968
Pdzd2	2.34943e-08	4.03987	0.143	0.028	0.000604416
4930520O04Rik	2.39047e-08	1.5786	0.236	0.051	0.000614972
Fam222b	2.39292e-08	1.53573	0.358	0.152	0.000615604
Dcp1b	2.40571e-08	1.21253	0.439	0.219	0.000618894
E330023G01Rik	2.47046e-08	1.88803	0.236	0.051	0.00063555
Fancl	2.63977e-08	1.08138	0.442	0.197	0.000679106
4930586N03Rik	2.79001e-08	2.34415	0.246	0.073	0.000717758
Gm54719	2.85569e-08	1.63383	0.322	0.135	0.000734654
Mars2	2.91466e-08	1.40199	0.313	0.129	0.000749826
Gm12227	3.03946e-08	4.85883	0.103	0	0.000781931
Grep1	3.16695e-08	1.49106	0.241	0.056	0.000814729
Gm31224	3.18065e-08	4.83312	0.126	0.006	0.000818254
Arhgdib	3.2133e-08	1.54382	0.191	0.034	0.000826653
2610035D17Rik	3.36388e-08	1.07844	0.215	0.051	0.000865393
1700001G01Rik	3.47888e-08	3.33667	0.15	0.011	0.000894977
Bcas3os1	3.52928e-08	1.99757	0.243	0.056	0.000907944
Zfp808	3.80685e-08	1.4272	0.384	0.157	0.000979351
Gm38134	3.91507e-08	2.64653	0.203	0.045	0.00100719
Kif14	3.93254e-08	1.38928	0.344	0.129	0.00101169
Gm4884	3.94592e-08	2.37324	0.146	0.011	0.00101513
Gm21847	4.02682e-08	4.61679	0.126	0.006	0.00103594
Cacng8	4.0771e-08	1.28883	0.243	0.062	0.00104887
Caps2	4.25165e-08	1.01338	0.162	0.022	0.00109378
Gm5114	4.26611e-08	2.10141	0.107	0.006	0.0010975
Sap130	4.71518e-08	1.03629	0.523	0.298	0.00121303
Kctd4	4.75393e-08	2.00741	0.198	0.034	0.001223
Cfap58	4.92902e-08	4.22331	0.136	0.011	0.00126804
Efl1	5.36917e-08	1.32914	0.437	0.247	0.00138127
Foxk2	5.50076e-08	1.16583	0.482	0.292	0.00141513
Gm17135	5.69184e-08	2.29915	0.239	0.067	0.00146428
Gm49936	5.77008e-08	1.68475	0.274	0.079	0.00148441
Gm15619	5.8292e-08	1.98942	0.131	0.011	0.00149962
Dach1	5.99746e-08	1.40402	0.31	0.101	0.00154291
Izumo3	6.00226e-08	1.66755	0.1	0.006	0.00154414
Atp2c1	6.08498e-08	1.08852	0.48	0.253	0.00156542
Fam227a	6.21309e-08	1.05508	0.449	0.208	0.00159838
Prelid3a	6.30815e-08	2.0697	0.267	0.101	0.00162283
Gm35254	6.70433e-08	4.87129	0.098	0	0.00172476
Gm42788	6.70433e-08	4.62709	0.098	0	0.00172476
Rsf1os2	7.15831e-08	1.69561	0.317	0.118	0.00184155
Nupl2	7.2639e-08	1.06036	0.391	0.18	0.00186871
Lmln	7.75997e-08	1.11129	0.442	0.23	0.00199633
Gm5799	7.76297e-08	1.29134	0.162	0.028	0.0019971
1700041B01Rik	7.93661e-08	1.1561	0.232	0.056	0.00204177
Atg16l2	7.95351e-08	1.0946	0.217	0.056	0.00204612
Hk1	8.1595e-08	1.79109	0.122	0.011	0.00209911
1700110I07Rik	8.39576e-08	1.37552	0.255	0.067	0.00215989
Slc7a9	8.83879e-08	3.17539	0.158	0.017	0.00227387
Gm47271	8.93034e-08	1.47094	0.322	0.112	0.00229742
Tatdn1	8.96584e-08	1.32754	0.365	0.191	0.00230655
Ptpra	9.81167e-08	1.3459	0.379	0.208	0.00252415
Fam120b	9.87973e-08	1.53125	0.399	0.191	0.00254166
Spata13	9.93396e-08	1.05473	0.1	0.011	0.00255561
Gm20416	9.94756e-08	4.50818	0.095	0	0.00255911
Itpr1	1.04892e-07	1.20581	0.298	0.096	0.00269845
Gm2381	1.05862e-07	2.32133	0.107	0.006	0.00272341
Ints9	1.09076e-07	1.46072	0.394	0.185	0.00280609
Platr25	1.1581e-07	1.10729	0.217	0.051	0.00297932
Gm28635	1.17e-07	1.07243	0.442	0.258	0.00300995
Rnf43	1.18605e-07	1.56483	0.301	0.112	0.00305123
Bpifb9a	1.18742e-07	4.18706	0.136	0.011	0.00305477
Atp6v0a1	1.21177e-07	1.56882	0.308	0.124	0.0031174
Map2k1	1.21956e-07	1.46761	0.327	0.118	0.00313744
Map7	1.2867e-07	1.08659	0.434	0.27	0.00331015
Wdfy1	1.29885e-07	1.05305	0.391	0.169	0.00334142
Cacna1c	1.30549e-07	1.75995	0.234	0.056	0.0033585
Abcc5	1.32143e-07	1.0042	0.387	0.163	0.00339951
Col16a1	1.32218e-07	1.81479	0.234	0.056	0.00340143
Gm47551	1.3417e-07	2.39526	0.21	0.045	0.00345166
Rffl	1.40554e-07	1.62613	0.267	0.079	0.00361589
6530411M01Rik	1.47505e-07	4.9199	0.093	0	0.00379471
1700065L07Rik	1.51334e-07	1.25227	0.212	0.051	0.00389322
Map4k5	1.53601e-07	1.27564	0.384	0.174	0.00395153
Peak1	1.56664e-07	1.07399	0.43	0.208	0.00403034
Large1	1.56689e-07	1.10558	0.411	0.185	0.00403099
Lrrc8b	1.59429e-07	3.32012	0.148	0.028	0.00410148
Gm13402	1.60666e-07	1.40133	0.332	0.129	0.0041333
Arhgef3	1.65045e-07	1.85027	0.212	0.045	0.00424594
Gm19605	1.75297e-07	3.68505	0.124	0.006	0.00450968
Golim4	1.9117e-07	2.68834	0.153	0.017	0.00491804
Gm16091	1.9196e-07	1.36665	0.286	0.107	0.00493837
Pde6h	1.93492e-07	1.02911	0.243	0.067	0.00497779
ENSMUSG00000121404	1.9392e-07	2.58404	0.165	0.022	0.0049888
Ankmy1	1.94116e-07	1.43003	0.138	0.022	0.00499383
Atg4c	1.95079e-07	1.76033	0.274	0.101	0.00501859
Ccdc34os	2.02147e-07	2.88787	0.138	0.011	0.00520043
Gm37389	2.04639e-07	1.93017	0.222	0.056	0.00526454
Gm42695	2.18591e-07	4.59424	0.091	0	0.00562346
Egfem1	2.18591e-07	5.86334	0.091	0	0.00562346
Stx2	2.21693e-07	2.0218	0.198	0.124	0.00570327
Fanca	2.25052e-07	1.25914	0.284	0.09	0.00578968
Rcor3	2.25844e-07	1.0531	0.391	0.169	0.00581007
Ctnnd2	2.56735e-07	3.61404	0.15	0.039	0.00660476
4921504A21Rik	2.71637e-07	1.52059	0.091	0.006	0.00698813
Net1	2.76706e-07	1.71134	0.265	0.096	0.00711854
Ano5	2.77196e-07	2.43648	0.107	0.006	0.00713115
2610204G07Rik	2.88882e-07	2.04794	0.208	0.045	0.00743177
Gm17227	2.92205e-07	1.33569	0.358	0.146	0.00751727
Gm37571	2.94611e-07	1.79895	0.258	0.084	0.00757916
Aasdh	3.0135e-07	1.5434	0.32	0.163	0.00775254
Foxp1	3.05898e-07	1.12269	0.322	0.118	0.00786952
Stxbp6	3.11538e-07	3.74405	0.138	0.017	0.00801463
Hcn1	3.13223e-07	3.22541	0.117	0.006	0.00805799
Prkag2	3.18502e-07	1.22827	0.272	0.084	0.00819377
Rnf145	3.18997e-07	1.81988	0.253	0.107	0.00820652
A930002C04Rik	3.23742e-07	4.35837	0.088	0	0.00832858
Gm13963	3.23742e-07	4.72986	0.088	0	0.00832858
Fmn2	3.2532e-07	1.99818	0.184	0.034	0.00836918
Pde4dip	3.32953e-07	1.45609	0.246	0.067	0.00856555
Mccc1os	3.39849e-07	1.42649	0.105	0.011	0.00874297
4933433G19Rik	3.46688e-07	4.28606	0.117	0.006	0.00891889
1700087M22Rik	3.47097e-07	1.81042	0.232	0.062	0.00892941
Clmp	3.51487e-07	3.97947	0.124	0.011	0.00904234
Ccdc178	3.56638e-07	2.61442	0.162	0.022	0.00917487

## Sheet: Wildtype mP vs eP Up-DEGs
Gene_name	p_val	avg_log2FC	pct.1	pct.2	p_val_adj
Dnah8	4.42033e-46	1.66559	0.995	0.935	1.22094e-41
1700026D11Rik	2.59393e-39	2.64927	0.98	0.587	7.1647e-35
Atxn7l3b	1.03654e-38	1.48965	1	0.957	2.86303e-34
Ybx3	1.27011e-38	1.42021	1	0.978	3.50816e-34
Calm1	5.01002e-38	1.09583	1	1	1.38382e-33
Cox8c	1.28356e-36	1.03711	1	1	3.54531e-32
Ropn1l	5.75595e-36	1.06741	1	1	1.58985e-31
Slc2a3	2.58389e-35	1.63014	1	0.848	7.13697e-31
Gm14244	1.93352e-33	2.43797	0.99	0.565	5.34057e-29
Ldhc	4.75014e-33	1.17053	1	1	1.31204e-28
Tuba3b	3.07127e-32	1.30137	1	0.957	8.48315e-28
4930414F18Rik	1.01098e-31	2.71088	0.995	0.565	2.79244e-27
Tuba3a	5.49426e-31	1.31039	1	0.935	1.51757e-26
Magi2	6.73231e-31	3.06369	0.98	0.522	1.85953e-26
Usp1	1.17398e-29	1.95287	0.985	0.63	3.24266e-25
Piwil1	1.83003e-29	1.29702	1	0.783	5.05473e-25
Dkkl1	8.90116e-29	1.22405	1	0.913	2.45859e-24
4930444F02Rik	1.76516e-28	1.53852	1	0.804	4.87555e-24
Gm50166	7.29471e-28	2.64103	0.97	0.283	2.01487e-23
Ralgps2	1.84411e-27	1.4145	0.995	0.804	5.09362e-23
Ldha	5.72895e-27	1.70854	0.995	0.826	1.58239e-22
Prok2	2.32514e-26	2.4484	0.96	0.37	6.42227e-22
Tmsb10	2.5044e-26	1.07562	1	0.935	6.91739e-22
Mgll	2.69448e-26	3.07307	0.95	0.326	7.44244e-22
Clec2m	4.42696e-26	1.44246	1	0.913	1.22277e-21
Cyp19a1	8.23178e-26	3.04938	0.955	0.304	2.2737e-21
Lrmda	8.72961e-26	2.66533	0.98	0.391	2.41121e-21
Potefam1	1.45527e-25	2.08323	0.995	0.522	4.01961e-21
Selenow	2.48025e-25	1.67067	0.995	0.565	6.8507e-21
Cdc42ep3	3.71697e-25	1.36234	1	0.804	1.02667e-20
Slc47a2	8.3233e-25	2.4914	0.965	0.304	2.29898e-20
Stambp	9.63588e-25	3.00926	0.945	0.261	2.66153e-20
Catsperb	2.86147e-24	2.10349	0.99	0.478	7.90365e-20
1700009C05Rik	1.05531e-23	2.02051	0.975	0.391	2.91487e-19
Ppp3ca	1.19541e-23	1.77134	0.99	0.5	3.30184e-19
Immp2l	1.48477e-23	1.58741	1	0.848	4.10108e-19
Macrod2	3.08851e-23	1.66351	1	0.739	8.53078e-19
4930405N21Rik	3.6305e-23	2.07822	0.97	0.391	1.00278e-18
Spink2	3.9833e-23	1.74131	1	0.804	1.10023e-18
Dnm3	4.2537e-23	2.82081	0.925	0.217	1.17491e-18
Gm10619	5.32345e-23	1.53575	0.995	0.63	1.47039e-18
Baz1a	1.22325e-22	2.32268	0.96	0.522	3.37873e-18
Mt2	2.35514e-22	1.56379	0.98	0.739	6.50512e-18
Gm31181	4.77755e-22	3.02965	0.9	0.217	1.31961e-17
Smim24	4.89971e-22	1.23819	0.99	0.826	1.35335e-17
Gm12648	5.10655e-22	2.16092	0.975	0.435	1.41048e-17
Crisp2	1.36637e-21	1.01612	1	1	3.77406e-17
Adam5	3.96174e-21	1.55665	0.99	0.739	1.09427e-16
Mt1	1.31899e-20	1.28931	1	0.891	3.6432e-16
Gm50252	1.34448e-20	1.84291	0.965	0.652	3.71359e-16
Gm16083	1.53722e-20	2.44734	0.93	0.304	4.24594e-16
Mroh2b	1.72227e-20	2.21641	0.935	0.283	4.75708e-16
Adam32	2.01142e-20	1.67086	0.975	0.674	5.55575e-16
Spata4	2.51803e-20	1.27224	1	0.913	6.95505e-16
Gm45861	3.42176e-20	1.80227	0.98	0.543	9.45125e-16
Spata16	7.21203e-20	1.21741	1	0.826	1.99203e-15
Pou2f2	7.69529e-20	2.06871	0.96	0.391	2.12552e-15
Gm21269	1.17877e-19	1.28185	1	0.543	3.25589e-15
Spag16	1.30464e-19	1.30002	1	0.848	3.60354e-15
4930568A13Rik	1.74181e-19	2.91259	0.851	0.152	4.81107e-15
Wbp4	3.46563e-19	1.23375	0.985	0.804	9.57241e-15
Hacd1	5.28929e-19	2.27994	0.91	0.261	1.46095e-14
Morn5	6.03327e-19	1.10653	1	0.848	1.66645e-14
Agbl4	7.37044e-19	1.37833	1	0.739	2.03579e-14
4933435G04Rik	8.31784e-19	2.42468	0.831	0.13	2.29747e-14
Rbakdn	1.20868e-18	1.20113	1	0.957	3.3385e-14
Pde8a	1.22723e-18	1.75783	0.95	0.391	3.38973e-14
Bscl2	1.29795e-18	1.62682	0.98	0.5	3.58507e-14
Macroh2a1	1.69044e-18	1.32326	0.99	0.717	4.66918e-14
Ypel1	2.31478e-18	1.173	0.995	0.783	6.39366e-14
Gm14023	2.33546e-18	2.494	0.841	0.152	6.45078e-14
Pde3b	2.45335e-18	1.1609	0.99	0.478	6.7764e-14
Zmynd10	3.21598e-18	1.58691	0.975	0.457	8.88286e-14
Ndufb11b	5.1003e-18	1.30642	0.975	0.761	1.40875e-13
Hydin	1.77536e-17	1.45137	0.965	0.413	4.90371e-13
Lef1	2.03999e-17	2.15575	0.896	0.261	5.63465e-13
Lrrc71	2.10729e-17	1.7575	0.95	0.413	5.82054e-13
Gm5878	2.86977e-17	2.14524	0.9	0.283	7.92658e-13
Gm20621	4.06655e-17	1.49772	0.98	0.565	1.12322e-12
Gm6639	4.0812e-17	3.13496	0.811	0.174	1.12727e-12
1700006J14Rik	4.20294e-17	1.0817	0.995	0.717	1.1609e-12
Abcc12	4.29269e-17	2.08564	0.856	0.196	1.18568e-12
4933440M02Rik	4.51624e-17	1.3564	0.975	0.478	1.24743e-12
Khdrbs3	4.84012e-17	1.12404	0.99	0.522	1.33689e-12
Usp2	7.77541e-17	1.2554	0.99	0.674	2.14765e-12
Kcnk10	8.3281e-17	1.46802	0.95	0.391	2.3003e-12
Cntln	8.8183e-17	1.4814	0.97	0.478	2.4357e-12
Cfap299	1.06124e-16	1.32353	0.995	0.739	2.93126e-12
Nudt4	1.2247e-16	1.10244	0.995	0.783	3.38273e-12
Gm32926	1.55169e-16	2.73784	0.856	0.261	4.28592e-12
Pcbp1	1.62146e-16	1.10174	0.995	0.565	4.47863e-12
4933406I18Rik	1.66069e-16	1.67643	0.94	0.37	4.58699e-12
Isyna1	1.79506e-16	1.48161	0.975	0.587	4.95814e-12
Catspere1	2.0326e-16	2.02056	0.886	0.261	5.61423e-12
Crybg3	3.32665e-16	1.98891	0.871	0.239	9.18854e-12
Tmbim7	4.98701e-16	1.72393	0.925	0.587	1.37746e-11
Marchf10	5.81533e-16	1.27715	0.985	0.674	1.60625e-11
Nop10	9.69748e-16	1.034	1	0.761	2.67854e-11
Shcbp1l	1.05159e-15	1.05217	0.995	0.826	2.9046e-11
Lin7a	1.23486e-15	1.56736	0.96	0.543	3.41081e-11
Ift140	1.30219e-15	1.63404	0.935	0.413	3.59678e-11
Catsperg2	1.30897e-15	1.23456	0.945	0.391	3.6155e-11
Gm41335	1.59692e-15	2.56952	0.851	0.239	4.41086e-11
Alkbh7	2.0479e-15	1.9711	0.811	0.174	5.6565e-11
ENSMUSG00000121411	2.88259e-15	3.05641	0.776	0.152	7.96199e-11
Slc25a21	3.10046e-15	1.89354	0.915	0.37	8.56379e-11
4921525O09Rik	4.31744e-15	2.26799	0.821	0.196	1.19252e-10
Ak9	4.4527e-15	1.5297	0.925	0.37	1.22988e-10
Dnah14	4.59377e-15	1.10481	0.985	0.804	1.26884e-10
Coprs	5.81274e-15	1.29421	0.98	0.739	1.60554e-10
Galnt3	8.33017e-15	1.64009	0.866	0.261	2.30088e-10
Fgf14	8.73103e-15	1.94081	0.925	0.413	2.4116e-10
1700097N02Rik	1.08857e-14	1.38865	0.95	0.457	3.00674e-10
4933400L20Rik	1.11481e-14	4.34905	0.637	0.043	3.07923e-10
Dgcr6	1.13191e-14	1.4387	0.975	0.609	3.12646e-10
Fktn	1.2899e-14	1.36328	0.876	0.283	3.56283e-10
Spag6l	1.44813e-14	1.30788	0.98	0.63	3.99988e-10
Cds1	1.51066e-14	1.53616	0.92	0.37	4.1726e-10
Tmem30c	1.52233e-14	1.9043	0.886	0.326	4.20483e-10
Syce1	1.55486e-14	1.10119	0.99	0.826	4.29468e-10
Snhg3	1.79933e-14	1.84919	0.896	0.348	4.96992e-10
Lrrc36	2.05303e-14	2.32559	0.771	0.152	5.67066e-10
Cfap70	2.10517e-14	1.77249	0.905	0.37	5.8147e-10
4931408D14Rik	2.16724e-14	2.50281	0.751	0.13	5.98613e-10
Asnsd1	2.77023e-14	1.39963	0.886	0.304	7.65164e-10
Cfap43	2.96163e-14	1.13728	0.975	0.543	8.1803e-10
Gm19412	3.29462e-14	2.88154	0.632	0.043	9.10007e-10
Ccdc65	3.429e-14	1.58013	0.841	0.239	9.47123e-10
ENSMUSG00000095041	3.59505e-14	1.45986	0.935	0.413	9.92988e-10
Pomc	4.7128e-14	2.01132	0.846	0.261	1.30172e-09
Dpy19l2	5.72899e-14	1.60681	0.935	0.457	1.5824e-09
Cfap52	5.91963e-14	1.57897	0.796	0.196	1.63506e-09
Limd2	6.53401e-14	1.45321	0.95	0.522	1.80476e-09
1700006A11Rik	9.42013e-14	1.29203	0.97	0.609	2.60193e-09
Tram1	1.00913e-13	1.09856	0.9	0.348	2.78732e-09
Gm35256	1.4179e-13	1.83526	0.905	0.413	3.91639e-09
Fbp1	1.8058e-13	1.272	0.97	0.63	4.98779e-09
Cfap65	2.08944e-13	1.28856	0.965	0.565	5.77124e-09
Nkapl	2.11705e-13	1.20505	0.975	0.761	5.8475e-09
Chst1	2.2029e-13	1.28667	0.791	0.217	6.08464e-09
Ccdc144b	2.90028e-13	1.95513	0.866	0.326	8.01088e-09
Ccdc113	3.1734e-13	1.00026	0.985	0.783	8.76526e-09
Fam241a	3.18292e-13	1.2129	0.896	0.348	8.79155e-09
Elf2	3.74765e-13	1.17723	0.97	0.717	1.03514e-08
1700012B09Rik	4.56347e-13	1.03249	0.985	0.674	1.26048e-08
Catsperz	4.70544e-13	1.15014	0.985	0.783	1.29969e-08
Fam181a	4.72905e-13	1.69077	0.821	0.239	1.30621e-08
Lypd10	4.98453e-13	1.02752	0.98	0.587	1.37678e-08
4932414N04Rik	5.43278e-13	1.4702	0.92	0.413	1.50059e-08
Dnah1	5.66064e-13	1.18159	0.915	0.391	1.56353e-08
Gm5922	6.40529e-13	1.88777	0.801	0.217	1.7692e-08
Gm32828	6.75797e-13	1.31755	0.975	0.717	1.86662e-08
Gdpd4	7.31652e-13	1.85881	0.831	0.261	2.02089e-08
Gm128	7.445e-13	1.15349	0.876	0.326	2.05638e-08
Cdkl4	8.39725e-13	1.66805	0.692	0.13	2.3194e-08
Pebp4	9.054e-13	1.45853	0.95	0.543	2.50081e-08
Fam107b	1.078e-12	1.34682	0.826	0.261	2.97754e-08
Fbn2	1.32095e-12	2.36523	0.711	0.13	3.6486e-08
Dennd5b	1.35113e-12	1.41667	0.92	0.435	3.73195e-08
Usp44	1.42117e-12	1.14425	0.647	0.13	3.92541e-08
Mad2l2	1.54889e-12	1.0614	0.955	0.5	4.27819e-08
Rai14	1.68812e-12	1.83305	0.866	0.348	4.66277e-08
Uck2	1.88378e-12	1.91252	0.806	0.239	5.20319e-08
Septin12	2.04221e-12	1.08448	0.851	0.304	5.64078e-08
Gm21388	2.13866e-12	1.30348	0.92	0.435	5.90718e-08
4930578E11Rik	2.19869e-12	2.14877	0.836	0.304	6.07301e-08
Ankar	2.31742e-12	1.51763	0.896	0.391	6.40095e-08
Mgat4d	2.31765e-12	1.41584	0.881	0.348	6.40159e-08
Apba1	2.42788e-12	1.84759	0.672	0.109	6.70603e-08
Gm50165	2.64371e-12	2.77288	0.652	0.087	7.30219e-08
Dut	2.73042e-12	1.14374	0.965	0.717	7.54168e-08
1810044D09Rik	2.85471e-12	1.46084	0.891	0.37	7.885e-08
Zfp992	3.15843e-12	1.98018	0.811	0.261	8.72391e-08
C2cd6	3.29238e-12	1.2736	0.96	0.63	9.09388e-08
Ttc30a1	3.3371e-12	1.62975	0.711	0.152	9.21741e-08
Ttc29	3.41439e-12	1.32547	0.891	0.37	9.43088e-08
Rnf227	4.18403e-12	1.63725	0.886	0.391	1.15567e-07
Pierce2	4.28621e-12	1.1933	0.96	0.565	1.1839e-07
Rnf126	4.49775e-12	1.06426	0.965	0.543	1.24232e-07
Ppp2r5c	5.54101e-12	1.09501	0.945	0.522	1.53048e-07
1700025F24Rik	5.63012e-12	1.46222	0.751	0.196	1.55509e-07
Ankrd13a	5.73841e-12	1.31865	0.846	0.304	1.585e-07
Spats1	7.46025e-12	1.79064	0.841	0.326	2.0606e-07
Gpr160	7.54045e-12	1.20863	0.861	0.326	2.08275e-07
Iqank1	7.7391e-12	1.4523	0.846	0.304	2.13762e-07
Gm6567	9.28919e-12	1.31063	0.527	0.087	2.56577e-07
Dnai3	1.06998e-11	1.33774	0.905	0.413	2.9554e-07
Stpg4	1.15866e-11	1.43902	0.93	0.696	3.20032e-07
Zpr1	1.1696e-11	1.64542	0.751	0.196	3.23056e-07
Stk39	1.16972e-11	1.25671	0.955	0.609	3.23088e-07
Wwox	1.20507e-11	1.23485	0.945	0.543	3.32853e-07
Tkfc	1.3246e-11	1.02039	0.96	0.543	3.65869e-07
Gm29018	1.57672e-11	1.86247	0.657	0.109	4.35506e-07
Cep164	1.76326e-11	1.36367	0.9	0.413	4.87029e-07
Brca2	1.88136e-11	1.17697	0.935	0.478	5.19652e-07
Slco6c1	1.99695e-11	1.48172	0.697	0.152	5.51577e-07
Nol4l	2.21498e-11	1.01702	0.98	0.674	6.11798e-07
Rp1	2.32468e-11	1.68995	0.672	0.13	6.42099e-07
Gm50240	2.41213e-11	1.03024	0.915	0.435	6.66255e-07
Fam184a	2.89514e-11	1.29581	0.905	0.435	7.99666e-07
Catspere2	3.20749e-11	1.2523	0.91	0.435	8.8594e-07
Wdr93	3.48874e-11	1.41373	0.91	0.457	9.63626e-07
Elapor1	3.92869e-11	1.5558	0.816	0.283	1.08514e-06
Slc38a6	4.30696e-11	1.06098	0.811	0.283	1.18963e-06
Aym1	4.5277e-11	3.02556	0.552	0.043	1.2506e-06
4933404O12Rik	4.63744e-11	1.26413	0.831	0.304	1.28091e-06
Odad2	4.70248e-11	2.37118	0.692	0.152	1.29887e-06
Cd55b	4.76268e-11	1.13313	0.861	0.348	1.3155e-06
Gm33301	4.80974e-11	2.5716	0.662	0.13	1.3285e-06
Snrnp35	5.46277e-11	1.01096	0.856	0.348	1.50887e-06
Tmem126a	5.85596e-11	1.08364	0.886	0.391	1.61748e-06
Rtn1	5.99074e-11	1.00352	0.92	0.457	1.6547e-06
1700003E16Rik	6.01439e-11	1.00209	0.886	0.391	1.66123e-06
Ccdc60	6.18315e-11	1.01135	0.96	0.674	1.70785e-06
Ptdss2	6.24084e-11	1.08723	0.886	0.391	1.72378e-06
Jcad	7.19626e-11	2.3037	0.642	0.109	1.98768e-06
Zdhhc12	7.21664e-11	1.59258	0.776	0.239	1.99331e-06
Potegl	7.2542e-11	1.48827	0.896	0.435	2.00368e-06
Cfap46	7.78948e-11	1.28659	0.871	0.37	2.15153e-06
Mdh1b	8.07524e-11	1.26939	0.905	0.435	2.23046e-06
Dzip1	9.13087e-11	1.05776	0.692	0.196	2.52204e-06
Nkx6-2	9.19139e-11	2.5674	0.577	0.065	2.53875e-06
Gm26571	9.21255e-11	1.00505	0.343	0.043	2.5446e-06
Armc2	9.44623e-11	1.89329	0.662	0.13	2.60914e-06
Arl6ip4	1.0019e-10	1.14124	0.93	0.5	2.76736e-06
Prss59	1.00597e-10	1.28813	0.92	0.5	2.7786e-06
Ccdc7a	1.01386e-10	2.07251	0.711	0.174	2.80039e-06
Tmem175	1.09409e-10	1.26178	0.761	0.239	3.022e-06
Pom121l2	1.10987e-10	1.02622	0.632	0.152	3.06556e-06
Tmem219	1.1636e-10	1.03528	0.905	0.435	3.21397e-06
Pkd2l2	1.18316e-10	1.30134	0.92	0.478	3.26801e-06
Nsg1	1.23494e-10	1.43805	0.662	0.152	3.41104e-06
Ptprs	1.33071e-10	1.05591	0.756	0.239	3.67555e-06
Kif6	1.43853e-10	1.07563	0.866	0.37	3.97337e-06
1810049I09Rik	1.45337e-10	1.24432	0.761	0.239	4.01435e-06
Insl6	1.50999e-10	1.09303	0.9	0.435	4.17075e-06
Fbxo36	1.54668e-10	1.08097	0.955	0.587	4.27209e-06
Amdhd2	1.63529e-10	1.07254	0.672	0.174	4.51684e-06
Efhb	1.77013e-10	1.56978	0.746	0.217	4.88928e-06
1700040D17Rik	1.93535e-10	1.13456	0.632	0.152	5.34564e-06
Daw1	2.1356e-10	1.79406	0.647	0.13	5.89873e-06
Ninl	2.19221e-10	2.37777	0.652	0.13	6.0551e-06
1700020N18Rik	2.42926e-10	1.14336	0.776	0.261	6.70986e-06
Catsperd	2.62369e-10	1.30164	0.896	0.435	7.24688e-06
Gm48633	2.74304e-10	2.3385	0.672	0.152	7.57656e-06
Bcl2l12	2.7873e-10	1.23547	0.861	0.37	7.69881e-06
Pxt1	2.79979e-10	1.69006	0.542	0.065	7.73329e-06
Wnt5b	2.90801e-10	2.52435	0.562	0.065	8.03221e-06
Pifo	2.90939e-10	1.2054	0.91	0.478	8.03602e-06
1700028J19Rik	3.31191e-10	1.13727	0.965	0.696	9.14784e-06
Them6	3.36179e-10	1.04007	0.582	0.13	9.2856e-06
Abca14	3.49208e-10	2.42583	0.622	0.109	9.64546e-06
Nsun7	3.55581e-10	1.13339	0.886	0.413	9.82149e-06
Zfp955b	3.69616e-10	1.33819	0.562	0.109	1.02092e-05
Henmt1	3.92799e-10	1.41836	0.572	0.109	1.08495e-05
Msrb3	4.07944e-10	1.31248	0.706	0.196	1.12678e-05
Galk1	4.11363e-10	1.8951	0.612	0.109	1.13623e-05
Ccdc42	4.31796e-10	2.06992	0.582	0.087	1.19266e-05
Lrrc23	4.40591e-10	1.20054	0.811	0.304	1.21696e-05
Slc16a7	4.881e-10	1.69892	0.771	0.261	1.34818e-05
Rabac1	5.33835e-10	1.03205	0.94	0.543	1.47451e-05
Ak8	5.63762e-10	1.3625	0.771	0.261	1.55717e-05
Cfap74	5.66771e-10	1.01148	0.94	0.543	1.56548e-05
1700030K09Rik	5.95676e-10	1.61219	0.711	0.196	1.64532e-05
Cfap44	6.08642e-10	1.22467	0.726	0.217	1.68113e-05
4933409G03Rik	6.53648e-10	1.24295	0.896	0.457	1.80544e-05
Cfap20dc	6.62968e-10	1.07577	0.781	0.283	1.83118e-05
Aspscr1	6.66863e-10	1.03317	0.821	0.326	1.84194e-05
Sel1l2	6.86083e-10	1.05416	0.801	0.304	1.89503e-05
Pdha2	8.00839e-10	1.04347	0.97	0.717	2.212e-05
Gm5930	8.14024e-10	3.58926	0.383	0	2.24842e-05
0610009L18Rik	8.39296e-10	1.00235	0.97	0.696	2.31822e-05
4930544G11Rik	8.71829e-10	1.24292	0.851	0.37	2.40808e-05
Cenpx	8.89864e-10	1.24032	0.836	0.348	2.45789e-05
Gm26806	9.70767e-10	1.93079	0.537	0.065	2.68136e-05
Spc24	1.00668e-09	1.41664	0.746	0.239	2.78054e-05
Gm44748	1.06093e-09	1.20363	0.781	0.283	2.93041e-05
Syce1l	1.07624e-09	1.69619	0.587	0.109	2.97269e-05
Mindy2	1.07851e-09	1.73836	0.592	0.109	2.97895e-05
Mapk15	1.14143e-09	2.14804	0.607	0.109	3.15274e-05
4930520O04Rik	1.19356e-09	2.14323	0.572	0.087	3.29673e-05
Armc3	1.20285e-09	1.05889	0.91	0.478	3.32238e-05
Morc2b	1.35681e-09	1.05143	0.896	0.457	3.74765e-05
Arhgap10	1.4075e-09	2.50592	0.602	0.109	3.88767e-05
Qsox1	1.45092e-09	2.22506	0.572	0.087	4.00758e-05
Ntpcr	1.51103e-09	1.04524	0.846	0.37	4.17363e-05
Klhl35	1.53955e-09	3.58394	0.373	0	4.25238e-05
Gm32857	1.63134e-09	2.35903	0.602	0.109	4.50593e-05
Lin28b	1.78235e-09	1.43729	0.716	0.217	4.92302e-05
B3gnt4	1.83961e-09	1.19026	0.567	0.109	5.08118e-05
Alkbh6	1.88936e-09	2.4021	0.537	0.065	5.21859e-05
Xrra1	1.91778e-09	1.13948	0.697	0.217	5.2971e-05
Tsnaxip1	2.15255e-09	1.18897	0.891	0.457	5.94557e-05
Prss43	2.15388e-09	1.39284	0.637	0.152	5.94924e-05
Slc9c1	2.25843e-09	1.25156	0.776	0.283	6.238e-05
Hoxd3os1	2.41638e-09	1.89848	0.622	0.13	6.67428e-05
Dnhd1	2.63703e-09	1.66117	0.672	0.174	7.28373e-05
Tmem120a	2.66188e-09	1.20155	0.791	0.304	7.35238e-05
Lrrc63	2.7329e-09	1.45031	0.736	0.239	7.54855e-05
Zfp608	2.91523e-09	1.41628	0.756	0.261	8.05215e-05
Slc30a3	3.01083e-09	1.8768	0.672	0.174	8.31623e-05
6030443J06Rik	3.026e-09	1.50065	0.791	0.304	8.3581e-05
Ago4	3.10478e-09	1.0397	0.672	0.196	8.57572e-05
Ush2a	3.27247e-09	1.77444	0.642	0.152	9.0389e-05
Sdf2l1	3.59297e-09	1.10092	0.891	0.457	9.92414e-05
Ccdc124	3.61405e-09	1.07437	0.92	0.543	9.98235e-05
Cbr1	3.67099e-09	2.07451	0.557	0.087	0.000101396
Aqp9	3.72332e-09	1.20453	0.622	0.152	0.000102842
Adad2	3.86989e-09	1.06559	0.891	0.457	0.00010689
Clhc1	4.13707e-09	1.37592	0.617	0.152	0.00011427
Gm31138	4.14964e-09	1.09753	0.821	0.348	0.000114617
Entpd1	4.37615e-09	1.83309	0.667	0.174	0.000120874
Gm43262	4.49825e-09	1.8807	0.502	0.065	0.000124246
Fbxw10	4.53166e-09	1.57024	0.632	0.152	0.000125169
Selenoh	4.63769e-09	1.16488	0.473	0.087	0.000128098
4931419H13Rik	4.82663e-09	1.7454	0.577	0.109	0.000133316
Rfx4	4.85753e-09	1.2392	0.836	0.37	0.00013417
Cerk	5.04815e-09	1.45274	0.622	0.152	0.000139435
Hmga2	5.27919e-09	1.16715	0.91	0.543	0.000145817
Hmx1	5.317e-09	1.25289	0.607	0.152	0.000146861
Gm47371	5.3737e-09	3.44246	0.353	0	0.000148427
Ttc30a2	5.95115e-09	1.18491	0.766	0.283	0.000164377
Fcgr3	6.17503e-09	2.32958	0.517	0.065	0.000170561
Rbm11	6.45259e-09	3.41739	0.433	0.022	0.000178227
Aldh1a2	7.83711e-09	1.1755	0.816	0.348	0.000216469
Zfp110	7.99921e-09	1.10289	0.711	0.239	0.000220946
Gm57424	8.49789e-09	1.67932	0.682	0.196	0.00023472
Ddx43	8.51058e-09	1.11394	0.831	0.37	0.000235071
4930402F11Rik	8.96453e-09	2.7479	0.512	0.065	0.000247609
1700003L19Rik	8.99471e-09	2.20699	0.458	0.043	0.000248443
1700067G17Rik	9.33277e-09	2.37007	0.512	0.065	0.000257781
Gm21284	9.78914e-09	1.22517	0.692	0.217	0.000270386
Ift27	9.99967e-09	1.27494	0.811	0.348	0.000276201
Dcdc2a	1.00409e-08	1.13171	0.706	0.239	0.000277339
Otud7a	1.01424e-08	1.91151	0.697	0.217	0.000280144
Vamp5	1.04458e-08	1.64634	0.517	0.087	0.000288524
Efcab5	1.08614e-08	1.26648	0.796	0.326	0.000300003
Adam18	1.10406e-08	1.38028	0.741	0.261	0.000304954
Cdpf1	1.11873e-08	1.25541	0.637	0.174	0.000309005
Txnrd1	1.15539e-08	1.4183	0.697	0.217	0.000319131
Cbx7	1.20514e-08	1.89515	0.697	0.217	0.000332871
Tpi1	1.22659e-08	1.21652	0.756	0.283	0.000338797
Ubl7	1.24917e-08	1.00413	0.791	0.326	0.000345033
Kcnc2	1.37723e-08	2.36783	0.572	0.109	0.000380405
Ttc16	1.38743e-08	1.39184	0.488	0.087	0.000383222
Ccdc13	1.39969e-08	1.05733	0.856	0.413	0.000386608
Ppp1r36	1.46238e-08	1.00831	0.841	0.391	0.000403924
Il4i1	1.48263e-08	1.05224	0.577	0.152	0.000409519
Ptprq	1.59788e-08	1.55737	0.736	0.261	0.00044135
Dnah6	1.81975e-08	1.32989	0.662	0.196	0.000502633
Aven	2.05036e-08	1.20745	0.9	0.543	0.00056633
1700064M15Rik	2.14874e-08	1.18762	0.836	0.391	0.000593505
Plpp1	2.33637e-08	1.02429	0.821	0.37	0.00064533
Ttc6	2.46398e-08	1.10266	0.836	0.391	0.000680577
Stkld1	2.50637e-08	1.13419	0.572	0.152	0.000692285
Rbfa	2.5853e-08	1.90352	0.527	0.087	0.000714087
Vit	3.15199e-08	1.20646	0.91	0.63	0.000870612
Tmem203	3.43357e-08	1.17529	0.612	0.174	0.000948387
Coa4	3.51506e-08	1.094	0.577	0.152	0.000970894
Dap	3.68902e-08	1.60622	0.582	0.13	0.00101895
Tprgl	3.7702e-08	1.01475	0.896	0.5	0.00104137
Pex11g	3.81959e-08	1.4193	0.726	0.261	0.00105501
Penk	4.34864e-08	1.65238	0.542	0.109	0.00120114
Slco6d1	4.46099e-08	1.42291	0.736	0.283	0.00123217
Sgca	4.5777e-08	1.69992	0.453	0.065	0.00126441
4930588A03Rik	4.58246e-08	1.17746	0.761	0.304	0.00126572
Gm15398	4.69629e-08	1.27274	0.672	0.217	0.00129716
Wdr66	5.04203e-08	1.07829	0.796	0.348	0.00139266
Prss45	5.60705e-08	1.33059	0.741	0.283	0.00154872
Lrat	5.84286e-08	1.61451	0.443	0.065	0.00161386
4933414I15Rik	6.00846e-08	1.75201	0.507	0.087	0.0016596
Nagk	6.11091e-08	1.10416	0.92	0.565	0.0016879
Atg4d	7.13612e-08	1.32903	0.552	0.13	0.00197107
AW046200	7.39111e-08	2.41938	0.443	0.043	0.0020415
1700046C09Rik	7.82068e-08	1.61806	0.627	0.174	0.00216015
Csl	7.85851e-08	1.15905	0.517	0.13	0.0021706
4933416M07Rik	8.00943e-08	3.14821	0.308	0	0.00221229
Odf4	8.31061e-08	1.03271	0.731	0.283	0.00229547
Lncob1	8.87082e-08	1.51638	0.393	0.043	0.00245021
Dnah12	8.87104e-08	1.21003	0.806	0.37	0.00245027
Bnip1	9.815e-08	1.22263	0.662	0.217	0.002711
Chaf1b	1.07184e-07	3.31104	0.303	0	0.00296054
Rsph10b	1.13123e-07	1.26265	0.498	0.109	0.00312458
Btbd16	1.13192e-07	1.40889	0.642	0.196	0.00312648
1700065L07Rik	1.18588e-07	1.60601	0.592	0.152	0.00327553
Trpd52l3	1.19843e-07	1.34842	0.711	0.261	0.00331018
0610030E20Rik	1.2214e-07	1.00145	0.766	0.326	0.00337362
Ccdc180	1.23371e-07	1.23171	0.786	0.348	0.00340763
Ppp1r14bl	1.23594e-07	1.04227	0.861	0.457	0.00341378
Gm16158	1.26832e-07	1.66489	0.438	0.065	0.00350324
Gm12610	1.28693e-07	1.37223	0.517	0.109	0.00355464
Gm56848	1.36007e-07	1.01633	0.672	0.239	0.00375665
Sgpp2	1.58119e-07	1.64446	0.557	0.13	0.0043674
Pom121l12	1.58796e-07	1.00403	0.697	0.261	0.00438611
Gm7072	1.59722e-07	1.36756	0.542	0.13	0.00441168
Zfyve19	1.67283e-07	1.61911	0.557	0.13	0.00462052
4930477E14Rik	1.72667e-07	1.17223	0.512	0.109	0.00476924
Ap1s1	1.75277e-07	1.31646	0.532	0.13	0.00484134
Snapc5	1.99077e-07	1.02473	0.736	0.304	0.00549871
Gm19265	2.05777e-07	1.1281	0.512	0.13	0.00568377
1700018L02Rik	2.11478e-07	1.24057	0.597	0.174	0.00584124
Pudp	2.15642e-07	1.80496	0.527	0.109	0.00595625
Mrnip	2.17039e-07	1.4735	0.637	0.196	0.00599483
Herpud1	2.20723e-07	1.69675	0.522	0.109	0.00609659
Haghl	2.39539e-07	1.09246	0.582	0.174	0.00661632
Nubp2	2.47424e-07	1.07817	0.741	0.304	0.00683409
Katnb1	2.51044e-07	1.00909	0.637	0.217	0.00693407
Smpdl3a	2.60466e-07	2.28731	0.463	0.065	0.00719432
Casc1	2.80394e-07	1.90956	0.493	0.087	0.00774477
1700016G22Rik	2.804e-07	2.79316	0.378	0.022	0.00774492
Pold2	2.84684e-07	1.32332	0.532	0.13	0.00786326
Gm27045	3.09135e-07	1.75529	0.517	0.109	0.00853862
Glis3	3.28831e-07	1.16586	0.398	0.065	0.00908264
Gsdme	3.52443e-07	1.21871	0.647	0.217	0.00973483
Gm33340	3.52962e-07	2.12195	0.343	0.022	0.00974915
Rgs10	3.53752e-07	1.09131	0.697	0.261	0.00977099

## Sheet: Hsf5-ko P-like vs eP Down-DEGs
Gene_name	p_val	avg_log2FC	pct.1	pct.2	p_val_adj
Hsp90aa1	1.77532e-90	-1.72629	0.998	1	4.5672e-86
Hspa5	4.40948e-75	-2.79619	0.695	0.82	1.13438e-70
Calr	4.54689e-75	-2.72013	0.695	0.803	1.16973e-70
Tex101	1.42339e-70	-1.80528	0.919	0.921	3.66182e-66
H3f3b	6.23343e-70	-1.63677	0.988	1	1.60361e-65
Ubb	7.55867e-69	-1.42328	0.995	0.994	1.94454e-64
Hmgb2	6.09816e-68	-1.79264	0.893	0.899	1.56881e-63
Sycp3	9.00509e-66	-2.1409	0.823	0.826	2.31665e-61
Dazl	1.14681e-64	-1.83041	0.819	0.837	2.95028e-60
Hsp90b1	1.04169e-60	-1.71343	0.792	0.82	2.67984e-56
Ly6k	3.47953e-60	-2.00288	0.678	0.798	8.95145e-56
Pdia6	5.36746e-59	-2.14476	0.573	0.736	1.38083e-54
Gng5	7.51947e-59	-1.72284	0.714	0.719	1.93446e-54
Sub1	1.97289e-58	-1.56844	0.847	0.876	5.07547e-54
Tubb4b	5.75416e-57	-1.82622	0.683	0.781	1.48032e-52
Rps27l	2.38235e-55	-1.79414	0.587	0.646	6.12883e-51
Dynll1	5.68283e-55	-1.72355	0.749	0.77	1.46196e-50
Hspa2	6.59219e-54	-1.6582	0.795	0.848	1.69591e-49
Cks2	9.35776e-52	-1.63164	0.773	0.826	2.40738e-47
Rplp1	1.96469e-51	-1.49874	0.926	0.944	5.05437e-47
Rpl23	1.17266e-50	-1.58757	0.919	0.966	3.01678e-46
Arl6ip1	4.199e-50	-1.63026	0.718	0.77	1.08024e-45
Cox6c	5.9177e-50	-1.38162	0.9	0.91	1.52239e-45
Ppia	1.28349e-49	-1.39383	0.959	0.966	3.3019e-45
Ncl	1.80647e-49	-1.46664	0.745	0.742	4.64733e-45
Rps24	2.53717e-49	-1.47532	0.976	0.989	6.52713e-45
Rps27a	1.39922e-48	-1.42894	0.936	0.944	3.59963e-44
Eif5	1.99624e-48	-1.52821	0.795	0.837	5.13553e-44
Tex30	9.62894e-48	-1.71226	0.604	0.663	2.47714e-43
Rps14	1.48669e-47	-1.44664	0.926	0.921	3.82465e-43
Gml	1.5735e-47	-2.44036	0.36	0.545	4.04798e-43
Rps12	2.18684e-47	-1.53828	0.926	0.955	5.62586e-43
Rpl27a	2.54617e-47	-1.43629	0.895	0.938	6.55027e-43
Ybx1	3.61877e-47	-1.29927	0.947	0.916	9.30964e-43
Pebp1	3.6339e-47	-1.3567	0.881	0.882	9.34858e-43
Ddx5	5.72061e-47	-1.40838	0.852	0.904	1.47169e-42
Calm3	5.91381e-47	-1.50421	0.857	0.882	1.52139e-42
Swi5	1.04776e-46	-1.38886	0.845	0.865	2.69547e-42
Ran	1.09058e-46	-1.65048	0.702	0.809	2.80562e-42
Rps29	1.88753e-46	-1.51313	0.745	0.792	4.85587e-42
Ssb	3.09935e-46	-1.44656	0.73	0.803	7.97339e-42
Eif1b	3.99733e-46	-1.65152	0.649	0.747	1.02835e-41
Rps28	1.077e-45	-1.54692	0.702	0.747	2.77068e-41
Rplp0	1.76044e-45	-1.50921	0.919	0.91	4.5289e-41
Rpl7	3.77621e-45	-1.43816	0.78	0.803	9.71468e-41
Cnbp	6.85698e-45	-1.5253	0.616	0.669	1.76403e-40
Fam216a	8.06424e-45	-1.57199	0.642	0.708	2.07461e-40
Calm2	9.63257e-45	-1.21104	0.974	0.944	2.47807e-40
Stmn1	1.22232e-44	-1.38309	0.847	0.854	3.14454e-40
Atp6v1g1	2.17432e-44	-1.54138	0.659	0.736	5.59365e-40
H2az1	2.40784e-44	-1.26083	0.854	0.837	6.19442e-40
Eif1	3.17092e-44	-1.50859	0.847	0.888	8.1575e-40
Rpl13	5.25869e-44	-1.25666	0.976	0.966	1.35285e-39
Micos10	5.30508e-44	-1.54916	0.587	0.663	1.36479e-39
Chchd2	9.27506e-44	-1.43133	0.909	0.955	2.3861e-39
Rps23	9.43517e-44	-1.46626	0.845	0.882	2.42729e-39
Rps15a	1.5148e-43	-1.48897	0.909	0.904	3.89698e-39
Rpl14	1.79956e-43	-1.37288	0.783	0.798	4.62954e-39
Rpl37	1.90921e-43	-1.3842	0.745	0.753	4.91163e-39
Tomm20	2.91122e-43	-1.67314	0.496	0.59	7.4894e-39
Pcbp2	4.25138e-43	-1.10981	0.852	0.815	1.09371e-38
Rps15	6.18908e-43	-1.22965	0.862	0.86	1.5922e-38
Rpl9	1.65315e-42	-1.43832	0.823	0.826	4.2529e-38
Rpl27	3.93258e-42	-1.37083	0.764	0.798	1.0117e-37
Eef1a1	5.1048e-42	-1.24245	0.947	0.955	1.31326e-37
Cox7c	6.38933e-42	-1.29817	0.788	0.803	1.64372e-37
Morf4l1	7.29931e-42	-1.08223	0.919	0.865	1.87782e-37
Rps7	8.42217e-42	-1.4027	0.895	0.955	2.16669e-37
Rps25	9.36712e-42	-1.3303	0.807	0.809	2.40978e-37
Rps5	9.90793e-42	-1.64533	0.709	0.787	2.54891e-37
Srsf3	1.00337e-41	-1.35999	0.726	0.742	2.58127e-37
Rpl15	1.2214e-41	-1.41745	0.885	0.899	3.14218e-37
Cox4i1	1.28031e-41	-1.322	0.912	0.916	3.29373e-37
Anp32b	1.42692e-41	-1.41495	0.747	0.792	3.67089e-37
Rpl32	2.9415e-41	-1.26678	0.936	0.972	7.56729e-37
Rpl34	6.47386e-41	-1.31777	0.764	0.764	1.66547e-36
Rpl30	6.54455e-41	-1.27993	0.878	0.876	1.68365e-36
Hsp90ab1	9.18846e-41	-1.47088	0.788	0.837	2.36382e-36
Rps9	1.03857e-40	-1.45345	0.874	0.876	2.67184e-36
Rpl8	1.07644e-40	-1.36651	0.84	0.871	2.76925e-36
Rpl29	1.09784e-40	-1.51821	0.706	0.77	2.82431e-36
Hspa8	1.15632e-40	-1.41286	0.723	0.787	2.97476e-36
Eif5a	3.72348e-40	-1.40821	0.697	0.713	9.57902e-36
Ube2i	3.75916e-40	-1.69612	0.492	0.618	9.67082e-36
Dnaja1	5.87036e-40	-1.28187	0.752	0.753	1.51021e-35
Oaz1	7.5435e-40	-1.70127	0.57	0.635	1.94064e-35
Rps19	1.00826e-39	-1.43516	0.697	0.725	2.59385e-35
Hnrnpk	1.04179e-39	-1.06987	0.723	0.691	2.68012e-35
Rsph1	1.04747e-39	-1.06468	0.993	0.966	2.69473e-35
Cct8	1.49065e-39	-1.37887	0.754	0.758	3.83485e-35
Rpl35a	1.60968e-39	-1.32926	0.842	0.882	4.14106e-35
Rps18	1.77452e-39	-1.28614	0.866	0.871	4.56512e-35
Npm1	2.19167e-39	-1.40221	0.802	0.882	5.6383e-35
H2az2	3.28848e-39	-1.86843	0.422	0.562	8.45994e-35
Rps20	1.1465e-38	-1.35134	0.955	0.966	2.94949e-34
Ndufab1	1.28934e-38	-1.68511	0.544	0.685	3.31695e-34
Lamp1	1.32668e-38	-1.43836	0.613	0.725	3.41301e-34
Rpl26	1.33959e-38	-1.34142	0.862	0.888	3.44623e-34
Rpl41	1.37872e-38	-1.2803	0.888	0.916	3.54691e-34
Manf	2.04077e-38	-1.27815	0.683	0.652	5.2501e-34
Rpl19	2.53115e-38	-1.26634	0.854	0.86	6.51164e-34
Ube2t	2.93564e-38	-1.5748	0.58	0.674	7.55222e-34
Rpl38	6.34164e-38	-1.25843	0.737	0.758	1.63145e-33
Diablo	1.07748e-37	-1.23849	0.74	0.725	2.77191e-33
Rpl28	2.21559e-37	-1.25612	0.826	0.843	5.69982e-33
Rps6	2.32948e-37	-1.388	0.711	0.77	5.99281e-33
Sh3glb1	2.48448e-37	-1.04919	0.857	0.798	6.39156e-33
Smc4	3.04055e-37	-1.09795	0.967	0.921	7.82213e-33
Rpl39l	4.13353e-37	-1.23374	0.831	0.837	1.06339e-32
Rpl7a	4.91075e-37	-1.4855	0.678	0.775	1.26334e-32
Rpl11	5.74574e-37	-1.29952	0.862	0.865	1.47815e-32
Atp6v0b	5.9936e-37	-1.71213	0.527	0.612	1.54191e-32
Rpl18a	6.36208e-37	-1.51047	0.721	0.843	1.63671e-32
Eif4g2	7.37749e-37	-1.19355	0.718	0.73	1.89793e-32
Rps13	8.01082e-37	-1.20724	0.862	0.882	2.06086e-32
Rpl31	1.35341e-36	-1.26584	0.714	0.697	3.48179e-32
Rbx1	1.60245e-36	-1.62608	0.532	0.663	4.12247e-32
Rpl18	1.88672e-36	-1.32147	0.8	0.815	4.85378e-32
Ubxn1	3.47834e-36	-1.63657	0.537	0.624	8.94837e-32
Rplp2	4.03018e-36	-1.1509	0.778	0.792	1.0368e-31
Atp5e	4.58927e-36	-1.29324	0.663	0.691	1.18064e-31
Atp5j	8.32233e-36	-1.54457	0.539	0.674	2.141e-31
Cox7a2	1.17833e-35	-1.40581	0.685	0.753	3.03138e-31
Rpl36	1.44118e-35	-1.23978	0.768	0.77	3.70758e-31
Vcp	1.6412e-35	-1.0495	0.74	0.725	4.22216e-31
Ubc	1.96217e-35	-1.83645	0.453	0.624	5.04788e-31
H3f3a	2.4002e-35	-1.0603	0.893	0.86	6.17476e-31
Cct7	2.83857e-35	-1.28623	0.668	0.742	7.3025e-31
Cct3	3.03188e-35	-1.07128	0.816	0.787	7.79981e-31
Rpl37a	3.63706e-35	-1.22424	0.888	0.899	9.35671e-31
Bsg	4.65003e-35	-1.44976	0.616	0.635	1.19627e-30
Snrpe	6.97314e-35	-1.55916	0.504	0.607	1.79391e-30
Nap1l1	1.40556e-34	-1.30383	0.702	0.713	3.61594e-30
Sem1	1.46889e-34	-1.31406	0.566	0.601	3.77887e-30
Hnrnpa3	1.9329e-34	-1.26445	0.74	0.73	4.97258e-30
Dpep3	2.44177e-34	-2.21682	0.325	0.59	6.28171e-30
Rsrp1	2.68999e-34	-1.2397	0.621	0.685	6.92026e-30
Drap1	4.93289e-34	-1.50347	0.599	0.68	1.26903e-29
Rps17	5.00992e-34	-1.17409	0.821	0.848	1.28885e-29
Rpl6	8.34427e-34	-1.09672	0.821	0.798	2.14665e-29
Cct2	9.15987e-34	-1.35159	0.606	0.646	2.35647e-29
Psmd2	1.10496e-33	-1.56094	0.504	0.657	2.84262e-29
Srp14	1.15082e-33	-1.29164	0.69	0.764	2.96061e-29
Hnrnpc	1.51561e-33	-1.17729	0.69	0.719	3.89905e-29
Hnrnpa2b1	1.64653e-33	-1.09196	0.931	0.933	4.23586e-29
Actg1	1.92254e-33	-1.48018	0.613	0.742	4.94592e-29
Prdx1	2.86273e-33	-1.28605	0.649	0.68	7.36467e-29
A830018L16Rik	3.59791e-33	-5.32219	0.041	0.427	9.25598e-29
Srp9	3.83897e-33	-1.31032	0.611	0.652	9.87614e-29
Pfdn5	3.84558e-33	-1.17019	0.754	0.758	9.89314e-29
Eif3a	4.34081e-33	-1.5469	0.558	0.652	1.11672e-28
Cacybp	5.13756e-33	-1.51986	0.523	0.629	1.32169e-28
Rpl21	6.62082e-33	-1.21437	0.85	0.865	1.70327e-28
Rpl17	7.04962e-33	-1.26658	0.766	0.787	1.81359e-28
Fau	9.6923e-33	-1.25054	0.792	0.843	2.49344e-28
Cct6a	9.79464e-33	-1.18404	0.68	0.697	2.51977e-28
Lsm4	1.11557e-32	-1.46281	0.484	0.539	2.86992e-28
Nedd8	1.20737e-32	-1.35102	0.604	0.663	3.10608e-28
Cirbp	2.27082e-32	-1.69839	0.461	0.601	5.84191e-28
Mrpl20	2.65054e-32	-1.53548	0.539	0.663	6.81878e-28
Tomm7	3.48288e-32	-1.49799	0.489	0.607	8.96006e-28
Med10	3.57263e-32	-1.83251	0.403	0.64	9.19094e-28
Ptges3	4.12856e-32	-1.09783	0.704	0.697	1.06211e-27
Rps11	4.33238e-32	-1.06742	0.857	0.826	1.11455e-27
Psip1	5.84768e-32	-1.11594	0.957	0.921	1.50437e-27
Atp6v1d	6.09101e-32	-1.6988	0.401	0.596	1.56697e-27
Atp5pb	1.20142e-31	-1.31446	0.585	0.635	3.09076e-27
Snrpb	2.03915e-31	-1.50305	0.506	0.612	5.24591e-27
Rpl35	3.8514e-31	-1.33742	0.649	0.697	9.9081e-27
Gm11837	5.15945e-31	-1.03342	0.826	0.781	1.32732e-26
Rps27	6.50697e-31	-1.26087	0.637	0.68	1.67398e-26
Tcp1	6.78152e-31	-1.02426	0.926	0.916	1.74461e-26
Fyttd1	1.20304e-30	-1.01106	0.869	0.871	3.09495e-26
Rad51ap2	1.79068e-30	-2.63569	0.212	0.551	4.6067e-26
Rnf7	1.81514e-30	-1.44363	0.554	0.663	4.66962e-26
Rps21	1.85475e-30	-1.27336	0.673	0.758	4.77152e-26
Rpl22	2.08616e-30	-1.1874	0.73	0.73	5.36685e-26
Calm1	2.58003e-30	-1.20121	0.854	0.933	6.63738e-26
Rpl10a	2.96409e-30	-1.15165	0.735	0.719	7.62543e-26
Ndufc1	5.53762e-30	-1.47344	0.64	0.792	1.42461e-25
Dnajc21	5.81908e-30	-1.74851	0.442	0.629	1.49702e-25
Rpl12	7.27033e-30	-1.13142	0.859	0.86	1.87037e-25
Snrpf	9.93443e-30	-1.89814	0.432	0.612	2.55573e-25
Sf3b1	1.01098e-29	-1.12597	0.785	0.798	2.60085e-25
Cox5a	1.09983e-29	-1.36379	0.663	0.702	2.82942e-25
Tpt1	1.1812e-29	-1.14391	0.871	0.888	3.03876e-25
Dad1	1.30965e-29	-1.64289	0.444	0.584	3.3692e-25
Rpl5	2.07424e-29	-1.17019	0.737	0.775	5.33618e-25
Pdia3	2.30033e-29	-1.30866	0.568	0.663	5.91782e-25
Hint1	3.07094e-29	-1.31687	0.771	0.843	7.9003e-25
Cct4	3.26419e-29	-1.13036	0.718	0.73	8.39745e-25
Lamtor5	5.76136e-29	-1.84184	0.325	0.522	1.48217e-24
Rps16	7.45328e-29	-1.1581	0.768	0.854	1.91743e-24
Rpl3	1.4038e-28	-1.26032	0.618	0.68	3.61143e-24
Syce3	4.80717e-28	-1.57048	0.477	0.607	1.23669e-23
Mpc2	6.4084e-28	-1.17744	0.673	0.725	1.64862e-23
Rpl4	7.78091e-28	-1.35027	0.568	0.691	2.00172e-23
Ube2b	9.92256e-28	-1.39594	0.52	0.584	2.55268e-23
Snrpd2	1.89943e-27	-1.40009	0.535	0.674	4.88647e-23
Nudc	2.00959e-27	-1.05556	0.728	0.747	5.16986e-23
Tbca	2.01444e-27	-1.03952	0.757	0.736	5.18236e-23
Tsn	2.60635e-27	-1.53253	0.432	0.567	6.70509e-23
Hsbp1	3.14936e-27	-1.39479	0.616	0.697	8.10203e-23
Npm3	3.94088e-27	-1.87022	0.325	0.472	1.01383e-22
Rpl23a	3.9884e-27	-1.17563	0.745	0.792	1.02606e-22
Arf4	1.01177e-26	-1.32627	0.496	0.567	2.60287e-22
Ranbp1	1.17293e-26	-1.57485	0.434	0.579	3.01748e-22
Cfl1	1.97484e-26	-1.9426	0.322	0.517	5.08049e-22
Eif2s2	2.20498e-26	-1.08895	0.792	0.809	5.67254e-22
Rps2	2.61234e-26	-1.23478	0.711	0.803	6.7205e-22
Cox5b	4.38747e-26	-1.30103	0.566	0.635	1.12872e-21
Rps3a1	4.79244e-26	-1.06408	0.788	0.798	1.2329e-21
Park7	1.05481e-25	-1.69004	0.463	0.64	2.7136e-21
Serf2	1.83678e-25	-1.14652	0.666	0.725	4.7253e-21
Snrpg	2.86631e-25	-1.52911	0.427	0.556	7.37388e-21
Ssr2	3.32682e-25	-2.12104	0.263	0.444	8.55859e-21
Tmed10	4.09406e-25	-1.15689	0.539	0.573	1.05324e-20
Sfpq	5.27477e-25	-1.0057	0.656	0.68	1.35699e-20
Cox6b2	5.42475e-25	-1.18115	0.642	0.669	1.39557e-20
Atp5h	5.54949e-25	-1.46517	0.594	0.702	1.42766e-20
Emc7	8.42724e-25	-2.08172	0.317	0.483	2.16799e-20
Atp5b	1.25208e-24	-1.22462	0.604	0.663	3.22109e-20
Uqcrb	1.81633e-24	-1.25762	0.592	0.702	4.67268e-20
Pdcd5	2.87185e-24	-1.18796	0.68	0.713	7.38813e-20
Cct5	3.19433e-24	-1.19757	0.568	0.657	8.21774e-20
Ndufb7	4.12802e-24	-1.52878	0.401	0.545	1.06197e-19
Btf3	4.89687e-24	-1.14434	0.578	0.635	1.25977e-19
Tomm22	5.21065e-24	-1.59668	0.382	0.494	1.34049e-19
Ndufa2	5.50916e-24	-1.4341	0.537	0.691	1.41729e-19
Rpl24	5.97276e-24	-1.27054	0.735	0.787	1.53655e-19
Ddt	7.15139e-24	-1.34297	0.678	0.742	1.83977e-19
Lyar	8.6026e-24	-1.19503	0.864	0.871	2.2131e-19
Cdc20	9.93541e-24	-1.42797	0.487	0.601	2.55598e-19
Vdac2	1.1786e-23	-1.15048	0.628	0.669	3.03206e-19
Uqcc2	1.53995e-23	-1.16993	0.685	0.742	3.96168e-19
Rpsa	2.1428e-23	-1.05394	0.661	0.68	5.51258e-19
Eloc	2.33481e-23	-1.31742	0.47	0.539	6.00654e-19
Ppp1r9a	2.38035e-23	-2.25436	0.322	0.601	6.12369e-19
Atp6v0c	2.7039e-23	-1.88941	0.315	0.5	6.95605e-19
Rack1	2.74316e-23	-1.23112	0.551	0.607	7.05706e-19
Uqcrq	5.08285e-23	-1.26463	0.642	0.702	1.30761e-18
Ndufv2	8.80311e-23	-1.24833	0.566	0.652	2.26469e-18
Top2b	8.88194e-23	-1.6679	0.341	0.511	2.28497e-18
Ndufb9	1.67915e-22	-1.27608	0.625	0.736	4.31979e-18
Elob	1.78994e-22	-1.09847	0.723	0.753	4.60479e-18
Cd164	2.80807e-22	-1.84066	0.327	0.545	7.22403e-18
Cst3	3.22004e-22	-1.2195	0.516	0.612	8.28389e-18
Eif3c	4.82239e-22	-1.11017	0.649	0.713	1.24061e-17
Psma2	5.23276e-22	-1.19775	0.494	0.539	1.34618e-17
mt-Co1	5.87176e-22	-1.05664	0.969	0.972	1.51057e-17
Hnrnpa0	5.9414e-22	-1.6203	0.477	0.579	1.52849e-17
H2ax	8.0666e-22	-1.83712	0.315	0.478	2.07521e-17
Ddost	8.11745e-22	-2.24946	0.21	0.449	2.08829e-17
Pam16	9.94052e-22	-1.61355	0.42	0.579	2.5573e-17
Ndufa12	1.09373e-21	-1.71796	0.432	0.596	2.81373e-17
Rpl22l1	1.11285e-21	-1.65733	0.382	0.59	2.86293e-17
Hmgn1	1.13371e-21	-1.54465	0.399	0.539	2.91658e-17
Hnrnpd	1.24965e-21	-1.1722	0.535	0.573	3.21485e-17
Ndufb5	1.28201e-21	-1.18627	0.525	0.596	3.29809e-17
Ergic3	1.29056e-21	-1.63608	0.305	0.444	3.3201e-17
Ndufb8	2.09526e-21	-1.65111	0.425	0.629	5.39026e-17
Ndufa7	2.32456e-21	-1.32186	0.537	0.663	5.98017e-17
Ppp1r11	2.37589e-21	-1.45331	0.458	0.629	6.11222e-17
Eef2	2.74173e-21	-1.12839	0.573	0.59	7.05338e-17
Ier3ip1	3.84645e-21	-1.3841	0.425	0.522	9.89539e-17
Higd1a	4.02984e-21	-1.88225	0.32	0.556	1.03672e-16
Srsf2	4.37025e-21	-1.25466	0.539	0.674	1.12429e-16
Sod1	7.94415e-21	-1.94195	0.279	0.489	2.04371e-16
Eef1b2	2.04627e-20	-1.62926	0.415	0.607	5.26425e-16
Rbm8a	2.40499e-20	-1.24937	0.494	0.579	6.18707e-16
Ndufa13	5.05015e-20	-1.44593	0.473	0.584	1.2992e-15
Pole3	6.48982e-20	-1.68309	0.32	0.5	1.66957e-15
Rab14	1.19193e-19	-1.33172	0.449	0.579	3.06636e-15
Ube2m	1.77174e-19	-1.65946	0.387	0.517	4.55799e-15
Banf1	2.21853e-19	-1.89032	0.31	0.539	5.70738e-15
4930524B15Rik	2.80101e-19	-1.5901	0.332	0.483	7.20589e-15
Rps10	3.38822e-19	-1.17454	0.527	0.635	8.71653e-15
Eif4a2	3.56754e-19	-1.292	0.425	0.567	9.17787e-15
Gtf2a2	5.10206e-19	-1.44034	0.399	0.539	1.31256e-14
Polr2k	5.33806e-19	-1.73414	0.325	0.534	1.37327e-14
Arl4a	5.65916e-19	-1.56713	0.475	0.669	1.45587e-14
Rps26	6.17398e-19	-1.11774	0.611	0.725	1.58832e-14
Smdt1	9.36027e-19	-1.38319	0.399	0.528	2.40802e-14
Ndufs5	9.97359e-19	-1.22476	0.527	0.646	2.5658e-14
Atp5o.1	1.81978e-18	-1.36159	0.53	0.607	4.68156e-14
Pgp	1.96431e-18	-1.0027	0.663	0.663	5.05338e-14
Prss50	2.11453e-18	-2.71969	0.103	0.399	5.43985e-14
Serf1	2.15003e-18	-1.19825	0.766	0.86	5.53116e-14
U2af1	2.26775e-18	-1.29378	0.48	0.551	5.83401e-14
Mrpl54	2.2831e-18	-1.42002	0.43	0.596	5.87351e-14
Sin3b	3.74809e-18	-1.18964	0.527	0.579	9.64235e-14
Laptm4a	3.82125e-18	-1.16214	0.513	0.573	9.83054e-14
Atp5g3	4.59938e-18	-1.54299	0.422	0.511	1.18324e-13
Trp63	4.85934e-18	-3.13347	0.069	0.365	1.25011e-13
Tafa1	4.89611e-18	-4.20428	0.045	0.309	1.25957e-13
Pmpcb	4.92043e-18	-1.65958	0.329	0.511	1.26583e-13
Ndufa5	5.00456e-18	-1.55146	0.413	0.601	1.28747e-13
Cggbp1	5.11425e-18	-1.47118	0.36	0.534	1.31569e-13
Uqcrh	5.61064e-18	-1.20979	0.513	0.629	1.44339e-13
Psmd12	5.84866e-18	-1.28203	0.415	0.539	1.50463e-13
Zcrb1	6.67003e-18	-1.30969	0.451	0.612	1.71593e-13
Rnps1	8.88205e-18	-1.5085	0.372	0.522	2.285e-13
Trim28	1.11307e-17	-1.3581	0.406	0.539	2.86347e-13
Vdac3	1.75703e-17	-1.1545	0.556	0.601	4.52015e-13
Dap3	2.07153e-17	-1.0878	0.561	0.618	5.32922e-13
Ndufa1	2.12681e-17	-1.85448	0.291	0.461	5.47143e-13
Bcas2	2.38359e-17	-1.30413	0.432	0.539	6.13203e-13
Golgb1	4.05021e-17	-1.12208	0.496	0.562	1.04196e-12
Atp5mpl	4.1571e-17	-1.86521	0.26	0.461	1.06945e-12
Cox8c	4.84588e-17	-1.0634	0.947	0.944	1.24665e-12
Maco1	5.36216e-17	-1.16329	0.475	0.584	1.37947e-12
Rangrf	6.11199e-17	-1.49233	0.391	0.545	1.57237e-12
Erh	7.91751e-17	-1.05858	0.506	0.551	2.03686e-12
H4c3	1.04128e-16	-3.0687	0.064	0.331	2.67879e-12
Rbmxl2	2.2947e-16	-1.01994	0.621	0.669	5.90334e-12
H2bc1	2.40695e-16	-1.95205	0.198	0.427	6.19213e-12
Creld2	2.87095e-16	-2.21163	0.177	0.371	7.38581e-12
Fmr1nb	2.8937e-16	-3.00433	0.05	0.315	7.44433e-12
Spcs2	4.10927e-16	-1.01285	0.487	0.551	1.05715e-11
Hdac1	5.12699e-16	-1.26433	0.422	0.539	1.31897e-11
Set	5.14936e-16	-1.13335	0.504	0.562	1.32472e-11
Atp5g1	5.2386e-16	-1.26887	0.484	0.607	1.34768e-11
Prdx4	6.3739e-16	-2.12758	0.189	0.421	1.63975e-11
Pcmt1	7.82179e-16	-1.11327	0.52	0.596	2.01223e-11
Ccdc34	9.32535e-16	-1.19319	0.616	0.64	2.39904e-11
Aamp	1.00413e-15	-1.32771	0.442	0.567	2.58323e-11
Prkar1a	1.03726e-15	-1.36465	0.37	0.551	2.66846e-11
H2ac1	1.15255e-15	-1.89981	0.196	0.404	2.96504e-11
AA467197	1.17677e-15	-1.36434	0.573	0.663	3.02736e-11
Spcs1	1.22987e-15	-1.63835	0.334	0.489	3.16397e-11
Ndufb6	1.75883e-15	-1.43204	0.32	0.466	4.52476e-11
Dctn3	2.65258e-15	-1.67174	0.325	0.472	6.82403e-11
Tmem30a	2.85707e-15	-1.37842	0.391	0.534	7.3501e-11
Mrpl51	3.98768e-15	-1.5259	0.379	0.556	1.02587e-10
Pomp	4.93241e-15	-1.42136	0.379	0.545	1.26891e-10
Elavl3	5.17987e-15	-3.23518	0.033	0.264	1.33257e-10
Cwc15	6.01032e-15	-1.13696	0.504	0.59	1.54622e-10
Hspe1	6.23769e-15	-1.13992	0.449	0.545	1.60471e-10
Tuba3a	6.73309e-15	-1.10753	0.733	0.775	1.73216e-10
Atp5j2	7.55912e-15	-1.16353	0.487	0.59	1.94466e-10
Lsm2	1.39408e-14	-1.14445	0.439	0.517	3.58641e-10
Sec61g	1.46128e-14	-1.11485	0.482	0.567	3.75929e-10
Hnrnpul2	1.52613e-14	-1.35591	0.411	0.539	3.92612e-10
Ik	1.56494e-14	-1.13149	0.508	0.59	4.02597e-10
Cyc1	2.13046e-14	-1.66327	0.303	0.494	5.48081e-10
Wfdc15a	2.69612e-14	-1.78821	0.32	0.534	6.93603e-10
Churc1	2.81387e-14	-1.58175	0.272	0.421	7.23897e-10
Ndufaf3	3.36818e-14	-1.27378	0.456	0.556	8.66498e-10
Skp1	3.47338e-14	-1.29454	0.403	0.528	8.93561e-10
Srp19	3.57848e-14	-1.48648	0.337	0.483	9.206e-10
Cox7a2l	3.60586e-14	-1.55904	0.344	0.489	9.27644e-10
Jarid2	4.3807e-14	-1.05558	0.547	0.612	1.12698e-09
Psmc3ip	4.62029e-14	-1.1912	0.506	0.601	1.18862e-09
Btg3	5.09207e-14	-1.81679	0.239	0.427	1.30999e-09
Psma4	5.26821e-14	-1.34207	0.391	0.517	1.3553e-09
Cables2	9.23681e-14	-2.46135	0.091	0.36	2.37626e-09
Selenok	1.67485e-13	-1.21264	0.351	0.438	4.30873e-09
Acyp1	1.72781e-13	-1.17217	0.625	0.702	4.44497e-09
Resf1	2.2952e-13	-2.97005	0.093	0.343	5.90462e-09
Selenos	2.89215e-13	-1.37919	0.358	0.528	7.44034e-09
Dcun1d5	2.89446e-13	-1.22331	0.394	0.483	7.44629e-09
Cox6a1	3.08708e-13	-1.00404	0.504	0.534	7.94183e-09
Polr1has	3.30615e-13	-1.96003	0.263	0.483	8.50539e-09
Eif3e	3.34394e-13	-1.16711	0.444	0.511	8.60261e-09
Bzw1	4.34008e-13	-1.15527	0.442	0.534	1.11653e-08
Strap	5.02974e-13	-1.29532	0.377	0.489	1.29395e-08
Gtf2f1	5.33648e-13	-1.50614	0.327	0.528	1.37286e-08
Atp6v1f	5.53754e-13	-1.57325	0.317	0.494	1.42459e-08
Tmem147	6.39484e-13	-1.61376	0.236	0.393	1.64514e-08
Pdia4	7.19745e-13	-2.61213	0.079	0.32	1.85162e-08
Pak1ip1	8.49022e-13	-1.4688	0.291	0.455	2.18419e-08
Ndufb10	9.16626e-13	-1.38513	0.406	0.573	2.35811e-08
Copb2	1.24642e-12	-1.26422	0.368	0.472	3.20655e-08
Arl1	1.30675e-12	-1.58902	0.317	0.461	3.36174e-08
Ndufs7	1.45079e-12	-1.74536	0.227	0.427	3.73231e-08
Rps19bp1	1.64273e-12	-2.28735	0.119	0.388	4.22608e-08
Surf4	1.67434e-12	-2.15109	0.162	0.41	4.3074e-08
Saraf	1.74639e-12	-1.58822	0.263	0.466	4.49277e-08
Slirp	1.76359e-12	-1.63933	0.301	0.483	4.53701e-08
Cd320	1.86163e-12	-1.94852	0.179	0.427	4.78923e-08
Ndufa8	1.89288e-12	-1.26481	0.365	0.483	4.86962e-08
Ndufs6	2.32647e-12	-1.16266	0.43	0.511	5.98506e-08
Gabarap	2.46821e-12	-1.11664	0.499	0.534	6.34973e-08
Atp5g2	2.54179e-12	-1.36454	0.313	0.433	6.53901e-08
Ube2c	2.54554e-12	-2.39398	0.05	0.27	6.54865e-08
Cnih4	2.80677e-12	-1.40487	0.277	0.382	7.22069e-08
Hdgf	2.96945e-12	-1.38939	0.379	0.506	7.63922e-08
Naxe	3.29513e-12	-1.68472	0.208	0.461	8.47706e-08
Pfdn2	3.3656e-12	-1.07098	0.437	0.517	8.65833e-08
Gpbp1	3.78608e-12	-1.04417	0.566	0.601	9.74008e-08
P4hb	5.09939e-12	-2.07182	0.136	0.376	1.31187e-07
Psmb6	5.58065e-12	-1.26137	0.458	0.556	1.43568e-07
H4c4	6.27605e-12	-2.76203	0.057	0.275	1.61458e-07
Zfp706	7.4967e-12	-1.60133	0.298	0.478	1.9286e-07
Tm2d2	7.59117e-12	-1.89392	0.184	0.376	1.9529e-07
Sec11a	8.73948e-12	-1.08741	0.384	0.438	2.24832e-07
Psmb4	9.68989e-12	-1.20549	0.456	0.567	2.49282e-07
Clptm1l	1.10992e-11	-1.63341	0.232	0.421	2.85537e-07
Pdha2	1.21134e-11	-1.26714	0.465	0.545	3.11628e-07
Phf2	1.2158e-11	-3.25193	0.026	0.208	3.12777e-07
Mrps14	1.32154e-11	-1.15954	0.396	0.494	3.39979e-07
Uqcr11	1.66117e-11	-1.5151	0.379	0.539	4.27353e-07
Denr	1.86268e-11	-1.24455	0.384	0.5	4.79192e-07
Gmfb	2.06652e-11	-1.15138	0.449	0.556	5.31632e-07
Chchd1	2.25093e-11	-1.37725	0.301	0.449	5.79074e-07
Lrpap1	2.34382e-11	-1.84389	0.217	0.433	6.02972e-07
Polr2g	2.46337e-11	-1.52844	0.267	0.444	6.33727e-07
Pbx2	2.6814e-11	-2.48553	0.038	0.23	6.89817e-07
Gnai2	2.81541e-11	-1.20529	0.351	0.506	7.24293e-07
Pfdn6	2.90128e-11	-1.3599	0.36	0.466	7.46384e-07
Atp5c1	2.97465e-11	-1.28706	0.415	0.534	7.65258e-07
Acbd3	3.05162e-11	-1.06209	0.425	0.5	7.85061e-07
Rnf6	3.38317e-11	-1.01004	0.461	0.539	8.70355e-07
Lman2	5.26048e-11	-1.53625	0.267	0.461	1.35331e-06
Tmed9	5.44483e-11	-1.17568	0.406	0.584	1.40074e-06
Arpc5l	6.23757e-11	-1.40734	0.325	0.483	1.60468e-06
Mrpl53	6.30721e-11	-1.39267	0.313	0.461	1.62259e-06
Pin1	6.59669e-11	-1.63435	0.251	0.41	1.69706e-06
1700048O20Rik	7.52253e-11	-1.70013	0.224	0.444	1.93525e-06
Ogfr	8.05291e-11	-2.12031	0.093	0.326	2.07169e-06
Ndufb1	8.09326e-11	-1.159	0.432	0.528	2.08207e-06
Mgat2	8.64474e-11	-2.02461	0.179	0.427	2.22395e-06
Impdh2	9.37491e-11	-1.60486	0.248	0.421	2.41179e-06
Ndufc2	1.15933e-10	-1.25877	0.379	0.483	2.98248e-06
Trappc6b	1.21038e-10	-1.59077	0.339	0.511	3.11383e-06
Siva1	1.31653e-10	-1.63811	0.243	0.433	3.38691e-06
Mrfap1	1.3287e-10	-1.14956	0.449	0.556	3.41821e-06
Rtraf	1.65639e-10	-1.14526	0.42	0.522	4.26123e-06
Ggh	1.72176e-10	-2.28156	0.107	0.32	4.42941e-06
Tmem59	1.79623e-10	-1.13582	0.408	0.511	4.62098e-06
Dnttip2	1.88735e-10	-1.23203	0.337	0.466	4.85539e-06
Llph	1.94123e-10	-1.8462	0.2	0.438	4.99401e-06
Eif4a1	1.94749e-10	-1.23325	0.37	0.483	5.01012e-06
Taf10	1.9534e-10	-1.21244	0.341	0.438	5.02531e-06
Psmb5	2.03158e-10	-1.40082	0.37	0.478	5.22645e-06
Phf10	2.15464e-10	-1.42727	0.368	0.506	5.54302e-06
Prdx5	2.17227e-10	-1.2586	0.337	0.472	5.58839e-06
Eif3k	2.37288e-10	-1.06518	0.432	0.522	6.10448e-06
Alyref	2.47952e-10	-1.77905	0.189	0.382	6.37882e-06
Magoh	2.60247e-10	-1.49283	0.279	0.444	6.69512e-06
Tmem97	2.60614e-10	-1.48441	0.358	0.522	6.70455e-06
Camk1d	2.74464e-10	-1.17388	0.983	0.978	7.06085e-06
Trap1a	3.05362e-10	-2.68959	0.029	0.197	7.85575e-06
Yeats4	3.15717e-10	-1.57345	0.27	0.466	8.12213e-06
H2-K1	3.20409e-10	-1.67232	0.191	0.416	8.24284e-06
Eif3b	3.21473e-10	-1.65345	0.284	0.461	8.27021e-06
Ndufv1	3.47829e-10	-1.40901	0.32	0.483	8.94824e-06
H4c8	3.75536e-10	-2.96826	0.014	0.157	9.66105e-06
Lsm6	3.8153e-10	-1.53651	0.274	0.438	9.81524e-06
Gpx4	4.24766e-10	-1.01844	0.573	0.669	1.09275e-05
Cfap298	4.3203e-10	-1.07924	0.499	0.539	1.11144e-05
Cdk1	4.6733e-10	-1.82062	0.179	0.388	1.20225e-05
Ythdf2	5.40637e-10	-1.07345	0.427	0.5	1.39084e-05
Wdr83os	5.48744e-10	-1.84795	0.162	0.388	1.4117e-05
Snrpb2	5.72352e-10	-1.73379	0.21	0.427	1.47243e-05
Dazap2	5.88476e-10	-1.49599	0.263	0.438	1.51391e-05
Srsf9	5.91019e-10	-1.48246	0.322	0.478	1.52046e-05
Fen1	5.93706e-10	-1.13479	0.06	0.225	1.52737e-05
Pdap1	6.31717e-10	-1.06127	0.36	0.444	1.62515e-05
Aasdhppt	6.62386e-10	-1.47417	0.291	0.421	1.70406e-05
Coprs	6.68035e-10	-1.40336	0.418	0.551	1.71859e-05
Epcam	7.21835e-10	-2.07225	0.091	0.309	1.85699e-05
Hnrnpdl	7.6578e-10	-1.1342	0.413	0.528	1.97005e-05
Snrnp200	8.63753e-10	-1.25457	0.363	0.478	2.22209e-05
Brk1	9.2575e-10	-1.29248	0.325	0.449	2.38158e-05
Eif3m	9.87266e-10	-1.12201	0.442	0.534	2.53984e-05
Tmem258	1.10663e-09	-1.09154	0.401	0.494	2.84693e-05
Rpn1	1.13898e-09	-1.13907	0.394	0.534	2.93013e-05
Pcna	1.18717e-09	-1.50568	0.339	0.517	3.05411e-05
Fbxo6	1.30875e-09	-2.43771	0.024	0.174	3.3669e-05
Mbd3	1.31586e-09	-1.33009	0.291	0.433	3.38518e-05
Cetn3	1.36151e-09	-1.11432	0.415	0.517	3.50262e-05
Rwdd1	1.46951e-09	-1.5367	0.272	0.449	3.78047e-05
Phf13	1.4969e-09	-1.76248	0.165	0.393	3.85093e-05
Ctsl	1.88062e-09	-1.09921	0.408	0.545	4.8381e-05
Tktl2	2.13458e-09	-1.50303	0.267	0.449	5.49142e-05
Med28	2.22498e-09	-1.49375	0.282	0.41	5.72397e-05
Tm9sf5	2.27146e-09	-1.93469	0.1	0.315	5.84356e-05
Ndufa11	2.7099e-09	-1.24382	0.382	0.489	6.97149e-05
Npepl1	2.72325e-09	-2.14141	0.072	0.27	7.00582e-05
Ubl5	2.79591e-09	-1.04524	0.451	0.528	7.19276e-05
Gar1	2.82053e-09	-1.80179	0.172	0.388	7.25609e-05
Topors	2.82528e-09	-1.25294	0.451	0.556	7.26832e-05
Trir	3.07193e-09	-1.22143	0.37	0.472	7.90286e-05
Gstm5	3.27826e-09	-1.02627	0.563	0.624	8.43366e-05
Aurkaip1	3.40823e-09	-1.46457	0.305	0.444	8.76801e-05
Mesd	3.64764e-09	-1.49965	0.258	0.421	9.38393e-05
Dnajb11	4.44601e-09	-1.30156	0.31	0.433	0.000114378
Bag1	4.61986e-09	-1.44393	0.422	0.534	0.00011885
Inpp5f	5.19505e-09	-2.82492	0.045	0.213	0.000133648
Dph3	5.51815e-09	-1.50341	0.284	0.416	0.00014196
Timm13	6.08761e-09	-1.3871	0.308	0.483	0.00015661
Mlec	7.0771e-09	-1.26835	0.296	0.421	0.000182065
Hspd1	7.19166e-09	-1.37558	0.301	0.478	0.000185013
Nrbp1	7.27118e-09	-1.34601	0.279	0.421	0.000187058
Angel2	7.69811e-09	-1.01567	0.418	0.522	0.000198041
Gnptg	8.05641e-09	-2.24693	0.076	0.27	0.000207259
Psmd6	8.79307e-09	-1.39085	0.322	0.449	0.000226211
Rbp4	9.03636e-09	-1.66305	0.048	0.208	0.000232469
Zmynd19	9.39561e-09	-1.38118	0.26	0.399	0.000241711
Bola3	9.60826e-09	-1.16687	0.334	0.472	0.000247182
Psma6	1.04445e-08	-1.13311	0.353	0.41	0.000268694
Chmp2a	1.08485e-08	-1.15728	0.346	0.449	0.000279089
Polr1h	1.09538e-08	-1.75345	0.148	0.348	0.000281797
Ndufaf8	1.10526e-08	-1.83107	0.196	0.404	0.00028434
Tmf1	1.21473e-08	-1.2024	0.372	0.494	0.000312502
Syce2	1.29655e-08	-1.167	0.382	0.472	0.00033355
Sec11c	1.33365e-08	-1.94511	0.074	0.264	0.000343095
Rbm17	1.44829e-08	-1.27689	0.305	0.438	0.000372587
Ankrd40	1.60939e-08	-1.60588	0.253	0.427	0.00041403
Supt4a	1.73237e-08	-1.48452	0.243	0.404	0.00044567
Mogs	1.76574e-08	-2.63508	0.031	0.18	0.000454254
Thumpd1	1.80113e-08	-1.53871	0.205	0.388	0.000463359
Map7d2	1.90619e-08	-1.87131	0.079	0.27	0.000490387
Psmg3	2.09098e-08	-1.38365	0.057	0.213	0.000537926
Sephs2	2.11726e-08	-1.55964	0.322	0.489	0.000544686
Tmem59l	2.12698e-08	-2.22753	0.06	0.236	0.000547187
Jkamp	2.1592e-08	-2.05456	0.069	0.253	0.000555476
Acp1	2.2622e-08	-1.28038	0.344	0.472	0.000581975
Dnttip1	2.30727e-08	-1.12789	0.356	0.427	0.000593569
Polr2c	2.49775e-08	-1.30994	0.32	0.438	0.000642572
Hnrnpab	2.6395e-08	-1.03255	0.327	0.421	0.000679038
Ssna1	2.82336e-08	-1.34898	0.272	0.449	0.000726339
Unc50	3.64962e-08	-1.59307	0.184	0.365	0.0009389
Scml2	3.97967e-08	-1.76258	0.129	0.337	0.00102381
Pdcd7	4.01205e-08	-1.19136	0.313	0.455	0.00103214
Map1lc3a	4.14407e-08	-1.53574	0.227	0.41	0.0010661
Ppib	4.29292e-08	-1.0985	0.272	0.376	0.0011044
Dppa5a	4.35564e-08	-2.5645	0.029	0.169	0.00112053
Nop10	4.67663e-08	-1.24451	0.48	0.573	0.00120311
Tmbim4	4.75246e-08	-1.00867	0.382	0.449	0.00122262
Tnrc6b	4.8838e-08	-1.3277	0.315	0.427	0.00125641
Dtymk	4.96114e-08	-1.55682	0.296	0.461	0.0012763
Ciao2b	5.07996e-08	-1.88303	0.131	0.303	0.00130687
Ebpl	5.09996e-08	-1.59823	0.069	0.242	0.00131202
Esd	5.20497e-08	-1.58237	0.143	0.354	0.00133903
Tmx2	5.67922e-08	-2.11526	0.038	0.185	0.00146104
Rpain	6.01177e-08	-1.59766	0.076	0.253	0.00154659
Gm2296	6.07857e-08	-1.79425	0.029	0.157	0.00156377
Tmco1	6.11096e-08	-1.28458	0.291	0.444	0.00157211
Brd2	6.46546e-08	-1.09365	0.346	0.461	0.00166331
Lman1	6.5128e-08	-1.52502	0.229	0.404	0.00167548
Eif2s1	6.71624e-08	-1.19766	0.353	0.483	0.00172782
Prr19	6.90719e-08	-2.45781	0.017	0.135	0.00177694
Acd	7.04205e-08	-1.17466	0.043	0.174	0.00181164
Chrac1	7.04749e-08	-1.14533	0.382	0.466	0.00181304
Pmel	7.77627e-08	-1.88634	0.019	0.135	0.00200052
Rai1	8.00261e-08	-2.02808	0.107	0.298	0.00205875
Pla2g12a	8.15876e-08	-1.69257	0.155	0.354	0.00209892
Chct1	8.19343e-08	-2.26216	0.041	0.191	0.00210784
Bet1	8.27095e-08	-1.66669	0.2	0.388	0.00212778
Med21	8.82738e-08	-1.28082	0.265	0.444	0.00227093
Mnd1	8.85486e-08	-1.04537	0.327	0.444	0.002278
Ccdc115	9.57067e-08	-1.54394	0.186	0.354	0.00246215
Snu13	1.03396e-07	-1.07253	0.332	0.444	0.00265996
Mdm2	1.17568e-07	-1.04288	0.463	0.556	0.00302456
Tmem107	1.19819e-07	-1.92411	0.138	0.337	0.00308247
Cox17	1.29274e-07	-1.2135	0.348	0.472	0.00332571
Jak1	1.29678e-07	-1.39015	0.284	0.438	0.00333609
Cenpq	1.32264e-07	-1.34129	0.294	0.444	0.00340263
Cisd1	1.3388e-07	-1.15326	0.368	0.444	0.00344421
Dgcr2	1.52563e-07	-2.11022	0.098	0.281	0.00392484
Mcrs1	1.53028e-07	-1.66752	0.186	0.376	0.0039368
Znhit1	1.53934e-07	-1.44232	0.279	0.472	0.00396012
D8Ertd738e	1.6245e-07	-1.33727	0.282	0.421	0.00417918
Trmt112	1.62957e-07	-1.60106	0.212	0.393	0.00419223
Tex19.2	1.64811e-07	-1.64095	0.079	0.253	0.00423992
Elof1	1.72877e-07	-1.39988	0.301	0.455	0.00444742
Rnaset2a	1.82632e-07	-1.98866	0.084	0.258	0.00469839
D030056L22Rik	1.88714e-07	-1.63124	0.186	0.404	0.00485486
Eny2	1.96744e-07	-1.05322	0.317	0.421	0.00506144
Mrps23	2.11473e-07	-1.93087	0.103	0.281	0.00544036
Ak6	2.25725e-07	-1.98344	0.093	0.275	0.00580701
Saysd1	2.77433e-07	-1.57629	0.22	0.376	0.00713725
Rab34	3.00249e-07	-1.59283	0.057	0.208	0.00772421
Maf1	3.21758e-07	-1.77175	0.098	0.281	0.00827754
Mrpl28	3.22372e-07	-1.86021	0.112	0.298	0.00829335
1500011B03Rik	3.41731e-07	-1.61255	0.117	0.309	0.00879138

## Sheet: Wildtype mP vs eP Down-DEGs
Gene_name	p_val	avg_log2FC	pct.1	pct.2	p_val_adj
Calr	1.43426e-50	-2.07863	0.98	1	3.96158e-46
Dazl	4.29993e-47	-2.30059	0.95	0.957	1.18768e-42
H2az2	1.90247e-44	-2.29736	0.841	0.935	5.25481e-40
Atp6v0b	1.4681e-42	-2.6646	0.711	0.957	4.05505e-38
Sycp3	1.66901e-41	-1.40064	0.995	1	4.60996e-37
Hspa5	2.68333e-41	-2.80414	0.975	1	7.41164e-37
Pdia6	1.97205e-38	-1.77133	0.965	0.957	5.447e-34
Gnas	2.26534e-32	-2.78947	0.493	0.826	6.25709e-28
Spint2	2.14956e-27	-1.41464	0.955	0.891	5.93731e-23
Sod1	2.54761e-27	-1.81241	0.761	0.826	7.03676e-23
Hat1	1.06859e-26	-1.80607	0.756	0.783	2.95155e-22
Hmgb1	1.10963e-26	-1.64262	0.891	0.957	3.06491e-22
Arf4	1.67446e-26	-1.98709	0.766	0.935	4.62504e-22
Mov10l1	6.87867e-26	-1.53128	0.975	0.978	1.89996e-21
Cacybp	1.80015e-25	-1.61149	0.891	0.913	4.97219e-21
Prss50	1.36523e-24	-6.51621	0.015	0.652	3.77091e-20
Hsp90b1	3.6934e-24	-1.05505	1	1	1.02015e-19
Ncl	2.28822e-23	-1.58211	0.915	0.978	6.3203e-19
Rad51ap2	4.11802e-23	-4.3905	0.169	0.739	1.13744e-18
Siva1	1.26384e-22	-1.4453	0.761	0.717	3.49086e-18
Ly6k	2.00033e-22	-1.20699	0.995	0.978	5.52511e-18
Hormad1	5.1387e-22	-1.11085	1	1	1.41936e-17
Ranbp2	1.0373e-21	-1.97839	0.721	0.804	2.86513e-17
Meiob	1.28678e-21	-2.26345	0.577	0.783	3.55422e-17
Cirbp	6.57512e-21	-1.36394	0.965	0.935	1.81611e-16
Oaz1	1.05687e-20	-1.1459	0.97	0.891	2.91919e-16
Bzw1	1.55967e-20	-1.29703	0.836	0.804	4.30797e-16
Rexo5	1.6499e-20	-1.38753	0.93	0.913	4.5572e-16
Iqcb1	3.93711e-20	-1.27625	0.935	0.957	1.08747e-15
Bri3	3.97655e-20	-2.014	0.527	0.717	1.09836e-15
Top2a	4.762e-20	-1.10202	0.98	0.957	1.31531e-15
Mnd1	6.7233e-20	-2.72226	0.284	0.739	1.85704e-15
Emc7	8.6401e-20	-1.66062	0.831	0.826	2.38648e-15
Hspa8	2.49474e-19	-1.33966	0.95	0.978	6.89071e-15
Uri1	5.55045e-19	-1.63201	0.617	0.696	1.53309e-14
Ndufa1	8.17318e-19	-1.93763	0.662	0.761	2.25751e-14
Prdx4	8.8584e-19	-3.01763	0.259	0.717	2.44678e-14
Hmgn1	2.03278e-18	-1.44989	0.831	0.87	5.61473e-14
Ddost	2.59356e-18	-1.50909	0.756	0.783	7.16368e-14
Cd164	3.74618e-18	-1.34514	0.846	0.891	1.03473e-13
Smc3	5.31888e-18	-2.17483	0.428	0.717	1.46913e-13
P4hb	6.22504e-18	-2.67519	0.308	0.565	1.71942e-13
Eif4g2	1.79828e-17	-1.09779	0.975	0.978	4.96703e-13
Qser1	2.30295e-17	-1.56524	0.647	0.761	6.36097e-13
Cep112	2.73705e-17	-1.8596	0.786	0.891	7.56002e-13
Ctsl	4.74911e-17	-2.75327	0.264	0.761	1.31175e-12
Cst3	6.14353e-17	-1.31411	0.861	0.826	1.6969e-12
Manf	1.10278e-16	-1.32807	0.95	0.913	3.046e-12
Ckap5	1.90143e-16	-1.19418	0.866	0.87	5.25195e-12
Ccdc152	1.99032e-16	-1.81925	0.572	0.696	5.49746e-12
Ube2i	2.41822e-16	-1.00332	0.97	0.935	6.67937e-12
Dicer1	3.01272e-16	-2.67372	0.279	0.717	8.32143e-12
Prkcsh	3.04988e-16	-1.29666	0.478	0.435	8.42409e-12
Atp5g2	3.40385e-16	-1.32505	0.771	0.674	9.40178e-12
Sypl	3.81767e-16	-1.24158	0.741	0.739	1.05448e-11
Zbtb20	4.02783e-16	-1.5208	0.955	0.957	1.11253e-11
Ccdc115	4.052e-16	-1.52798	0.587	0.63	1.1192e-11
Cdc42	4.77697e-16	-1.1741	0.846	0.891	1.31945e-11
Baz1b	6.97246e-16	-1.76081	0.592	0.739	1.92586e-11
Ubap2l	7.07236e-16	-1.15268	0.915	0.957	1.95346e-11
Ubr7	7.45899e-16	-1.64647	0.547	0.652	2.06025e-11
Top2b	9.45307e-16	-2.30202	0.448	0.783	2.61103e-11
Gm16599	1.14842e-15	-1.56604	0.697	0.804	3.17206e-11
Ube2v2	1.25549e-15	-1.89933	0.622	0.761	3.46778e-11
4930447C04Rik	1.34136e-15	-1.07281	0.97	0.913	3.70497e-11
Wars1	1.53591e-15	-1.48534	0.423	0.37	4.24233e-11
Cdk13	1.91038e-15	-1.28345	0.881	0.804	5.27667e-11
Macf1	2.23088e-15	-2.07382	0.617	0.804	6.16191e-11
Zmynd11	3.09024e-15	-1.57757	0.667	0.761	8.53555e-11
Emc10	4.29388e-15	-1.87627	0.448	0.652	1.18601e-10
Ppib	4.85529e-15	-1.55971	0.682	0.761	1.34108e-10
Creld2	4.93572e-15	-1.27259	0.761	0.783	1.3633e-10
Dido1	4.97454e-15	-1.24392	0.706	0.696	1.37402e-10
Ccdc122	5.32471e-15	-1.57736	0.507	0.63	1.47074e-10
Btg3	5.75972e-15	-3.00694	0.224	0.587	1.59089e-10
Ggh	5.81667e-15	-3.43788	0.204	0.609	1.60662e-10
Alkbh5	6.01414e-15	-1.32876	0.622	0.674	1.66117e-10
Elavl3	6.03045e-15	-7.03463	0.005	0.413	1.66567e-10
Sec61a2	8.43086e-15	-1.25408	0.711	0.761	2.32869e-10
H2bc1	8.51527e-15	-1.14531	0.896	0.87	2.352e-10
Birc6	1.20681e-14	-1.45748	0.766	0.717	3.33332e-10
Tktl2	1.21384e-14	-1.22319	0.756	0.761	3.35274e-10
Hspd1	1.26646e-14	-2.48965	0.294	0.652	3.49809e-10
Fcho2	1.50411e-14	-1.56429	0.647	0.761	4.15451e-10
Clpx	1.56406e-14	-1.12484	0.761	0.696	4.3201e-10
Ankrd11	1.56841e-14	-1.13352	0.876	0.761	4.33209e-10
Rap1a	1.73294e-14	-1.17554	0.592	0.522	4.78657e-10
Klhl7	2.00576e-14	-1.45801	0.741	0.761	5.54011e-10
Maco1	2.05228e-14	-1.02278	0.831	0.739	5.6686e-10
Agps	2.33674e-14	-2.90491	0.199	0.5	6.45432e-10
Jarid2	2.87885e-14	-2.19477	0.483	0.739	7.95166e-10
Chd3	3.0315e-14	-1.31227	0.642	0.717	8.37329e-10
Ktn1	3.16725e-14	-3.04942	0.184	0.609	8.74825e-10
Lman2	3.48363e-14	-1.61718	0.597	0.696	9.62213e-10
Znrf3	3.8327e-14	-1.29112	0.667	0.609	1.05863e-09
Ap1g1	3.9418e-14	-1.38687	0.562	0.63	1.08876e-09
Epcam	3.96928e-14	-1.9213	0.368	0.478	1.09635e-09
Nup98	3.98167e-14	-1.29128	0.796	0.761	1.09978e-09
Slk	6.18269e-14	-1.64611	0.517	0.717	1.70772e-09
Larp4	6.70553e-14	-1.46103	0.746	0.826	1.85213e-09
Nucks1	7.31422e-14	-1.1017	0.781	0.761	2.02026e-09
Chordc1	9.32605e-14	-1.18645	0.677	0.674	2.57595e-09
Zfp518a	1.00532e-13	-1.17686	0.667	0.587	2.7768e-09
Prdx1	1.30126e-13	-1.11396	0.925	0.935	3.59422e-09
Dnm1l	1.3737e-13	-1.31154	0.632	0.717	3.79429e-09
A830018L16Rik	1.49407e-13	-5.6112	0.045	0.435	4.12678e-09
Trim52	2.19349e-13	-1.492	0.567	0.522	6.05863e-09
Jak1	2.23224e-13	-2.38885	0.323	0.522	6.16567e-09
H2-K1	2.40527e-13	-1.57291	0.428	0.478	6.64359e-09
Mtrex	2.4233e-13	-1.01023	0.816	0.783	6.69339e-09
Brd1	2.61196e-13	-1.08221	0.836	0.891	7.21451e-09
Ube2g1	2.65513e-13	-1.2177	0.731	0.696	7.33374e-09
Stip1	2.8405e-13	-1.06289	0.846	0.826	7.84575e-09
Ppp1r9a	4.14396e-13	-3.20591	0.159	0.565	1.1446e-08
Nupr1l	4.17017e-13	-1.27795	0.398	0.326	1.15184e-08
Nsd1	4.82436e-13	-1.24549	0.776	0.739	1.33254e-08
G3bp1	5.27743e-13	-1.19193	0.821	0.739	1.45768e-08
Gnb1	5.62699e-13	-1.08037	0.891	0.87	1.55423e-08
Smarcc1	7.2563e-13	-1.23528	0.816	0.87	2.00426e-08
Etfa	8.69693e-13	-1.61487	0.517	0.674	2.40218e-08
Hapstr1	8.71535e-13	-1.11047	0.607	0.543	2.40727e-08
Tmx4	1.22426e-12	-1.67984	0.632	0.761	3.38152e-08
Arl13b	1.35244e-12	-1.01091	0.677	0.565	3.73556e-08
Dmxl2	1.54406e-12	-1.19067	0.617	0.565	4.26485e-08
Dmc1	1.56807e-12	-3.1491	0.1	0.587	4.33116e-08
Eif4g1	1.84094e-12	-1.32543	0.617	0.565	5.08486e-08
Dazap2	2.27649e-12	-1.33088	0.632	0.696	6.28789e-08
Psmd11	2.33974e-12	-1.08407	0.856	0.783	6.46259e-08
Isg20l2	2.42453e-12	-1.09943	0.229	0.109	6.6968e-08
Cpeb1	2.43369e-12	-2.68076	0.234	0.696	6.72211e-08
Cypt4	2.44893e-12	-1.20991	0.602	0.543	6.76419e-08
Ssr1	3.05669e-12	-1.00403	0.751	0.696	8.44288e-08
Kat6a	3.11048e-12	-1.1456	0.682	0.609	8.59146e-08
Rheb	4.31062e-12	-1.17646	0.781	0.652	1.19064e-07
Zeb1	4.78105e-12	-1.04645	0.761	0.674	1.32057e-07
Lipo3	5.38279e-12	-1.5692	0.289	0.283	1.48678e-07
Appl1	6.47312e-12	-1.03587	0.786	0.783	1.78794e-07
Shprh	7.15879e-12	-1.47871	0.517	0.587	1.97733e-07
Thumpd1	7.75009e-12	-1.19701	0.662	0.717	2.14065e-07
H4c3	8.10847e-12	-1.49585	0.582	0.674	2.23964e-07
Hspe1	8.67503e-12	-1.30906	0.672	0.783	2.39613e-07
Serinc3	8.96791e-12	-1.35651	0.642	0.565	2.47703e-07
Faf2	1.01421e-11	-1.13171	0.741	0.783	2.80135e-07
Spata45	1.03598e-11	-1.03958	0.597	0.457	2.86149e-07
Dnajb9	1.05615e-11	-1.37054	0.532	0.609	2.91718e-07
Eea1	1.13664e-11	-1.4534	0.652	0.717	3.13951e-07
BC004004	1.23396e-11	-1.4121	0.463	0.457	3.40831e-07
Ddx42	1.30877e-11	-1.19861	0.811	0.891	3.61494e-07
Ssr3	1.37435e-11	-1.82722	0.294	0.391	3.7961e-07
Hivep1	1.41887e-11	-1.58168	0.463	0.435	3.91907e-07
Tasor2	1.48019e-11	-1.11743	0.597	0.522	4.08843e-07
Tab2	1.81409e-11	-1.41996	0.562	0.565	5.0107e-07
Ndufaf1	1.99213e-11	-1.44211	0.353	0.326	5.50247e-07
Specc1l	2.10715e-11	-1.61852	0.557	0.63	5.82016e-07
Kmt5b	2.15192e-11	-1.51997	0.532	0.543	5.94382e-07
Wdr26	2.20544e-11	-1.05437	0.826	0.783	6.09166e-07
Poln	2.38904e-11	-1.3544	0.617	0.565	6.59876e-07
Lnpk	2.63531e-11	-1.28492	0.617	0.63	7.279e-07
Lyzl1	2.91723e-11	-1.42027	0.274	0.239	8.05769e-07
Micu2	3.1362e-11	-1.26385	0.647	0.739	8.6625e-07
1700093K21Rik	3.42385e-11	-1.09871	0.323	0.283	9.45701e-07
Ccnc	3.43991e-11	-1.11423	0.542	0.587	9.50137e-07
Cmss1	3.72315e-11	-1.03092	0.99	1	1.02837e-06
Rac1	4.30965e-11	-1.82137	0.403	0.609	1.19037e-06
Uimc1	4.80036e-11	-1.57352	0.592	0.674	1.32591e-06
Scaf11	6.72842e-11	-1.70979	0.299	0.413	1.85846e-06
Tanc2	7.64506e-11	-1.62653	0.622	0.739	2.11164e-06
Rbpj	8.30803e-11	-1.19717	0.483	0.478	2.29476e-06
Strn3	9.36221e-11	-1.06974	0.856	0.826	2.58594e-06
Zdbf2	9.61978e-11	-1.12311	0.682	0.63	2.65708e-06
Aff4	9.70579e-11	-1.11795	0.746	0.804	2.68084e-06
Scaf8	9.90277e-11	-1.29075	0.692	0.783	2.73524e-06
Ppp2r3a	1.01197e-10	-1.73468	0.423	0.609	2.79516e-06
Rlf	1.03954e-10	-1.365	0.602	0.587	2.87132e-06
Pals1	1.06543e-10	-1.00174	0.851	0.804	2.94283e-06
Nup107	1.13134e-10	-1.40931	0.547	0.63	3.12487e-06
Eif4a1	1.13564e-10	-1.02737	0.816	0.826	3.13676e-06
H4c8	1.1498e-10	-2.51525	0.214	0.478	3.17585e-06
1700009N14Rik	1.22905e-10	-1.10607	0.368	0.304	3.39476e-06
Gmds	1.32801e-10	-1.89547	0.433	0.652	3.66809e-06
Nucb1	1.35063e-10	-1.74488	0.279	0.348	3.73056e-06
Smarcad1	1.4352e-10	-3.1375	0.109	0.5	3.96415e-06
Cdv3	1.52709e-10	-1.1318	0.746	0.674	4.21796e-06
Tcea1	1.66462e-10	-1.19639	0.547	0.587	4.59785e-06
Chd6	1.73299e-10	-1.86301	0.338	0.609	4.7867e-06
Evi5	1.74178e-10	-1.27349	0.597	0.63	4.81097e-06
mt-Nd4l	1.83963e-10	-1.17275	0.776	0.761	5.08124e-06
Orc6	1.89426e-10	-1.17607	0.637	0.609	5.23213e-06
Taok1	2.04702e-10	-1.00882	0.741	0.696	5.65408e-06
Zfp106	2.20407e-10	-1.05767	0.697	0.652	6.08786e-06
2310009B15Rik	2.24267e-10	-1.55071	0.254	0.217	6.19449e-06
Uhrf2	2.43736e-10	-1.08302	0.672	0.609	6.73223e-06
Cnot6l	2.55456e-10	-1.91601	0.368	0.522	7.05594e-06
Usp34	2.63117e-10	-1.06189	0.97	1	7.26755e-06
Fam228b	2.70396e-10	-2.99101	0.139	0.457	7.46861e-06
Zc3h13	2.7683e-10	-1.12095	0.667	0.652	7.64631e-06
Gnl3	3.0658e-10	-1.00785	0.731	0.717	8.46805e-06
Pnpla8	3.23995e-10	-1.1252	0.617	0.587	8.94906e-06
Spty2d1	3.35467e-10	-1.27713	0.373	0.326	9.26593e-06
Spaca1	3.38373e-10	-1.39343	0.453	0.478	9.34621e-06
Etfrf1	3.38618e-10	-1.43295	0.373	0.391	9.35298e-06
Mrps36	3.59603e-10	-1.28438	0.512	0.522	9.9326e-06
Sestd1	3.93328e-10	-1.29782	0.622	0.739	1.08641e-05
Etf1	3.93837e-10	-1.06377	0.667	0.63	1.08782e-05
Ubp1	4.12487e-10	-1.2326	0.398	0.413	1.13933e-05
Xrn2	4.57305e-10	-1.11091	0.796	0.826	1.26312e-05
Dynll2	4.57557e-10	-1.15275	0.776	0.761	1.26382e-05
Ncbp2	4.89195e-10	-1.21499	0.617	0.652	1.3512e-05
Cep20	5.1358e-10	-1.4482	0.433	0.478	1.41856e-05
Wasf3	5.95669e-10	-2.14061	0.274	0.478	1.6453e-05
Kdm7a	6.20709e-10	-1.46269	0.488	0.565	1.71446e-05
Spaca3	6.33798e-10	-1.18822	0.378	0.304	1.75061e-05
Tmco2	6.5501e-10	-1.21706	0.274	0.217	1.8092e-05
Uso1	6.79318e-10	-1.12036	0.532	0.5	1.87634e-05
Zfp652	6.9217e-10	-1.36825	0.672	0.783	1.91184e-05
Tle5	6.95036e-10	-1.31998	0.129	0.065	1.91976e-05
Ywhah	7.32135e-10	-1.14639	0.448	0.478	2.02223e-05
Rnf212b	8.03962e-10	-1.87549	0.378	0.5	2.22062e-05
Lifr	8.16134e-10	-1.6851	0.199	0.065	2.25424e-05
Gnaq	8.65005e-10	-1.88909	0.368	0.565	2.38923e-05
Uxs1	8.86345e-10	-1.53245	0.318	0.37	2.44817e-05
Scoc	9.0348e-10	-1.5385	0.458	0.609	2.4955e-05
Mesd	9.26931e-10	-1.01627	0.796	0.717	2.56028e-05
Fmr1nb	9.67277e-10	-4.49421	0.03	0.348	2.67172e-05
Rpl39	1.04779e-09	-3.52099	0.109	0.478	2.89409e-05
Orc4	1.06356e-09	-1.1804	0.557	0.587	2.93765e-05
Cep68	1.07562e-09	-1.02552	0.488	0.435	2.97098e-05
Gsg1	1.1201e-09	-1.04446	0.562	0.543	3.09384e-05
Gm5142	1.13455e-09	-1.29288	0.289	0.217	3.13374e-05
Pcsk7	1.18635e-09	-1.03636	0.597	0.543	3.27683e-05
Anapc4	1.22625e-09	-1.039	0.612	0.522	3.38703e-05
Ggn	1.28296e-09	-1.01809	0.448	0.326	3.54366e-05
Far1	1.35622e-09	-1.37526	0.622	0.739	3.746e-05
Hmgb4	1.42661e-09	-1.08618	0.517	0.435	3.94044e-05
Usp19	1.65116e-09	-1.05905	0.756	0.826	4.56066e-05
Mdk	1.74846e-09	-3.96392	0.05	0.37	4.82942e-05
Ndufa4	1.87723e-09	-1.1589	0.577	0.652	5.18511e-05
Plaa	1.90053e-09	-1.02056	0.592	0.565	5.24946e-05
Lpp	1.92138e-09	-3.369	0.124	0.435	5.30705e-05
Ube2e1	1.92719e-09	-1.00938	0.851	0.848	5.3231e-05
Carm1	1.98576e-09	-1.0673	0.423	0.37	5.48487e-05
Kras	2.22096e-09	-1.0441	0.801	0.804	6.13451e-05
1700029H14Rik	2.44941e-09	-1.1696	0.284	0.217	6.76552e-05
Cycs	2.65674e-09	-1.72263	0.403	0.543	7.33819e-05
Tef	3.04977e-09	-1.513	0.328	0.413	8.42377e-05
Tmem39b	3.36603e-09	-1.15689	0.537	0.543	9.2973e-05
Trp63	3.39326e-09	-5.42236	0.015	0.261	9.37252e-05
Exosc8	3.50328e-09	-1.96977	0.259	0.413	9.6764e-05
Ropn1	4.03352e-09	-1.11383	0.473	0.413	0.00011141
Ube2f	4.35094e-09	-1.30405	0.607	0.674	0.000120177
M6pr	4.4242e-09	-1.79046	0.318	0.391	0.000122201
Stk3	4.45317e-09	-1.88017	0.443	0.652	0.000123001
Nckap1	4.46746e-09	-1.66226	0.363	0.522	0.000123396
Rnf11	4.51007e-09	-1.37619	0.473	0.63	0.000124573
Cep44	4.59863e-09	-1.08401	0.537	0.522	0.000127019
Nfx1	4.67686e-09	-1.23086	0.368	0.391	0.00012918
Sdhd	5.43168e-09	-1.23408	0.498	0.565	0.000150029
Rptor	5.8965e-09	-1.19114	0.622	0.587	0.000162867
Nipa2	6.20081e-09	-1.23743	0.542	0.543	0.000171273
Rfx3	6.28882e-09	-1.30926	0.547	0.587	0.000173703
Rab5c	6.34979e-09	-1.20559	0.398	0.37	0.000175388
1700003E24Rik	6.39147e-09	-1.168	0.219	0.13	0.000176539
Zfp788	6.67477e-09	-1.21372	0.134	0.043	0.000184364
Tsc22d2	6.87598e-09	-1.08671	0.642	0.522	0.000189921
Ralgapb	7.14716e-09	-1.03568	0.657	0.565	0.000197412
Smad2	7.48449e-09	-1.1831	0.597	0.609	0.000206729
Nedd4	7.71152e-09	-1.47702	0.473	0.587	0.000213
Anapc10	7.83111e-09	-1.01684	0.552	0.522	0.000216303
Gigyf1	7.9016e-09	-1.16832	0.224	0.196	0.00021825
Wwp2	7.90388e-09	-1.38391	0.313	0.326	0.000218313
Oat	8.23885e-09	-2.07057	0.259	0.435	0.000227565
Cables2	8.72681e-09	-1.14232	0.398	0.391	0.000241043
Cpsf6	8.82982e-09	-1.09998	0.637	0.739	0.000243888
Fam76b	8.95077e-09	-1.12141	0.299	0.239	0.000247229
H4c4	8.97592e-09	-2.07605	0.259	0.413	0.000247924
Mzt1	9.64677e-09	-1.38259	0.532	0.609	0.000266453
Nfyb	1.02336e-08	-1.39508	0.443	0.565	0.000282663
Tgoln1	1.12744e-08	-1.05829	0.478	0.478	0.00031141
Ccnb1	1.15462e-08	-1.22125	0.363	0.326	0.000318916
Gphn	1.16526e-08	-1.00304	0.9	0.957	0.000321858
Afg3l2	1.23589e-08	-1.02682	0.527	0.478	0.000341366
Tor1aip1	1.23902e-08	-1.04601	0.612	0.543	0.000342231
Mob4	1.24363e-08	-1.01242	0.443	0.435	0.000343503
Dmwd	1.37156e-08	-1.52815	0.313	0.37	0.000378837
Exoc1	1.41932e-08	-1.23891	0.239	0.239	0.000392032
Ppwd1	1.46893e-08	-1.15034	0.423	0.435	0.000405734
Klhl11	1.5606e-08	-2.29998	0.259	0.478	0.000431053
Uba6	1.64324e-08	-1.23157	0.468	0.522	0.000453879
Akap11	1.67726e-08	-1.02011	0.532	0.522	0.000463276
Tafa1	1.68162e-08	-6.15541	0.015	0.261	0.000464479
Ubxn7	1.71031e-08	-1.3807	0.557	0.652	0.000472405
Nup153	1.7698e-08	-1.01997	0.667	0.652	0.000488836
Zfpm2	1.78794e-08	-1.58191	0.488	0.565	0.000493846
Grb2	1.79403e-08	-1.42309	0.313	0.326	0.00049553
Tcp11l2	1.83442e-08	-2.23149	0.259	0.37	0.000506686
Tm9sf5	1.89861e-08	-4.45119	0.045	0.326	0.000524414
Rnf14	1.96798e-08	-1.04991	0.527	0.522	0.000543575
Pfn3	1.99494e-08	-1.33159	0.294	0.217	0.000551023
Sec11c	2.0901e-08	-2.15248	0.269	0.391	0.000577306
Pnp	2.22811e-08	-1.68727	0.194	0.217	0.000615426
Polr3a	2.23974e-08	-1.38118	0.303	0.283	0.000618639
Kalrn	2.25755e-08	-1.69826	0.303	0.348	0.000623557
Eps15l1	2.28012e-08	-1.21924	0.517	0.478	0.000629793
Mob1a	2.53966e-08	-1.13961	0.393	0.391	0.000701479
Lmbrd1	2.83655e-08	-2.17178	0.234	0.478	0.000783484
Mcf2l	3.01944e-08	-2.08043	0.224	0.391	0.000833999
Mapk8ip3	3.09335e-08	-1.26303	0.448	0.457	0.000854414
Gm2a	3.29137e-08	-1.1357	0.483	0.457	0.00090911
Tsen15	3.389e-08	-1.90433	0.244	0.413	0.000936076
Spata3	3.40612e-08	-2.22605	0.149	0.239	0.000940804
Hdac2	3.69191e-08	-1.20809	0.502	0.587	0.00101974
Champ1	3.93234e-08	-1.06589	0.289	0.217	0.00108615
Dusp11	4.02548e-08	-1.07974	0.428	0.37	0.00111188
Spata21	4.56117e-08	-1.18815	0.244	0.217	0.00125984
Yaf2	4.76796e-08	-1.31433	0.453	0.478	0.00131696
Spg20	5.11003e-08	-2.68269	0.129	0.348	0.00141144
Trappc10	5.14593e-08	-1.03697	0.517	0.587	0.00142136
Tbck	5.19163e-08	-3.13783	0.08	0.37	0.00143398
Acer3	5.4016e-08	-1.47418	0.448	0.652	0.00149198
Edem2	5.51882e-08	-1.35215	0.343	0.304	0.00152435
Lman1	5.74076e-08	-1.20474	0.498	0.587	0.00158566
Med13	6.1878e-08	-1.23633	0.622	0.63	0.00170913
Dag1	6.5174e-08	-1.45235	0.512	0.565	0.00180017
Rxylt1	6.68319e-08	-1.48583	0.433	0.565	0.00184596
Rbm7	7.39575e-08	-1.15537	0.488	0.5	0.00204278
Git2	7.43906e-08	-1.50275	0.398	0.457	0.00205474
Usp53	8.07793e-08	-1.02225	0.224	0.13	0.0022312
Ssr4	8.1729e-08	-4.88764	0.04	0.304	0.00225744
Arid4a	8.21719e-08	-1.04682	0.512	0.522	0.00226967
Galnt7	8.33574e-08	-1.9069	0.249	0.326	0.00230241
Gm9748	8.52993e-08	-1.2731	0.249	0.196	0.00235605
Thap11	8.58227e-08	-1.17525	0.269	0.217	0.00237051
Sp1	9.95362e-08	-1.13016	0.393	0.348	0.00274929
Kifc5b	1.00656e-07	-2.10614	0.209	0.348	0.00278021
Zfyve9	1.02693e-07	-1.86024	0.303	0.609	0.00283649
Gm5941	1.08117e-07	-1.96245	0.269	0.326	0.0029863
Stil	1.08747e-07	-1.02232	0.488	0.457	0.0030037
Anapc5	1.13381e-07	-1.14489	0.612	0.696	0.00313171
Gm4419	1.22119e-07	-1.25486	0.209	0.13	0.00337304
Bri3bp	1.24977e-07	-2.2594	0.124	0.217	0.003452
Pomt2	1.26097e-07	-1.21779	0.368	0.37	0.00348293
Osbpl8	1.30158e-07	-1.05618	0.587	0.63	0.00359509
Tmem41b	1.33138e-07	-1.02885	0.557	0.609	0.0036774
Arf6	1.35764e-07	-1.12027	0.353	0.304	0.00374995
Smad5	1.36662e-07	-1.29652	0.343	0.348	0.00377475
H1f7	1.4206e-07	-1.31718	0.274	0.326	0.00392385
Tex15	1.4386e-07	-2.19586	0.249	0.522	0.00397357
Kdm3b	1.55167e-07	-1.72886	0.363	0.609	0.00428586
Cnot7	1.62446e-07	-1.00057	0.527	0.5	0.00448691
Phlpp2	1.64271e-07	-1.35242	0.373	0.413	0.00453733
Pdilt	1.77993e-07	-1.80598	0.169	0.152	0.00491635
Pdia4	1.82906e-07	-2.47699	0.199	0.391	0.00505205
Brms1l	1.84419e-07	-1.15846	0.269	0.217	0.00509384
Arhgap33	1.90491e-07	-1.14799	0.512	0.565	0.00526156
1700010D01Rik	2.01027e-07	-1.20699	0.244	0.217	0.00555256
Pak1	2.02099e-07	-1.6071	0.269	0.326	0.00558219
Mon2	2.05449e-07	-1.04964	0.587	0.652	0.0056747
Pdcd11	2.07017e-07	-1.81913	0.239	0.326	0.00571801
Ube2z	2.12677e-07	-1.55684	0.269	0.391	0.00587436
Tiam1	2.13574e-07	-1.82761	0.299	0.457	0.00589912
Dnajc5b	2.27094e-07	-1.29057	0.308	0.304	0.00627257
Mapk8	2.28027e-07	-1.00135	0.607	0.587	0.00629833
Sgf29	2.28536e-07	-1.58625	0.363	0.522	0.00631238
Mcm8	2.31296e-07	-1.64249	0.323	0.435	0.00638864
Crls1	2.3577e-07	-1.60406	0.428	0.522	0.00651221
Arhgap32	2.3965e-07	-1.60006	0.363	0.435	0.00661938
Krr1	2.43549e-07	-1.16713	0.498	0.565	0.00672706
Gm11508	2.64773e-07	-1.08681	0.433	0.413	0.00731329
Prkacb	2.66092e-07	-1.16982	0.308	0.283	0.00734973
Cstb	2.79791e-07	-2.0514	0.189	0.261	0.0077281
Tssk1	3.00269e-07	-1.46835	0.393	0.413	0.00829374
Usp38	3.03309e-07	-1.22297	0.294	0.261	0.0083777
Ostf1	3.09392e-07	-1.40021	0.159	0.13	0.00854572
Glg1	3.29759e-07	-1.01349	0.507	0.478	0.00910828
Fam120a	3.30077e-07	-1.3491	0.383	0.478	0.00911705
Lyst	3.40658e-07	-1.33982	0.413	0.435	0.00940933
Dgke	3.42893e-07	-1.19761	0.388	0.413	0.00947106
Ccdc54	3.43828e-07	-1.67964	0.294	0.283	0.00949688
Snx6	3.48788e-07	-1.02984	0.612	0.652	0.00963388
Crppa	3.56625e-07	-1.65641	0.179	0.174	0.00985035

## Sheet: Hsf5-ko P-like vs WT mP Up-DEGs
Gene_name	p_val	avg_log2FC	pct.1	pct.2	p_val_adj
Cenpp	4.12828e-170	2.3227	0.993	0.995	1.17788e-165
Ccdc18	7.18843e-143	2.44716	0.993	0.945	2.051e-138
AW554918	3.78878e-139	2.11369	0.974	0.985	1.08101e-134
Gab2	9.91615e-138	2.3139	0.976	0.935	2.82928e-133
Nbea	3.16889e-131	2.11858	0.971	0.985	9.04148e-127
Kansl1	3.5515e-127	2.05836	0.983	0.98	1.01331e-122
Tbc1d5	1.87035e-126	2.02486	0.99	0.99	5.33648e-122
Ecm2	2.22309e-126	4.399	0.928	0.458	6.34293e-122
Ranbp17	4.09696e-126	2.03081	0.979	0.975	1.16895e-121
Ogn	3.7542e-125	4.74504	0.933	0.348	1.07115e-120
4732471J01Rik	4.3755e-124	2.9241	0.969	0.821	1.24842e-119
Spag9	7.09255e-123	2.06799	0.979	0.985	2.02365e-118
Cmss1	1.12016e-121	1.92083	0.993	0.99	3.19604e-117
Hpse2	2.79157e-121	2.25094	0.969	0.97	7.96491e-117
Scmh1	1.83204e-120	2.15935	0.974	0.96	5.22718e-116
Mgat5	6.32044e-119	2.47267	0.957	0.91	1.80335e-114
Zbtb20	8.23314e-118	2.28941	0.971	0.955	2.34908e-113
Aspn	1.08338e-117	4.54556	0.909	0.363	3.0911e-113
Bbs9	6.29652e-116	1.96654	0.974	0.96	1.79652e-111
Gm37240	5.73262e-115	3.13489	0.933	0.801	1.63563e-110
Dennd1a	8.36271e-109	2.1838	0.976	0.93	2.38605e-104
Sbf2	6.48423e-108	1.86078	0.967	0.98	1.85008e-103
Dnah7b	8.05679e-108	1.7393	0.993	0.995	2.29876e-103
Smg6	2.82657e-106	1.93338	0.974	0.96	8.06476e-102
Mast2	4.74943e-105	1.97395	0.983	0.96	1.35511e-100
Rims2	9.12742e-105	2.03429	0.979	0.965	2.60424e-100
Pde1c	1.68967e-104	1.78812	0.983	0.995	4.82097e-100
Gphn	2.11897e-104	2.24464	0.99	0.9	6.04584e-100
Nf1	4.14773e-104	2.13867	0.959	0.91	1.18343e-99
Camk1d	5.75453e-104	2.42146	0.983	0.881	1.64188e-99
Rabgap1l	1.21859e-103	2.11163	0.95	0.925	3.47688e-99
Ash1l	4.59272e-102	2.04219	0.964	0.9	1.31039e-97
Ube2e2	3.51961e-100	2.0977	0.979	0.955	1.00421e-95
Pde3b	4.52626e-100	1.88716	0.957	0.99	1.29143e-95
Ssh2	6.3251e-100	1.53063	0.986	1	1.80468e-95
Pcbp3	2.68212e-99	1.66903	0.979	0.975	7.65263e-95
Nr6a1	5.62128e-98	2.14221	0.95	0.91	1.60386e-93
Strbp	1.32574e-97	1.44339	0.998	0.99	3.78259e-93
Dock3	9.88929e-97	2.23498	0.933	0.866	2.82161e-92
Ralgapa1	1.50566e-96	1.899	0.933	0.915	4.29594e-92
ENSMUSG00000121456	3.40177e-96	2.13597	0.971	0.95	9.70592e-92
Tmcc1	5.91707e-94	1.8947	0.967	0.94	1.68826e-89
Agbl4	2.65171e-93	1.64972	0.99	1	7.56585e-89
Cbfa2t2	5.5993e-93	2.22459	0.964	0.886	1.59759e-88
Boll	6.12182e-93	1.64412	0.974	0.975	1.74668e-88
Omd	8.95856e-93	4.11336	0.885	0.289	2.55606e-88
Cep112	2.78532e-92	2.61823	0.945	0.786	7.94708e-88
Fbxl17	3.14701e-92	2.11219	0.945	0.905	8.97905e-88
Stk3	9.81644e-92	3.38594	0.895	0.443	2.80083e-87
Map2k5	4.68548e-91	1.96522	0.938	0.925	1.33686e-86
Dnah7c	5.54134e-91	1.59007	0.986	1	1.58106e-86
Zfp820	2.59841e-90	4.72402	0.89	0.463	7.41379e-86
Cstpp1	1.23178e-89	1.82109	0.95	0.95	3.5145e-85
Zc3h7a	1.01729e-88	1.97155	0.962	0.92	2.90252e-84
Rere	1.21377e-88	1.97453	0.95	0.925	3.46312e-84
Fut8	1.23633e-87	2.35395	0.874	0.796	3.52749e-83
Btbd9	1.52671e-87	2.21829	0.933	0.856	4.356e-83
Gm16168	1.70637e-87	3.57172	0.857	0.502	4.86862e-83
Sppl3	3.84295e-87	1.9562	0.938	0.915	1.09647e-82
Immp2l	4.09306e-87	1.6999	0.99	1	1.16783e-82
Hormad2	6.05288e-87	1.59847	0.95	0.97	1.72701e-82
Kif24	1.02585e-86	2.20485	0.897	0.836	2.92695e-82
Ankrd28	4.13314e-86	2.21741	0.916	0.831	1.17927e-81
Gm16599	5.95208e-86	2.85346	0.912	0.697	1.69825e-81
Gm20275	2.03394e-85	3.26516	0.864	0.567	5.80324e-81
Cadm1	1.77884e-84	2.03203	0.924	0.881	5.07538e-80
Knl1	2.32481e-84	1.91087	0.943	0.91	6.63314e-80
Gm50252	3.16662e-84	2.61905	0.988	0.965	9.03499e-80
Pacrg	3.4026e-84	1.55847	0.981	0.995	9.70829e-80
Gm5592	5.06357e-84	3.49529	0.835	0.522	1.44474e-79
Tnrc6c	4.93529e-83	1.4381	0.981	0.99	1.40814e-78
Ahcyl2	3.01663e-82	1.76895	0.924	0.94	8.60704e-78
Myo9a	5.40127e-82	1.61789	0.979	0.96	1.54109e-77
Setd2	1.24338e-80	1.75429	0.945	0.925	3.54762e-76
Map4	2.7278e-80	1.81168	0.938	0.9	7.78295e-76
Spag16	3.02727e-80	1.64039	0.995	1	8.63742e-76
Jmjd1c	1.19817e-79	1.73449	0.933	0.945	3.41861e-75
Kansl1l	1.41363e-79	1.83088	0.94	0.935	4.03336e-75
Ntm	1.17291e-78	2.77741	0.828	0.637	3.34655e-74
Gm16759	1.24688e-78	3.01143	0.85	0.602	3.55761e-74
Gm16083	7.37825e-78	2.00534	0.9	0.93	2.10516e-73
Pals1	1.22822e-77	1.95585	0.916	0.851	3.50437e-73
Sox6	4.85986e-77	1.78969	0.943	0.95	1.38662e-72
Vps13b	6.61591e-77	1.81179	0.94	0.91	1.88765e-72
Cfap299	6.79947e-77	1.67972	0.988	0.995	1.94002e-72
Nsd1	3.77388e-76	2.22214	0.895	0.776	1.07676e-71
Arhgap35	8.85355e-76	2.06378	0.881	0.796	2.5261e-71
Ccdc192	9.06953e-76	1.77206	0.981	0.995	2.58772e-71
Sgms1	9.61052e-76	1.79021	0.952	0.95	2.74207e-71
Ankrd36	1.00934e-75	1.47654	0.99	1	2.87984e-71
Bcas3	4.37534e-75	2.0081	0.928	0.886	1.24837e-70
Slc25a21	3.66032e-74	2.02961	0.9	0.915	1.04436e-69
Dnajc1	5.12196e-74	1.73408	0.947	0.92	1.4614e-69
Gm35188	5.46171e-74	3.47216	0.821	0.428	1.55833e-69
Fam178b	9.17136e-74	1.47661	0.979	0.985	2.61677e-69
Gm10505	1.0213e-73	1.51563	0.967	0.995	2.91397e-69
Akt3	1.20472e-73	1.84459	0.926	0.905	3.4373e-69
Wdpcp	1.22021e-73	1.62772	0.95	0.965	3.48149e-69
Dlg1	1.43266e-73	2.05179	0.881	0.811	4.08767e-69
Stox1	1.48739e-73	2.38924	0.912	0.846	4.24383e-69
Mov10l1	2.4913e-73	1.39075	0.964	0.975	7.10817e-69
Babam2	1.37037e-72	1.9506	0.89	0.851	3.90993e-68
Cep128	5.28087e-72	1.44237	0.971	0.985	1.50674e-67
Mycbp2	6.67702e-72	1.47065	0.974	0.985	1.90509e-67
Rcor1	8.36177e-72	1.73394	0.912	0.896	2.38578e-67
Dnaaf9	1.48517e-71	1.84835	0.931	0.9	4.23749e-67
Rngtt	1.91306e-71	2.13506	0.862	0.741	5.45835e-67
Ppm1e	3.27154e-71	2.34094	0.852	0.721	9.33435e-67
Jazf1	3.46915e-71	2.13448	0.871	0.796	9.89819e-67
Cux1	3.9671e-71	1.68335	0.943	0.945	1.13189e-66
Gm16741	7.08762e-71	3.12791	0.785	0.522	2.02224e-66
Crebbp	1.32149e-70	1.90047	0.876	0.816	3.77048e-66
Dmxl1	7.37361e-70	2.00574	0.888	0.831	2.10384e-65
Mcf2l	1.1307e-69	4.16763	0.773	0.224	3.22611e-65
Rptor	1.25991e-69	2.3768	0.842	0.622	3.59478e-65
Tbc1d12	2.23204e-69	1.43433	0.9	0.945	6.36844e-65
Gm32828	2.59473e-69	1.55501	0.964	0.975	7.40327e-65
Prkn	3.33661e-69	1.52597	0.979	0.98	9.52002e-65
Cdk19	5.81991e-69	1.71516	0.866	0.881	1.66054e-64
Cdk12	6.88655e-69	1.502	0.967	0.985	1.96487e-64
Filip1l	9.29238e-69	3.19732	0.835	0.433	2.6513e-64
Hectd2os	1.08678e-68	2.85051	0.809	0.517	3.1008e-64
Tanc2	1.1746e-68	2.5668	0.847	0.622	3.35136e-64
Epb41l5	2.79893e-68	2.06446	0.857	0.751	7.98592e-64
Pdss2	2.95267e-68	1.8089	0.916	0.841	8.42457e-64
Xpr1	3.23197e-68	1.74405	0.888	0.876	9.22145e-64
Ralgapa2	4.24089e-68	1.9029	0.919	0.866	1.21001e-63
Aopep	4.3405e-68	1.73432	0.914	0.896	1.23843e-63
Ptk2	4.41119e-68	1.65084	0.895	0.905	1.2586e-63
Ttc28	7.70608e-68	1.47605	0.962	0.98	2.1987e-63
Itch	1.98588e-67	1.6032	0.881	0.91	5.66611e-63
Vwa8	2.51195e-67	2.0374	0.859	0.751	7.1671e-63
Fam172a	9.5898e-67	1.724	0.881	0.886	2.73616e-62
Zcchc7	1.20629e-66	1.64693	0.902	0.92	3.44178e-62
Arih1	1.28629e-66	1.70963	0.902	0.896	3.67003e-62
Alms1	1.55888e-66	1.73463	0.907	0.831	4.44779e-62
Fam193a	1.11032e-65	1.62589	0.9	0.866	3.16796e-61
Piwil2	1.93164e-65	1.32284	0.979	0.99	5.51136e-61
Kdm2a	1.98272e-65	1.73107	0.895	0.866	5.65711e-61
Atad2b	2.81049e-65	1.90485	0.823	0.751	8.0189e-61
Stpg2	9.65395e-65	1.64474	0.933	0.93	2.75446e-60
Pds5b	1.63479e-64	1.71279	0.883	0.841	4.66438e-60
Dennd4c	2.04122e-64	1.97029	0.859	0.776	5.82401e-60
Cabcoco1	2.10043e-64	1.32448	0.983	0.995	5.99296e-60
Fars2	2.13851e-64	1.43153	0.938	0.95	6.10161e-60
Ambra1	2.6505e-64	1.97814	0.847	0.746	7.56239e-60
Mtmr3	2.99376e-64	2.11446	0.85	0.721	8.54178e-60
Ptpn4	3.09489e-64	1.68708	0.907	0.876	8.83034e-60
Lekr1	7.51851e-64	1.5603	0.955	0.975	2.14518e-59
Med26	9.33805e-64	1.60162	0.883	0.886	2.66433e-59
Braf	1.91744e-63	1.8615	0.864	0.776	5.47084e-59
Dnah7a	4.303e-63	1.36259	0.988	0.985	1.22773e-58
Ankhd1	4.8422e-63	2.05768	0.869	0.771	1.38158e-58
Arfgef1	1.03518e-62	1.60458	0.852	0.876	2.95357e-58
Atxn2	1.37787e-62	1.6835	0.905	0.876	3.93135e-58
Ankrd31	1.43283e-62	1.33942	0.983	0.985	4.08815e-58
Thada	2.29394e-62	2.33879	0.854	0.687	6.54506e-58
Abl2	2.64186e-62	1.97371	0.857	0.726	7.53775e-58
Uggt2	3.45122e-62	1.70622	0.864	0.871	9.84703e-58
Elp4	3.78957e-62	1.8319	0.874	0.871	1.08124e-57
Nup98	7.72641e-62	1.84805	0.842	0.796	2.2045e-57
Nek11	9.31047e-62	1.82429	0.809	0.786	2.65646e-57
Rock1	1.07213e-61	1.608	0.914	0.861	3.05901e-57
Lrch3	1.29808e-61	1.63155	0.84	0.796	3.70369e-57
Gbf1	1.54062e-61	1.39128	0.924	0.96	4.3957e-57
Phip	2.59737e-61	2.21355	0.828	0.682	7.41081e-57
Gm32926	2.96316e-61	1.73507	0.869	0.856	8.45449e-57
Mkln1	3.73735e-61	1.70548	0.885	0.866	1.06634e-56
Pibf1	3.86361e-61	1.49252	0.957	0.955	1.10237e-56
Strn3	4.04526e-61	1.65533	0.869	0.856	1.15419e-56
Fam13b	5.63606e-61	1.43549	0.9	0.915	1.60808e-56
Nup210l	6.49355e-61	1.59649	0.936	0.97	1.85274e-56
Diaph3	6.94294e-61	2.05543	0.845	0.736	1.98096e-56
Tdrd9	1.30666e-60	1.33886	0.969	0.975	3.72815e-56
Kcnq1ot1	1.40572e-60	2.11106	0.933	0.91	4.01081e-56
Zmym4	1.43083e-60	1.698	0.914	0.851	4.08244e-56
Nr2c2	1.86317e-60	1.44099	0.959	0.97	5.31599e-56
Clock	2.75558e-60	1.85489	0.831	0.761	7.86221e-56
Gtdc1	2.93359e-60	1.90168	0.885	0.841	8.37013e-56
Sdccag8	3.55137e-60	1.68199	0.885	0.846	1.01328e-55
Gm36975	3.57992e-60	3.33485	0.764	0.403	1.02142e-55
Atf7ip	3.77154e-60	1.51686	0.893	0.871	1.0761e-55
Ehbp1	6.38635e-60	1.5331	0.831	0.866	1.82215e-55
Smg1	6.96125e-60	1.64484	0.864	0.871	1.98618e-55
Birc6	7.24247e-60	1.90199	0.819	0.766	2.06642e-55
Ube3c	8.08163e-60	1.84407	0.854	0.766	2.30585e-55
Gm45861	8.12997e-60	1.36741	0.971	0.98	2.31964e-55
Camkmt	8.37328e-60	1.68363	0.89	0.92	2.38907e-55
Ncoa2	9.30458e-60	2.22233	0.759	0.657	2.65478e-55
Ralgps1	1.02697e-59	1.87629	0.869	0.766	2.93014e-55
Asxl2	1.41947e-59	1.44948	0.933	0.925	4.05002e-55
Nr3c1	1.73463e-59	3.04792	0.754	0.403	4.94924e-55
Lin52	2.14096e-59	1.76339	0.878	0.871	6.10858e-55
Rnf169	2.16491e-59	2.054	0.838	0.761	6.17692e-55
Ttll5	2.31546e-59	1.41712	0.947	0.96	6.60646e-55
Rfx7	2.37018e-59	1.87994	0.883	0.796	6.7626e-55
Dennd1b	2.75018e-59	2.09439	0.795	0.692	7.84681e-55
Zeb1	3.72773e-59	1.95972	0.819	0.761	1.0636e-54
Rasal2	4.25965e-59	1.66806	0.938	0.93	1.21536e-54
Atxn7	4.42768e-59	1.77673	0.878	0.851	1.26331e-54
Rapgef6	5.03422e-59	1.38897	0.907	0.915	1.43636e-54
Erc1	7.76742e-59	1.90206	0.859	0.751	2.2162e-54
R3hdm1	7.86378e-59	1.35651	0.905	0.935	2.24369e-54
Ccdc88a	8.66933e-59	1.29137	0.959	0.975	2.47353e-54
Cog5	9.62461e-59	1.80335	0.842	0.766	2.74609e-54
Tasp1	1.00052e-58	2.11482	0.768	0.662	2.85468e-54
Rock2	1.03859e-58	1.87677	0.807	0.687	2.9633e-54
Trim44	1.09257e-58	1.62668	0.864	0.861	3.11733e-54
Btrc	1.19909e-58	1.61177	0.914	0.866	3.42124e-54
Tdrd12	1.56365e-58	1.19345	0.955	0.985	4.4614e-54
Scaper	1.63325e-58	1.35875	0.976	0.985	4.65998e-54
Gm29018	2.04333e-58	2.42158	0.74	0.657	5.83003e-54
Cnot4	2.44136e-58	1.22408	0.919	0.99	6.96567e-54
Fbxo34	3.29583e-58	1.59567	0.862	0.866	9.40367e-54
Gm43262	4.55659e-58	2.79124	0.785	0.502	1.30009e-53
Nbas	5.25162e-58	1.55667	0.89	0.886	1.49839e-53
Rtn1	5.8475e-58	1.58298	0.895	0.92	1.66841e-53
Armc9	7.25546e-58	1.69873	0.885	0.826	2.07013e-53
Radil	7.72158e-58	1.47703	0.916	0.9	2.20312e-53
Rnls	1.09967e-57	1.2501	0.971	1	3.13758e-53
Zbed5-ps	1.30077e-57	1.60428	0.9	0.905	3.71136e-53
Stag1	1.78994e-57	1.44469	0.907	0.925	5.10705e-53
Magi3	1.85338e-57	2.03869	0.835	0.756	5.28806e-53
Mcph1	2.1048e-57	2.09557	0.864	0.706	6.00543e-53
Csnk1g1	2.10523e-57	1.52917	0.764	0.791	6.00664e-53
Ckap5	2.19068e-57	1.6745	0.924	0.866	6.25044e-53
Abl1	6.17704e-57	2.33375	0.752	0.562	1.76243e-52
Galk2	6.8945e-57	1.735	0.84	0.801	1.96714e-52
Gnao1	7.16871e-57	1.69326	0.897	0.92	2.04538e-52
Slc4a7	7.83262e-57	2.05231	0.788	0.662	2.2348e-52
Mindy4	9.24918e-57	1.64533	0.816	0.816	2.63897e-52
Ube2g1	1.05709e-56	2.07315	0.821	0.731	3.01609e-52
Usp34	1.20896e-56	1.24339	0.943	0.97	3.44939e-52
Clasp2	1.63981e-56	2.02642	0.804	0.672	4.6787e-52
Lims1	1.74829e-56	2.01408	0.85	0.736	4.98821e-52
Cyrib	1.9958e-56	1.2895	0.833	0.91	5.69443e-52
Znrf3	3.09966e-56	2.10774	0.745	0.667	8.84395e-52
Mef2a	3.15596e-56	1.78249	0.757	0.706	9.00459e-52
Med13	3.33911e-56	2.08338	0.797	0.622	9.52715e-52
Armh3	4.04399e-56	2.36142	0.757	0.562	1.15383e-51
Cspp1	5.77079e-56	1.43854	0.893	0.93	1.64652e-51
Pan3	5.98132e-56	1.71189	0.881	0.836	1.70659e-51
Sik3	6.78005e-56	1.83915	0.876	0.826	1.93448e-51
Atp9b	6.89098e-56	1.73134	0.792	0.741	1.96613e-51
Scai	7.89725e-56	2.00968	0.838	0.731	2.25324e-51
Dym	9.08566e-56	1.42167	0.792	0.856	2.59232e-51
Kif16b	1.02006e-55	2.37927	0.785	0.532	2.91044e-51
Adamts17	1.33026e-55	3.29325	0.747	0.358	3.7955e-51
Ulk2	1.78349e-55	1.33587	0.933	0.98	5.08866e-51
Garnl3	1.84577e-55	1.74498	0.862	0.791	5.26635e-51
Trim33	2.68349e-55	1.59531	0.783	0.796	7.65655e-51
Ccdc57	2.75845e-55	2.62338	0.778	0.488	7.8704e-51
Htt	2.9003e-55	1.62326	0.761	0.741	8.27515e-51
Mrtfb	3.8778e-55	1.89578	0.74	0.692	1.10641e-50
Cbl	3.91093e-55	1.14573	0.897	0.97	1.11587e-50
Ttc3	3.93007e-55	1.42196	0.797	0.871	1.12133e-50
Rabgap1	3.96426e-55	1.72522	0.888	0.781	1.13108e-50
C2cd3	4.79688e-55	1.63385	0.845	0.796	1.36864e-50
Sclt1	5.22119e-55	1.40044	0.888	0.935	1.48971e-50
E130307A14Rik	5.64138e-55	1.68226	0.835	0.786	1.6096e-50
5430427M07Rik	7.12624e-55	2.54888	0.683	0.572	2.03326e-50
Ankrd12	9.96341e-55	1.3009	0.928	0.96	2.84276e-50
Cep192	1.19704e-54	1.54665	0.79	0.811	3.41538e-50
Gpatch2	1.96312e-54	1.40559	0.881	0.905	5.60117e-50
Snd1	2.26239e-54	2.69463	0.759	0.433	6.45505e-50
Galc	2.60534e-54	1.55134	0.649	0.697	7.43356e-50
Ncor1	3.42917e-54	1.25308	0.9	0.935	9.7841e-50
Ccdc138	3.67988e-54	1.42562	0.897	0.93	1.04994e-49
Pds5a	5.86067e-54	1.92523	0.816	0.682	1.67217e-49
Setd5	1.27604e-53	1.64614	0.826	0.806	3.64079e-49
Kif6	2.45941e-53	1.56638	0.881	0.866	7.01718e-49
Pak2	2.54425e-53	1.40909	0.862	0.881	7.25925e-49
Afdn	3.75827e-53	1.39599	0.881	0.881	1.07231e-48
Cplane1	7.28687e-53	1.39286	0.928	0.925	2.07909e-48
Scaf8	8.12634e-53	1.77824	0.752	0.692	2.31861e-48
Ubr1	9.95852e-53	1.92714	0.718	0.622	2.84136e-48
Exoc4	1.22545e-52	2.09992	0.783	0.627	3.49646e-48
Atf2	1.83383e-52	1.61084	0.895	0.841	5.23229e-48
Exoc6b	1.90821e-52	1.85566	0.828	0.771	5.44449e-48
Pou2f1	3.30181e-52	1.75556	0.845	0.776	9.42072e-48
Akap9	3.56356e-52	1.69778	0.831	0.736	1.01676e-47
Dnah14	3.61002e-52	1.25146	0.981	0.985	1.03001e-47
Rpgrip1l	3.66861e-52	1.65709	0.733	0.716	1.04673e-47
Zmym2	4.0639e-52	1.3491	0.74	0.826	1.15951e-47
Itfg1	5.52113e-52	1.4943	0.9	0.915	1.57529e-47
Cfap54	5.78049e-52	1.38488	0.905	0.935	1.64929e-47
Ubr3	5.79663e-52	1.95608	0.773	0.637	1.65389e-47
Copg2	7.72716e-52	1.34425	0.902	0.925	2.20471e-47
Clec16a	8.83557e-52	1.8911	0.761	0.677	2.52097e-47
Gm47207	1.07294e-51	3.98715	0.637	0.204	3.06132e-47
Mapkbp1	1.16709e-51	1.47712	0.89	0.886	3.32995e-47
Srgap2	1.3841e-51	1.81582	0.768	0.731	3.94911e-47
Rgl1	1.40061e-51	1.65137	0.78	0.751	3.99622e-47
Lrrc4	1.42836e-51	4.46365	0.654	0.149	4.07538e-47
Cabin1	1.77154e-51	1.90831	0.8	0.697	5.05455e-47
Pum2	2.11369e-51	1.63294	0.79	0.736	6.03077e-47
Cep57l1	2.40697e-51	1.32561	0.936	0.935	6.86758e-47
Erbin	3.41541e-51	1.79369	0.809	0.711	9.74485e-47
Faf1	4.00962e-51	1.20711	0.883	0.925	1.14402e-46
Cdc73	4.12272e-51	1.49651	0.802	0.816	1.17629e-46
Add3	6.90088e-51	1.10115	0.943	0.97	1.96896e-46
Mad1l1	6.91415e-51	1.929	0.754	0.662	1.97275e-46
Zfr	7.19317e-51	1.2436	0.943	0.975	2.05236e-46
Nlk	7.39961e-51	1.87119	0.73	0.687	2.11126e-46
Tgfbr1	7.56941e-51	1.68424	0.766	0.706	2.1597e-46
Aak1	8.01048e-51	1.95748	0.795	0.711	2.28555e-46
Mark3	9.10179e-51	1.57615	0.771	0.741	2.59692e-46
Suz12	1.04551e-50	1.55799	0.866	0.821	2.98304e-46
Ankrd17	1.19491e-50	1.59084	0.809	0.786	3.40932e-46
Rsrc1	1.26318e-50	1.14099	0.962	0.985	3.60411e-46
Cdkal1	1.45753e-50	1.70578	0.828	0.756	4.15863e-46
Ralgapb	1.86127e-50	1.78207	0.764	0.657	5.31058e-46
Gm5577	2.19251e-50	1.66236	0.754	0.741	6.25566e-46
Usp37	2.24821e-50	1.49911	0.826	0.816	6.4146e-46
Apc	2.36051e-50	1.77248	0.754	0.701	6.73501e-46
Zmynd11	2.38448e-50	1.87627	0.764	0.667	6.80341e-46
Cfap74	3.43981e-50	1.30833	0.936	0.94	9.81448e-46
4930588A03Rik	3.4961e-50	1.9155	0.821	0.761	9.97507e-46
Stim1	3.58911e-50	1.41361	0.912	0.94	1.02404e-45
Fndc3a	4.41437e-50	1.15749	0.852	0.935	1.25951e-45
Hectd4	4.4236e-50	1.39075	0.797	0.836	1.26214e-45
Tcf20	4.74864e-50	1.49826	0.833	0.866	1.35488e-45
Zfpm2	5.11865e-50	3.23743	0.766	0.488	1.46045e-45
5330438D12Rik	5.33704e-50	2.19862	0.785	0.662	1.52276e-45
Tbl1xr1	5.38073e-50	1.48675	0.871	0.846	1.53523e-45
Hipk2	5.39531e-50	1.85676	0.816	0.716	1.53939e-45
C2cd5	5.76429e-50	1.516	0.797	0.796	1.64467e-45
Atp8b5	6.78307e-50	1.28973	0.826	0.91	1.93535e-45
Myo5a	9.71446e-50	2.25246	0.773	0.562	2.77173e-45
Zfp654	1.41189e-49	1.3187	0.919	0.94	4.02839e-45
Cdc27	1.50121e-49	1.58182	0.852	0.816	4.28326e-45
Bdp1	1.51402e-49	1.57753	0.726	0.692	4.31981e-45
Fer	1.63219e-49	1.58764	0.718	0.771	4.65697e-45
Smurf1	1.64571e-49	1.34456	0.73	0.861	4.69555e-45
Trrap	1.70777e-49	1.69616	0.761	0.647	4.87261e-45
1600010M07Rik	1.79292e-49	2.89382	0.728	0.383	5.11557e-45
Numb	2.39202e-49	1.36328	0.807	0.821	6.8249e-45
Cit	4.4183e-49	1.61299	0.792	0.756	1.26063e-44
Map4k3	4.49895e-49	2.12048	0.759	0.577	1.28364e-44
Ctdspl2	4.67999e-49	1.30947	0.79	0.851	1.33529e-44
Arhgef12	5.59667e-49	2.02577	0.735	0.632	1.59684e-44
Eefsec	6.12546e-49	1.52156	0.819	0.836	1.74772e-44
Gm17106	6.96104e-49	2.2619	0.697	0.522	1.98612e-44
Rbm33	7.49416e-49	1.38684	0.737	0.771	2.13823e-44
Kpna4	7.56228e-49	1.29373	0.885	0.915	2.15767e-44
Gigyf2	8.68007e-49	1.48995	0.838	0.846	2.4766e-44
Snx13	9.73843e-49	1.86008	0.726	0.622	2.77857e-44
Fgfr2	1.14617e-48	2.02709	0.788	0.652	3.27026e-44
Zfp609	1.1735e-48	1.68676	0.78	0.687	3.34822e-44
Osbpl9	1.23815e-48	2.04489	0.711	0.567	3.53269e-44
Gsdme	1.26989e-48	1.79325	0.661	0.647	3.62326e-44
Vps54	1.28973e-48	1.7259	0.726	0.667	3.67986e-44
Phf20l1	1.42439e-48	1.26656	0.783	0.826	4.06407e-44
Poln	1.4681e-48	2.12191	0.747	0.617	4.18879e-44
Ubn2	1.56289e-48	1.39544	0.885	0.925	4.45924e-44
Lrriq1	2.54366e-48	1.33664	0.905	0.95	7.25757e-44
Rc3h1	2.75544e-48	1.62646	0.79	0.746	7.86181e-44
9930021J03Rik	2.81111e-48	1.13878	0.94	0.975	8.02065e-44
Rlf	3.07212e-48	1.80955	0.685	0.602	8.76537e-44
Med13l	3.40394e-48	1.83689	0.754	0.632	9.71212e-44
Usp24	4.67329e-48	1.51887	0.78	0.771	1.33338e-43
Gm15614	4.7258e-48	2.88427	0.687	0.388	1.34836e-43
Asxl1	4.84177e-48	1.41437	0.74	0.761	1.38145e-43
Rbm26	5.6252e-48	1.16319	0.916	0.95	1.60498e-43
Clint1	5.95988e-48	1.16797	0.795	0.861	1.70047e-43
Macf1	6.30851e-48	2.21045	0.788	0.617	1.79994e-43
BC048559	8.08446e-48	3.24072	0.671	0.333	2.30666e-43
Myh10	8.98205e-48	1.52095	0.788	0.751	2.56276e-43
Tut4	1.09457e-47	1.12067	0.845	0.935	3.12302e-43
Zfp638	1.22808e-47	1.2745	0.921	0.945	3.50395e-43
Patj	1.26655e-47	4.2294	0.623	0.119	3.61371e-43
Ylpm1	1.28008e-47	1.23555	0.816	0.876	3.65232e-43
Ppp4r4	1.58745e-47	1.66097	0.857	0.776	4.5293e-43
Hat1	1.98167e-47	1.4461	0.766	0.756	5.65411e-43
Rev3l	2.24406e-47	1.57069	0.776	0.771	6.40276e-43
Lrmda	2.29952e-47	1.54395	0.912	0.98	6.561e-43
Zfp148	2.38913e-47	1.65211	0.757	0.711	6.81667e-43
Pias1	3.09075e-47	1.18371	0.68	0.776	8.81853e-43
Prrc2c	3.25907e-47	1.1007	0.914	0.965	9.29878e-43
Stx18	3.3663e-47	1.32825	0.783	0.821	9.60471e-43
Ppp6r3	3.63442e-47	1.4372	0.788	0.801	1.03697e-42
Nrxn1	3.83825e-47	1.61851	0.916	0.94	1.09513e-42
1500004A13Rik	4.03304e-47	2.51812	0.613	0.393	1.15071e-42
Rbfox2	4.28699e-47	2.11283	0.819	0.667	1.22317e-42
Grk4	5.0076e-47	1.13237	0.957	0.995	1.42877e-42
Ccdc191	5.02414e-47	1.18207	0.943	0.97	1.43349e-42
Mrtfa	5.29782e-47	2.10189	0.69	0.562	1.51157e-42
Erlin1	5.77738e-47	1.41312	0.809	0.821	1.6484e-42
Eif4g3	6.56029e-47	1.05235	0.962	0.97	1.87178e-42
Acer3	6.68875e-47	2.59894	0.74	0.448	1.90844e-42
Zfp407	6.79415e-47	1.57104	0.728	0.736	1.93851e-42
Dido1	7.91026e-47	1.42908	0.718	0.706	2.25696e-42
Pbrm1	8.07294e-47	1.4143	0.854	0.866	2.30337e-42
Cert1	8.26593e-47	1.59118	0.728	0.677	2.35843e-42
Dtnb	8.50599e-47	1.61824	0.8	0.821	2.42693e-42
Gpcpd1	9.79698e-47	1.44528	0.792	0.801	2.79527e-42
Cdc16	1.00815e-46	2.35667	0.652	0.532	2.87646e-42
Pacs1	1.22552e-46	1.3943	0.795	0.871	3.49666e-42
Klhl7	1.36699e-46	1.71295	0.778	0.741	3.9003e-42
Sfswap	1.4225e-46	1.30439	0.766	0.811	4.05868e-42
Gm44748	1.44637e-46	1.5551	0.833	0.781	4.12679e-42
Virma	1.46556e-46	1.24205	0.606	0.711	4.18153e-42
Dcaf6	1.81683e-46	1.32439	0.885	0.905	5.18377e-42
Eri3	1.87641e-46	1.29896	0.874	0.871	5.35376e-42
Rab3gap1	1.94011e-46	1.79034	0.687	0.587	5.53551e-42
Sox2ot	2.00507e-46	1.5723	0.838	0.861	5.72087e-42
Herc4	2.37397e-46	1.55738	0.733	0.726	6.77341e-42
Cftr	2.43173e-46	1.89207	0.747	0.652	6.93822e-42
Ulk4	2.54043e-46	1.30586	0.847	0.9	7.24834e-42
Zmym6	3.00909e-46	1.40214	0.711	0.751	8.58554e-42
Fcho2	3.05513e-46	1.78787	0.735	0.647	8.7169e-42
Klhdc10	3.09936e-46	1.33416	0.804	0.846	8.84311e-42
Tbc1d31	3.25465e-46	1.74634	0.771	0.682	9.28615e-42
Nell2	3.4458e-46	1.44093	0.735	0.786	9.83157e-42
Asb3	4.00441e-46	1.35505	0.814	0.841	1.14254e-41
Gm10644	4.34266e-46	2.16012	0.661	0.507	1.23905e-41
Phf3	4.61564e-46	1.33091	0.847	0.861	1.31693e-41
Gab1	5.07756e-46	2.03546	0.656	0.527	1.44873e-41
Kif1b	5.68979e-46	1.51452	0.754	0.731	1.62341e-41
Mtdh	6.94616e-46	1.0259	0.859	0.95	1.98188e-41
Trpm7	8.30774e-46	2.21143	0.675	0.478	2.37037e-41
Enox1	1.05294e-45	2.50835	0.702	0.527	3.00424e-41
4930467D21Rik	1.12779e-45	1.82074	0.814	0.761	3.2178e-41
Mib1	1.13902e-45	1.75207	0.761	0.667	3.24985e-41
Gcc2	1.14846e-45	1.38985	0.773	0.816	3.27678e-41
Dpy19l1	1.28025e-45	1.46921	0.742	0.751	3.6528e-41
Nol4l	1.62142e-45	1.08927	0.947	0.98	4.62625e-41
Kat6a	2.12674e-45	1.62053	0.706	0.682	6.06802e-41
Arid4b	2.29269e-45	1.24046	0.895	0.93	6.5415e-41
Nek1	2.58743e-45	1.13565	0.764	0.856	7.38244e-41
Rgs22	3.52669e-45	1.19658	0.885	0.945	1.00624e-40
Ino80	4.74637e-45	1.66219	0.728	0.672	1.35424e-40
Mbd5	5.58315e-45	1.93348	0.761	0.607	1.59298e-40
Pkn2	6.02541e-45	1.50425	0.757	0.756	1.71917e-40
Dennd4a	6.08898e-45	2.20052	0.699	0.567	1.73731e-40
Polr2a	6.33115e-45	1.15638	0.866	0.935	1.8064e-40
Zfand3	6.58405e-45	1.26509	0.885	0.871	1.87856e-40
Tbc1d19	6.71046e-45	1.60956	0.714	0.667	1.91463e-40
Taf3	7.60738e-45	1.31298	0.745	0.791	2.17054e-40
Ankrd11	9.12244e-45	1.07228	0.773	0.876	2.60281e-40
Lars2	9.35657e-45	1.82047	0.783	0.697	2.66962e-40
Rbl1	9.78327e-45	1.63836	0.723	0.667	2.79136e-40
Stxbp4	1.05861e-44	2.08754	0.644	0.507	3.02042e-40
Kif13b	1.10947e-44	2.0476	0.666	0.507	3.16554e-40
Chchd3	1.25169e-44	1.38873	0.714	0.776	3.57133e-40
Usp32	1.81295e-44	1.14374	0.916	0.95	5.17271e-40
Ppp4r1	1.84873e-44	1.31592	0.766	0.811	5.27481e-40
Nsmce2	2.06284e-44	1.33175	0.897	0.925	5.88569e-40
Trip11	2.22856e-44	1.15318	0.859	0.91	6.35852e-40
1600020E01Rik	2.38902e-44	1.65152	0.718	0.711	6.81636e-40
Sipa1l2	2.71307e-44	1.53115	0.68	0.652	7.74093e-40
Slmap	2.78727e-44	1.0373	0.695	0.811	7.95263e-40
Dyrk1a	2.96453e-44	1.93482	0.718	0.597	8.4584e-40
Wdr62	2.97199e-44	1.09606	0.885	0.945	8.47968e-40
Rap1a	3.14488e-44	1.60837	0.606	0.592	8.97297e-40
Gm884	3.56214e-44	1.20307	0.845	0.851	1.01635e-39
Wwox	4.84981e-44	1.50376	0.893	0.945	1.38375e-39
Mok	4.91351e-44	1.34659	0.809	0.831	1.40192e-39
Gm17359	5.00638e-44	1.23458	0.919	0.97	1.42842e-39
Sfmbt1	5.47547e-44	1.22957	0.909	0.95	1.56226e-39
Gm13830	5.82418e-44	1.74591	0.709	0.642	1.66175e-39
Ddx50	6.96168e-44	1.35945	0.792	0.811	1.98631e-39
Zdhhc17	7.34804e-44	1.60886	0.589	0.587	2.09654e-39
Chd9	7.59973e-44	1.87758	0.711	0.602	2.16835e-39
Trip4	8.05796e-44	1.31778	0.814	0.826	2.2991e-39
Uhrf2	8.84885e-44	1.38214	0.644	0.672	2.52475e-39
Rnf17	1.34946e-43	1.0003	0.993	0.99	3.85027e-39
Mettl25	1.3862e-43	1.36303	0.683	0.766	3.9551e-39
Ecpas	1.39895e-43	1.27493	0.695	0.761	3.99149e-39
Cntrob	2.05038e-43	1.69513	0.666	0.647	5.85014e-39
Mpp7	2.21307e-43	1.58069	0.726	0.711	6.31432e-39
Baz2b	2.30456e-43	1.27217	0.866	0.915	6.57537e-39
Lrrc19	2.85265e-43	3.29618	0.616	0.239	8.13919e-39
Kif5b	2.91962e-43	1.2709	0.735	0.746	8.33026e-39
Plekhm3	2.92831e-43	2.11347	0.654	0.527	8.35506e-39
Gm42560	3.5748e-43	2.96142	0.606	0.308	1.01996e-38
Tent4b	3.92462e-43	1.53687	0.654	0.642	1.11977e-38
Ago3	4.19357e-43	1.66543	0.692	0.632	1.19651e-38
Zfp280d	5.09917e-43	1.29013	0.788	0.821	1.45489e-38
4930593A02Rik	5.12933e-43	1.44464	0.754	0.786	1.4635e-38
Wac	5.22593e-43	1.26741	0.905	0.94	1.49106e-38
Tlk1	5.90468e-43	1.3978	0.752	0.761	1.68472e-38
Sertad2	6.0898e-43	1.37264	0.709	0.826	1.73754e-38
Lmtk2	6.55432e-43	1.7472	0.735	0.642	1.87008e-38
Rnf38	7.90989e-43	1.12837	0.69	0.801	2.25685e-38
Eps15l1	8.91862e-43	2.0283	0.668	0.517	2.54466e-38
Picalm	9.01831e-43	1.44454	0.618	0.617	2.57311e-38
Katnip	9.57184e-43	1.38817	0.852	0.826	2.73104e-38
Gdpd4	9.58596e-43	1.4797	0.797	0.831	2.73507e-38
Ttc19	9.62226e-43	1.54821	0.618	0.602	2.74542e-38
Golm2	9.71676e-43	1.14149	0.733	0.861	2.77239e-38
Lnpk	1.04617e-42	1.65823	0.711	0.617	2.98494e-38
Phf20	1.07737e-42	1.1619	0.78	0.876	3.07395e-38
Vamp9	1.21651e-42	1.90163	0.649	0.637	3.47094e-38
Gm47167	1.31915e-42	3.33226	0.609	0.269	3.76379e-38
Wdr20	1.39871e-42	1.57548	0.637	0.612	3.99081e-38
Dop1a	1.45354e-42	1.44186	0.778	0.771	4.14725e-38
Vps13a	1.60769e-42	1.04119	0.952	0.99	4.58705e-38
Rfx4	2.23535e-42	1.33638	0.8	0.836	6.37789e-38
Mga	2.37781e-42	1.49761	0.702	0.662	6.78438e-38
Rab10	2.52342e-42	1.12994	0.8	0.871	7.19983e-38
Yes1	2.55327e-42	1.53063	0.716	0.697	7.28499e-38
Rab28	2.64233e-42	1.15358	0.823	0.881	7.53911e-38
Enthd1	3.33474e-42	1.40976	0.704	0.716	9.51469e-38
Nr6a1os	3.47691e-42	2.90142	0.64	0.299	9.92032e-38
Spata17	3.78691e-42	1.23233	0.752	0.826	1.08048e-37
Ap1g1	3.89836e-42	1.48854	0.568	0.562	1.11228e-37
Kpna1	4.34603e-42	1.90392	0.697	0.572	1.24001e-37
Rnf111	4.55627e-42	1.64413	0.623	0.587	1.29999e-37
Supt3	4.70999e-42	1.10425	0.783	0.92	1.34385e-37
Slc12a2	4.77051e-42	1.53921	0.599	0.607	1.36112e-37
Zfc3h1	4.83375e-42	1.76951	0.661	0.592	1.37916e-37
Lcorl	4.87954e-42	1.17079	0.952	0.975	1.39223e-37
Fbxo11	4.94191e-42	1.62189	0.702	0.657	1.41003e-37
Gm56980	5.30387e-42	3.99914	0.58	0.139	1.5133e-37
Lrrc9	5.50661e-42	1.32049	0.728	0.791	1.57114e-37
Zpbp	5.86134e-42	1.19747	0.931	0.95	1.67236e-37
Fbxw11	7.2596e-42	2.28266	0.685	0.478	2.07131e-37
Eml4	7.62423e-42	1.29332	0.876	0.9	2.17535e-37
Spata5	7.76275e-42	1.26178	0.905	0.905	2.21487e-37
Dnah2	9.49489e-42	1.37778	0.869	0.9	2.70908e-37
Ppp2r2a	9.6116e-42	1.23512	0.656	0.716	2.74238e-37
Tmem131	9.67941e-42	1.49834	0.609	0.607	2.76173e-37
Dleu2	1.00592e-41	1.16842	0.675	0.771	2.87008e-37
Ankib1	1.06542e-41	1.23103	0.718	0.836	3.03986e-37
Xpo6	1.0831e-41	1.16697	0.761	0.831	3.09029e-37
Prkca	1.09426e-41	1.52561	0.754	0.781	3.12215e-37
Znrf1	1.14379e-41	1.67741	0.726	0.716	3.26345e-37
Efcab11	1.1763e-41	1.40327	0.852	0.905	3.35622e-37
Appl1	1.28141e-41	1.46534	0.783	0.786	3.65611e-37
Gdpd1	1.60214e-41	1.01274	0.64	0.806	4.57122e-37
Atp5o	1.76299e-41	2.27688	0.606	0.463	5.03017e-37
Mbtd1	2.03849e-41	1.07245	0.967	0.99	5.81623e-37
Arhgap32	2.18775e-41	2.75866	0.63	0.363	6.24208e-37
Btaf1	2.47349e-41	1.06509	0.866	0.925	7.05736e-37
Vmp1	2.5196e-41	1.59523	0.702	0.701	7.18893e-37
Ermp1	2.9413e-41	1.40381	0.58	0.577	8.39212e-37
Chn1	3.40461e-41	1.79814	0.671	0.647	9.71402e-37
Arhgef11	3.60094e-41	1.85125	0.649	0.577	1.02742e-36
Smyd3	3.71175e-41	2.53592	0.656	0.423	1.05904e-36
Ago2	4.21187e-41	1.2286	0.814	0.851	1.20173e-36
Iws1	4.25577e-41	1.16354	0.792	0.826	1.21426e-36
Taok1	4.27036e-41	1.42894	0.761	0.741	1.21842e-36
Arl15	4.78658e-41	1.73844	0.666	0.667	1.36571e-36
Usp50	5.5602e-41	2.56048	0.604	0.353	1.58644e-36
Slc38a6	6.95647e-41	1.13374	0.752	0.811	1.98482e-36
Atf6	7.72075e-41	1.59233	0.616	0.582	2.20288e-36
Polh	7.95083e-41	1.34536	0.706	0.741	2.26853e-36
Rnf115	8.2329e-41	2.08516	0.635	0.453	2.34901e-36
Ube2h	9.0558e-41	1.20925	0.585	0.687	2.5838e-36
Pcsk7	1.04798e-40	1.59879	0.592	0.597	2.99009e-36
Brd4	1.23164e-40	1.44392	0.733	0.716	3.5141e-36
Macrod2	1.23379e-40	1.39195	0.957	1	3.52026e-36
Gm48765	1.49042e-40	3.32784	0.613	0.264	4.25248e-36
Dtl	1.51308e-40	1.1496	0.845	0.9	4.31713e-36
Nhej1	1.60312e-40	1.47199	0.661	0.711	4.57401e-36
Golph3l	1.71149e-40	1.28723	0.666	0.726	4.88323e-36
Wapl	1.86894e-40	1.05779	0.933	0.965	5.33245e-36
Mettl15	1.90095e-40	1.75417	0.697	0.612	5.42378e-36
Ints8	1.92412e-40	1.95076	0.63	0.498	5.48991e-36
Gtf3c1	2.05918e-40	1.05232	0.768	0.881	5.87526e-36
Togaram1	2.14706e-40	1.5077	0.687	0.617	6.126e-36
Acvr2a	2.14995e-40	2.12499	0.671	0.512	6.13423e-36
Urb2	2.5671e-40	1.02152	0.661	0.766	7.32446e-36
Pacsin2	3.11075e-40	1.97711	0.675	0.517	8.87559e-36
Gm19265	4.64877e-40	2.04393	0.644	0.512	1.32639e-35
Lrba	4.74251e-40	3.4952	0.613	0.169	1.35313e-35
Tango6	4.95104e-40	2.70161	0.649	0.353	1.41263e-35
Arhgef33	5.04726e-40	1.30645	0.742	0.776	1.44008e-35
Nxn	5.48075e-40	1.10949	0.866	0.965	1.56377e-35
Cep170	5.52948e-40	1.1116	0.714	0.766	1.57767e-35
Man1a2	5.61241e-40	1.06518	0.795	0.871	1.60133e-35
Wdr7	5.61408e-40	1.22827	0.642	0.726	1.60181e-35
Dennd6a	6.02221e-40	1.88463	0.652	0.557	1.71826e-35
Vkorc1l1	6.34752e-40	1.09786	0.845	0.9	1.81107e-35
Usp40	7.29218e-40	1.57531	0.73	0.657	2.08061e-35
Otud7a	7.44175e-40	1.76001	0.716	0.697	2.12328e-35
Snx29	7.51411e-40	1.98114	0.573	0.448	2.14393e-35
2610020C07Rik	7.86693e-40	2.19816	0.704	0.498	2.24459e-35
Cradd	8.05492e-40	2.06446	0.597	0.552	2.29823e-35
Ythdf3	8.11003e-40	1.27584	0.687	0.751	2.31395e-35
1700003L19Rik	8.46745e-40	2.29286	0.513	0.458	2.41593e-35
Herc2	8.68115e-40	1.2601	0.675	0.716	2.47691e-35
Ttc27	9.92546e-40	1.35681	0.635	0.687	2.83193e-35
Wdr70	1.43234e-39	1.01594	0.78	0.9	4.08677e-35
Trmt61b	1.61159e-39	1.82028	0.776	0.706	4.59819e-35
Chd1	1.66138e-39	1.16616	0.816	0.866	4.74026e-35
Nbeal1	1.66858e-39	1.57649	0.702	0.662	4.7608e-35
Smurf2	1.77214e-39	1.07233	0.589	0.701	5.05627e-35
Slx4ip	1.77369e-39	1.33082	0.788	0.821	5.06071e-35
Fbxw7	1.83187e-39	1.14189	0.788	0.826	5.22668e-35
Helz	2.10333e-39	1.19812	0.671	0.721	6.00121e-35
Tc2n	2.31747e-39	1.82319	0.566	0.478	6.61221e-35
Zswim8	2.41113e-39	1.20979	0.587	0.657	6.87943e-35
Ptprq	2.4151e-39	1.31906	0.699	0.736	6.89076e-35
Ino80d	2.41523e-39	1.80175	0.652	0.537	6.89113e-35
Dnai1	2.75758e-39	1.03633	0.831	0.9	7.86794e-35
Dmc1	2.77131e-39	3.82265	0.57	0.1	7.9071e-35
Dhx32	2.91979e-39	1.5339	0.547	0.562	8.33075e-35
Vti1a	2.97484e-39	1.32472	0.742	0.806	8.48782e-35
Gmds	3.06759e-39	2.39074	0.642	0.433	8.75244e-35
Rictor	3.09961e-39	1.34713	0.604	0.602	8.8438e-35
Usp54	3.19434e-39	1.68063	0.685	0.587	9.11408e-35
Nsf	3.21626e-39	2.40187	0.611	0.378	9.17662e-35
Kpna3	3.27732e-39	1.33047	0.733	0.761	9.35085e-35
Trappc9	3.56069e-39	1.54613	0.742	0.741	1.01594e-34
Ctcf	3.65531e-39	1.03793	0.623	0.741	1.04293e-34
Gm34517	3.75187e-39	3.68046	0.561	0.174	1.07048e-34
Opa3	3.95771e-39	1.98938	0.597	0.468	1.12921e-34
Aff4	4.18847e-39	1.2796	0.728	0.746	1.19505e-34
Ccdc15	4.27751e-39	1.38871	0.74	0.736	1.22046e-34
Cop1	4.35003e-39	1.13416	0.785	0.846	1.24115e-34
Gm43713	4.60402e-39	3.18479	0.57	0.289	1.31362e-34
Nsd2	4.74389e-39	1.05248	0.916	0.945	1.35353e-34
4632427E13Rik	4.9585e-39	1.79417	0.659	0.557	1.41476e-34
Nfyc	5.51386e-39	1.64566	0.597	0.587	1.57321e-34
Angpt2	6.36704e-39	3.83196	0.582	0.154	1.81664e-34
Glmn	6.98181e-39	1.42559	0.649	0.652	1.99205e-34
Pcca	7.13776e-39	1.52312	0.659	0.647	2.03655e-34
Ptprm	7.22403e-39	1.88768	0.704	0.607	2.06116e-34
Desi2	7.26696e-39	1.68714	0.704	0.647	2.07341e-34
Zc3h6	7.3942e-39	1.20265	0.785	0.876	2.10971e-34
Nt5c2	7.79955e-39	1.33619	0.776	0.781	2.22537e-34
Nvl	8.22055e-39	1.59423	0.637	0.572	2.34549e-34
Zfp236	8.24817e-39	1.42913	0.668	0.652	2.35337e-34
Gm43376	8.78965e-39	3.71915	0.537	0.164	2.50786e-34
Ncoa6	8.84002e-39	1.3822	0.809	0.756	2.52223e-34
Atrn	9.78543e-39	1.85043	0.592	0.498	2.79198e-34
Frs2	1.02709e-38	1.58164	0.652	0.582	2.93051e-34
Fnip2	1.05175e-38	2.42573	0.585	0.348	3.00086e-34
Armc2	1.05468e-38	1.00552	0.499	0.662	3.00921e-34
Sh3gl1	1.19325e-38	1.31065	0.666	0.682	3.40457e-34
Lrrn3	1.26523e-38	2.98322	0.547	0.254	3.60995e-34
Sik2	1.33665e-38	1.86887	0.656	0.557	3.81372e-34
Celf1	1.54002e-38	1.22053	0.764	0.791	4.39398e-34
3110082I17Rik	1.57203e-38	1.80475	0.539	0.478	4.48532e-34
Pi4ka	1.57319e-38	1.13968	0.656	0.741	4.48863e-34
Yme1l1	1.60917e-38	1.13561	0.649	0.756	4.59129e-34
Dis3l2	1.67939e-38	2.11611	0.687	0.498	4.79163e-34
Vps13d	1.78796e-38	1.8419	0.621	0.512	5.10139e-34
Gm10634	1.82757e-38	1.91033	0.561	0.473	5.21441e-34
Brip1os	1.92106e-38	3.05924	0.601	0.254	5.48117e-34
Map3k3	1.95607e-38	2.2746	0.492	0.343	5.58106e-34
Rev1	1.97025e-38	1.23428	0.771	0.816	5.62153e-34
Wars2	2.21529e-38	3.38793	0.585	0.189	6.32066e-34
Ints7	2.40056e-38	1.02067	0.513	0.652	6.84929e-34
Cfap20dc	2.8671e-38	1.10429	0.661	0.781	8.18042e-34
Pik3c2a	2.9452e-38	1.32766	0.632	0.687	8.40325e-34
Upf2	3.05519e-38	1.11418	0.728	0.791	8.71708e-34
Art3	3.1582e-38	1.12824	0.931	0.97	9.01096e-34
Sfmbt2	3.16141e-38	1.26097	0.647	0.746	9.02014e-34
Micu3	3.22322e-38	1.00102	0.807	0.886	9.1965e-34
Ttll4	3.37334e-38	1.16163	0.568	0.637	9.62482e-34
Sec24b	3.6575e-38	1.69721	0.726	0.582	1.04356e-33
Akap10	3.70038e-38	1.78147	0.652	0.527	1.05579e-33
Relch	3.974e-38	1.26737	0.582	0.627	1.13386e-33
Commd10	4.01298e-38	1.1586	0.711	0.746	1.14498e-33
Kctd18	4.04534e-38	1.10092	0.585	0.677	1.15422e-33
Cdc42bpa	4.48567e-38	1.5236	0.699	0.701	1.27985e-33
Hmgxb3	4.57504e-38	1.48846	0.582	0.562	1.30535e-33
Diaph1	4.6787e-38	1.30189	0.616	0.662	1.33493e-33
Creb1	4.78049e-38	1.735	0.668	0.562	1.36397e-33
Usp6nl	5.57375e-38	1.37697	0.625	0.647	1.5903e-33
Lpin2	5.74215e-38	1.6868	0.668	0.587	1.63835e-33
Xrn1	5.75597e-38	1.72804	0.695	0.622	1.64229e-33
Hfm1	6.02555e-38	1.33017	0.819	0.821	1.71921e-33
Polq	6.42826e-38	1.67419	0.668	0.572	1.83411e-33
Arhgap23	6.50568e-38	1.7026	0.685	0.637	1.8562e-33
Ccny	6.54991e-38	1.05364	0.79	0.861	1.86882e-33
Ube2q2	7.24611e-38	1.11117	0.668	0.761	2.06746e-33
Rsf1	7.26511e-38	1.40414	0.714	0.701	2.07288e-33
Rgs12	7.52246e-38	1.4511	0.714	0.771	2.14631e-33
Tnpo1	8.63001e-38	1.38219	0.695	0.706	2.46231e-33
Bmpr1a	9.06693e-38	2.0524	0.675	0.502	2.58698e-33
Fam184a	9.19612e-38	1.08736	0.84	0.905	2.62384e-33
Phactr4	9.48026e-38	1.34961	0.69	0.701	2.70491e-33
Fsd1l	1.04156e-37	1.16559	0.718	0.776	2.97179e-33
Tmem232	1.49358e-37	1.16359	0.726	0.846	4.26149e-33
Cntnap2	1.51665e-37	1.55974	0.699	0.692	4.32732e-33
Gon4l	1.76443e-37	1.18601	0.795	0.856	5.03428e-33
Gm5134	1.99442e-37	1.45478	0.621	0.592	5.69049e-33
Phf14	2.02031e-37	1.12517	0.711	0.791	5.76435e-33
Tnks	2.26564e-37	1.23779	0.778	0.841	6.46433e-33
Gm20404	3.23101e-37	3.30904	0.547	0.214	9.2187e-33
Gapvd1	3.70424e-37	1.0956	0.821	0.886	1.05689e-32
Agtpbp1	3.81893e-37	1.02503	0.854	0.915	1.08962e-32
Mapk1	4.13962e-37	1.43708	0.69	0.677	1.18112e-32
Baz1b	4.49765e-37	1.39417	0.57	0.592	1.28327e-32
Eaf2	4.69407e-37	2.63376	0.585	0.338	1.33931e-32
Bcl2l1	5.14409e-37	1.05436	0.833	0.935	1.46771e-32
Gnaq	5.23119e-37	2.57747	0.63	0.368	1.49256e-32
Srbd1	5.6383e-37	2.02776	0.64	0.478	1.60872e-32
Exoc2	5.80804e-37	1.08102	0.558	0.657	1.65715e-32
Chka	5.98744e-37	1.10905	0.795	0.866	1.70834e-32
Dph6	6.69698e-37	1.37156	0.721	0.721	1.91078e-32
Phf12	6.81967e-37	1.60432	0.575	0.552	1.94579e-32
Rabep1	6.93793e-37	1.18152	0.706	0.766	1.97953e-32
Zhx3	7.09847e-37	1.23168	0.742	0.771	2.02534e-32
Ppfia1	7.47294e-37	1.50867	0.671	0.637	2.13218e-32
Phrf1	7.80173e-37	1.08911	0.606	0.701	2.22599e-32
Zcwpw2	8.43294e-37	1.76129	0.635	0.567	2.40609e-32
Abca16	8.78972e-37	1.09062	0.797	0.866	2.50788e-32
Tia1	1.04834e-36	1.03276	0.53	0.657	2.99112e-32
Hacd2	1.09958e-36	1.15291	0.64	0.697	3.13731e-32
Ddx11	1.10412e-36	2.20994	0.601	0.413	3.15028e-32
Rttn	1.23457e-36	1.48786	0.644	0.587	3.52248e-32
Dcaf5	1.24397e-36	1.07742	0.599	0.706	3.5493e-32
Lrguk	1.26962e-36	1.25766	0.663	0.711	3.62249e-32
Cntln	1.3012e-36	1.06092	0.94	0.97	3.71259e-32
Cep350	1.39154e-36	1.038	0.802	0.871	3.97035e-32
Pcnx	1.41899e-36	1.04254	0.78	0.876	4.04866e-32
Pex14	1.46354e-36	1.65864	0.644	0.622	4.17579e-32
Mdn1	1.72163e-36	1.27783	0.692	0.701	4.91216e-32
Dock7	1.76004e-36	1.34224	0.613	0.682	5.02174e-32
Camsap2	1.85607e-36	1.46598	0.463	0.493	5.29574e-32
Fto	2.03002e-36	2.24652	0.675	0.478	5.79207e-32
Gpr107	2.05878e-36	1.53473	0.53	0.502	5.87412e-32
Supt6	2.13173e-36	1.16372	0.792	0.801	6.08225e-32
Wdr17	2.15443e-36	1.44198	0.566	0.637	6.14703e-32
Trp53bp1	2.19809e-36	1.78835	0.702	0.572	6.27159e-32
Tab2	2.35975e-36	1.6297	0.578	0.562	6.73285e-32
Sesn1	2.87009e-36	2.01044	0.637	0.473	8.18894e-32
Mettl16	3.10693e-36	1.17723	0.58	0.657	8.8647e-32
Tmem209	3.19187e-36	1.35551	0.599	0.607	9.10705e-32
Gatad2a	3.32447e-36	1.12454	0.504	0.602	9.48537e-32
Pcdh15	3.33108e-36	2.30491	0.501	0.398	9.50425e-32
Zbtb10	3.3507e-36	1.07409	0.451	0.542	9.56021e-32
Zfp438	3.41907e-36	1.67697	0.716	0.657	9.75529e-32
Fancc	3.44403e-36	1.86523	0.611	0.517	9.82651e-32
Cpq	3.4469e-36	2.23607	0.726	0.522	9.83469e-32
Ankrd13c	4.62333e-36	1.46212	0.556	0.552	1.31913e-31
Ubxn7	5.03343e-36	1.53244	0.592	0.557	1.43614e-31
Prim2	5.05788e-36	1.30178	0.733	0.761	1.44312e-31
Mindy2	5.43007e-36	1.17224	0.551	0.592	1.54931e-31
Sec24a	5.49747e-36	1.95212	0.53	0.408	1.56854e-31
Zfp943	5.56259e-36	1.54342	0.699	0.677	1.58712e-31
Smg7	6.12502e-36	1.04623	0.613	0.706	1.74759e-31
Anapc1	6.74211e-36	1.50819	0.675	0.582	1.92366e-31
Gm8739	7.01964e-36	2.19267	0.561	0.393	2.00284e-31
Msl2	8.00039e-36	1.24587	0.535	0.587	2.28267e-31
Prr14l	8.367e-36	1.6653	0.556	0.522	2.38727e-31
Myo1d	8.64533e-36	2.5811	0.628	0.333	2.46669e-31
Kntc1	9.14182e-36	1.28427	0.566	0.617	2.60834e-31
Morn1	9.41995e-36	1.36428	0.68	0.667	2.6877e-31
Dgcr8	9.58517e-36	1.64429	0.544	0.493	2.73484e-31
Abca17	1.06561e-35	1.18096	0.516	0.652	3.04041e-31
Lyst	1.07883e-35	2.05311	0.561	0.413	3.07812e-31
Fam227b	1.19453e-35	1.142	0.771	0.861	3.40824e-31
Gm36198	1.21115e-35	2.44001	0.568	0.368	3.45565e-31
Lmbr1	1.30793e-35	1.06104	0.678	0.761	3.73177e-31
Rc3h2	1.35989e-35	1.4997	0.606	0.592	3.88005e-31
Shoc2	1.39174e-35	1.19436	0.468	0.547	3.97091e-31
Dcaf10	1.42341e-35	1.61632	0.606	0.562	4.06128e-31
Cdk13	1.48747e-35	1.16426	0.819	0.881	4.24405e-31
Slc7a5	1.49835e-35	1.66573	0.604	0.537	4.27509e-31
Rapgef4	1.70897e-35	2.13109	0.551	0.413	4.87604e-31
Slc8a2	1.7315e-35	1.00296	0.396	0.517	4.94032e-31
Ston2	1.81445e-35	1.56374	0.535	0.537	5.17699e-31
Fsip1	1.83783e-35	1.07377	0.647	0.766	5.24369e-31
Ppp3cb	1.85752e-35	1.27903	0.632	0.672	5.29987e-31
Clpb	1.86017e-35	1.13869	0.568	0.637	5.30744e-31
Gm15398	1.88125e-35	1.56226	0.649	0.672	5.36758e-31
Dpy19l2	1.89125e-35	1.01653	0.852	0.935	5.39612e-31
Tmem219	1.89398e-35	1.08354	0.821	0.905	5.4039e-31
Abi1	1.94957e-35	1.66966	0.518	0.453	5.56252e-31
Numa1	2.10427e-35	1.20006	0.611	0.667	6.0039e-31
Scaf4	2.2665e-35	1.12677	0.618	0.692	6.46679e-31
Zfp652	2.55532e-35	1.47655	0.714	0.672	7.29083e-31
Cstf3	2.9433e-35	1.06595	0.792	0.851	8.39783e-31
Srcap	2.95666e-35	2.20197	0.539	0.343	8.43595e-31
Mon2	3.04713e-35	1.3474	0.589	0.587	8.69407e-31
Zfp346	3.3213e-35	1.10523	0.652	0.711	9.47634e-31
Golga1	3.46223e-35	1.07588	0.575	0.692	9.87843e-31
Styx	3.62219e-35	1.20818	0.79	0.796	1.03348e-30
Specc1l	3.67663e-35	1.50952	0.566	0.557	1.04902e-30
Sntb2	3.78146e-35	1.01192	0.826	0.93	1.07893e-30
Gstcd	4.24115e-35	1.01703	0.558	0.662	1.21009e-30
Nedd4	4.47698e-35	1.9341	0.606	0.473	1.27737e-30
Hmbox1	4.5172e-35	1.72031	0.47	0.413	1.28885e-30
Rps6kb1	5.2601e-35	1.38801	0.621	0.617	1.50081e-30
Iqch	6.46503e-35	1.05605	0.835	0.9	1.8446e-30
Slc10a7	6.54433e-35	1.84953	0.57	0.473	1.86723e-30
Nol10	6.9145e-35	1.88767	0.506	0.398	1.97285e-30
Stard9	7.36848e-35	1.78463	0.52	0.473	2.10238e-30
Memo1	7.41254e-35	1.01599	0.816	0.9	2.11495e-30
Gatb	7.94154e-35	1.11358	0.594	0.697	2.26588e-30
Spata7	7.98978e-35	1.0965	0.613	0.721	2.27965e-30
Cpne9	8.02349e-35	2.29314	0.542	0.398	2.28926e-30
Gas2	8.34285e-35	1.52748	0.635	0.592	2.38038e-30
St3gal5	8.72131e-35	1.28176	0.592	0.567	2.48836e-30
Safb2	8.90036e-35	1.07025	0.554	0.657	2.53945e-30
Uvrag	9.11361e-35	1.75155	0.621	0.517	2.6003e-30
Gm44767	9.55782e-35	1.51345	0.685	0.642	2.72704e-30
Far1	9.98464e-35	1.08625	0.563	0.622	2.84882e-30
Alkbh1	1.12368e-34	1.2757	0.518	0.587	3.20609e-30
Acbd5	1.18578e-34	1.71286	0.618	0.512	3.38325e-30
Urgcp	1.29371e-34	1.45291	0.613	0.612	3.69122e-30
Rnf216	1.31989e-34	1.2206	0.792	0.816	3.76592e-30
Ccdc150	1.44194e-34	1.22001	0.625	0.647	4.11415e-30
Dcdc2a	1.44268e-34	1.04211	0.601	0.706	4.11625e-30
Foxj3	1.4715e-34	2.13035	0.573	0.363	4.19849e-30
Cdk8	1.47384e-34	1.81118	0.601	0.502	4.20515e-30
Nt5dc1	1.50625e-34	1.13133	0.582	0.652	4.29763e-30
Gsk3b	1.58651e-34	1.35658	0.628	0.627	4.52662e-30
Btbd8	1.72462e-34	1.23598	0.506	0.597	4.92068e-30
Carf	1.74644e-34	1.12404	0.513	0.602	4.98295e-30
4921518K17Rik	1.88104e-34	2.86949	0.518	0.308	5.36699e-30
Zswim6	1.93101e-34	1.401	0.632	0.662	5.50954e-30
Hs2st1	2.03874e-34	2.26488	0.58	0.413	5.81693e-30
Neb	2.17327e-34	2.32039	0.537	0.403	6.20079e-30
Oga	2.29808e-34	1.22054	0.625	0.672	6.55688e-30
Ankfy1	2.40293e-34	1.8937	0.532	0.423	6.85603e-30
Caap1	2.46512e-34	1.2022	0.499	0.557	7.03348e-30
Xpo7	2.49078e-34	1.63796	0.642	0.562	7.10671e-30
Cep85l	2.50327e-34	1.51241	0.563	0.527	7.14233e-30
Fchsd2	2.98357e-34	2.66195	0.566	0.323	8.51272e-30
Ascc3	3.18903e-34	1.03443	0.709	0.821	9.09895e-30
Ttc23	3.31418e-34	1.02438	0.594	0.711	9.45603e-30
Armc8	3.71899e-34	1.15253	0.668	0.726	1.0611e-29
Smc2	3.8444e-34	1.07236	0.554	0.697	1.09689e-29
Clasp1	3.87462e-34	2.01137	0.57	0.458	1.10551e-29
Aebp2	4.03977e-34	1.04641	0.568	0.667	1.15263e-29
Kdm3a	4.15121e-34	1.01772	0.902	0.95	1.18442e-29
Ttc26	4.93498e-34	1.31609	0.625	0.672	1.40805e-29
Nup160	5.00082e-34	1.95478	0.551	0.423	1.42684e-29
Ceacam2	5.09411e-34	3.519	0.456	0.129	1.45345e-29
Ppme1	5.43124e-34	1.13264	0.613	0.667	1.54964e-29
Lysmd4	5.5615e-34	2.25429	0.523	0.388	1.58681e-29
R3hcc1l	5.76234e-34	1.61565	0.511	0.473	1.64411e-29
Dmxl2	5.85039e-34	1.33467	0.601	0.617	1.66923e-29
Axin1	5.88297e-34	1.27845	0.535	0.607	1.67853e-29
Catsperb	6.00456e-34	1.02119	0.905	0.99	1.71322e-29
Smad2	6.26743e-34	1.51194	0.599	0.597	1.78822e-29
Cnot2	6.31059e-34	1.04718	0.711	0.766	1.80054e-29
4930549G23Rik	6.38597e-34	1.06511	0.74	0.846	1.82205e-29
4933406I18Rik	7.17129e-34	1.03742	0.854	0.94	2.04611e-29
Mapk8	7.19143e-34	1.54733	0.668	0.607	2.05186e-29
Gabpb2	8.20734e-34	1.20041	0.499	0.542	2.34172e-29
Lrrc49	8.66781e-34	1.32787	0.585	0.612	2.4731e-29
Gm56999	9.12625e-34	2.91747	0.501	0.303	2.6039e-29
Wnt5b	9.30251e-34	1.38371	0.439	0.562	2.65419e-29
Gm45765	9.40792e-34	2.12624	0.473	0.363	2.68427e-29
Lmln	1.01979e-33	1.05068	0.442	0.537	2.90968e-29
Topaz1	1.03969e-33	1.11583	0.905	0.94	2.96643e-29
Tapt1	1.07516e-33	1.66397	0.511	0.468	3.06763e-29
Fam117b	1.29316e-33	1.02484	0.535	0.652	3.68963e-29
Nek9	1.39358e-33	1.91126	0.525	0.428	3.97616e-29
Anks1	1.44201e-33	2.18592	0.599	0.398	4.11435e-29
Smad4	1.56778e-33	1.52706	0.561	0.517	4.47319e-29
Gm41604	1.61861e-33	2.2609	0.525	0.363	4.61823e-29
Scamp1	1.68269e-33	1.32253	0.535	0.537	4.80104e-29
Ubr2	1.80012e-33	2.26752	0.556	0.348	5.13612e-29
Pip5k1a	1.94623e-33	2.80991	0.585	0.249	5.55297e-29
Rsbn1l	2.02353e-33	1.17363	0.573	0.642	5.77352e-29
Grik5	2.04349e-33	1.09004	0.556	0.627	5.83048e-29
Uba6	2.23377e-33	1.89938	0.582	0.468	6.37339e-29
Slf2	2.30616e-33	1.19027	0.675	0.687	6.57994e-29
Cpd	2.3823e-33	1.49915	0.568	0.577	6.79719e-29
Ppp1r12b	2.45503e-33	1.61592	0.606	0.547	7.00469e-29
Unc13b	2.47192e-33	2.00511	0.621	0.468	7.05287e-29
Adgb	2.56884e-33	2.15913	0.616	0.433	7.32943e-29
Gm19522	2.76658e-33	3.20174	0.537	0.234	7.8936e-29
Anapc10	2.95853e-33	1.56348	0.597	0.552	8.44127e-29
Rufy3	3.06448e-33	2.03539	0.582	0.433	8.74358e-29
Asz1	3.11221e-33	1.00351	0.752	0.836	8.87977e-29
Rad50	3.56477e-33	1.25399	0.661	0.697	1.0171e-28
Rb1	3.64072e-33	1.49809	0.585	0.592	1.03877e-28
Ubxn11	3.72814e-33	1.05459	0.768	0.841	1.06371e-28
Hace1	3.77782e-33	1.60945	0.63	0.542	1.07789e-28
Synj1	3.85808e-33	1.26807	0.568	0.607	1.10079e-28
Xpo4	4.11111e-33	1.50372	0.532	0.522	1.17298e-28
Eif4g1	4.36512e-33	1.13544	0.537	0.617	1.24546e-28
Scfd2	4.42151e-33	1.79875	0.453	0.428	1.26155e-28
Ptbp3	4.44224e-33	1.38574	0.625	0.612	1.26746e-28
Msh4	4.67074e-33	1.21649	0.489	0.567	1.33266e-28
Dnajc13	5.00402e-33	1.33616	0.635	0.602	1.42775e-28
Tsc22d2	5.02874e-33	1.4038	0.642	0.642	1.4348e-28
Meiob	5.36076e-33	1.88532	0.702	0.577	1.52953e-28
Fbxw8	5.93807e-33	2.09685	0.506	0.393	1.69425e-28
Pkp4	6.59147e-33	1.29791	0.589	0.617	1.88068e-28
Tbc1d32	7.08089e-33	1.41847	0.592	0.567	2.02032e-28
Uqcc1	7.14904e-33	1.14603	0.427	0.512	2.03976e-28
Eya3	8.6566e-33	1.55247	0.563	0.532	2.4699e-28
Stil	9.77197e-33	1.51178	0.523	0.488	2.78814e-28
Lca5	1.0355e-32	1.01851	0.492	0.572	2.95448e-28
Enah	1.12669e-32	2.44108	0.544	0.358	3.21467e-28
Shank1	1.12753e-32	2.30809	0.463	0.279	3.21708e-28
Trappc8	1.12909e-32	1.14534	0.587	0.632	3.22151e-28
Kdm3b	1.21109e-32	2.41701	0.621	0.363	3.45549e-28
Tmcc3	1.23962e-32	3.44027	0.511	0.179	3.53688e-28
Ubap1	1.26887e-32	1.08716	0.523	0.582	3.62035e-28
Kat6b	1.30556e-32	2.15252	0.518	0.388	3.72503e-28
Cul9	1.31822e-32	1.02888	0.511	0.582	3.76113e-28
Ctnna2	1.41846e-32	2.38211	0.63	0.498	4.04715e-28
Acap2	1.42006e-32	1.4771	0.647	0.582	4.05173e-28
Cfap99	1.45596e-32	1.20119	0.506	0.567	4.15413e-28
Celf2	1.48151e-32	1.90638	0.544	0.458	4.22704e-28
Bmt2	1.51846e-32	1.3165	0.601	0.612	4.33246e-28
Hectd2	1.52726e-32	1.03898	0.862	0.881	4.35758e-28
Gm15520	1.67132e-32	1.78714	0.523	0.443	4.76861e-28
Gm21992	1.75432e-32	1.64306	0.551	0.463	5.00542e-28
Ect2	1.78953e-32	1.55696	0.535	0.517	5.10588e-28
A230009B12Rik	1.82964e-32	3.1126	0.542	0.224	5.22033e-28
Daam1	2.10532e-32	1.04233	0.582	0.657	6.00691e-28
Esyt2	2.32356e-32	1.33921	0.656	0.637	6.62959e-28
Acss2	2.37381e-32	1.03197	0.542	0.677	6.77296e-28
Hivep1	2.58069e-32	1.49068	0.442	0.463	7.36322e-28
Nubpl	2.58936e-32	1.90827	0.609	0.488	7.38797e-28
Sdcbp	2.69225e-32	1.22367	0.422	0.488	7.68151e-28
D3Ertd751e	2.93298e-32	1.14006	0.745	0.826	8.36838e-28
Palld	2.96953e-32	1.74925	0.484	0.507	8.47266e-28
Smc3	3.13853e-32	1.66122	0.465	0.428	8.95485e-28
Cxcl17	3.16812e-32	2.99444	0.523	0.204	9.03927e-28
Rnf180	3.17149e-32	1.37263	0.496	0.547	9.04889e-28
Trmt13	3.52809e-32	1.50937	0.494	0.502	1.00663e-27
Atp13a3	3.69405e-32	1.49753	0.585	0.537	1.05399e-27
Pi4kb	3.85965e-32	2.12984	0.482	0.318	1.10124e-27
Dpy19l4	4.00681e-32	1.18568	0.42	0.468	1.14322e-27
Pwwp2a	4.07053e-32	1.10886	0.508	0.582	1.1614e-27
Kif11	4.46201e-32	1.47137	0.585	0.562	1.2731e-27
Sestd1	4.47114e-32	1.0758	0.554	0.622	1.2757e-27
Slc35d1	4.50973e-32	1.4124	0.494	0.527	1.28671e-27
Mosmo	4.85818e-32	1.26434	0.566	0.622	1.38614e-27
Ercc6l2	5.11499e-32	1.21379	0.58	0.627	1.45941e-27
Asb7	5.13179e-32	1.17499	0.356	0.463	1.4642e-27
Trappc10	5.33914e-32	1.29247	0.487	0.517	1.52336e-27
Xrcc6	5.47212e-32	1.84116	0.537	0.458	1.56131e-27
Kmt5b	5.71973e-32	1.26758	0.494	0.532	1.63195e-27
Micu2	5.87934e-32	1.1069	0.542	0.647	1.67749e-27
Ppp4r3a	6.07926e-32	1.31141	0.544	0.577	1.73453e-27
4932414N04Rik	6.42477e-32	1.01135	0.845	0.92	1.83312e-27
Dhx8	6.54201e-32	1.06937	0.442	0.542	1.86657e-27
Gm39214	6.61119e-32	3.34606	0.513	0.184	1.8863e-27
Nup93	7.02711e-32	1.01246	0.544	0.652	2.00497e-27
Tmtc1	7.31895e-32	1.33239	0.523	0.532	2.08824e-27
Eea1	7.56384e-32	1.00773	0.53	0.652	2.15812e-27
Zgrf1	7.6081e-32	1.61275	0.589	0.522	2.17074e-27
Ttc21a	7.66282e-32	1.09865	0.501	0.617	2.18636e-27
Hook3	7.71921e-32	1.48608	0.465	0.463	2.20245e-27
Gm47371	8.12983e-32	2.48743	0.511	0.353	2.3196e-27
Arhgap39	8.22165e-32	1.85184	0.499	0.443	2.3458e-27
Atp11a	8.56363e-32	1.2232	0.544	0.617	2.44337e-27
Dcaf1	9.18887e-32	1.10881	0.551	0.617	2.62177e-27
Actr3	9.28576e-32	1.37012	0.518	0.498	2.64941e-27
Map3k2	9.78843e-32	1.69389	0.484	0.443	2.79283e-27
Ep300	1.00614e-31	1.37514	0.609	0.602	2.87072e-27
Fgf14	1.26644e-31	1.2935	0.84	0.925	3.6134e-27
Pnpt1	1.27096e-31	1.29775	0.449	0.488	3.62631e-27
Zfyve16	1.55124e-31	1.06789	0.411	0.498	4.426e-27
Atp11b	1.58404e-31	1.12775	0.814	0.826	4.5196e-27
Pogz	1.63718e-31	1.65869	0.461	0.413	4.67121e-27
1110059E24Rik	1.65019e-31	1.41464	0.432	0.473	4.70831e-27
Fnbp4	1.66984e-31	1.33586	0.578	0.587	4.7644e-27
Morc2a	1.85117e-31	1.11682	0.575	0.617	5.28175e-27
Eri2	1.85628e-31	1.29914	0.427	0.453	5.29634e-27
Zfp507	2.1706e-31	1.67176	0.461	0.428	6.19315e-27
Cfap61	2.21389e-31	1.33208	0.647	0.657	6.31668e-27
Pus10	2.3407e-31	1.3763	0.518	0.562	6.6785e-27
Acaca	2.42733e-31	1.8941	0.551	0.453	6.92565e-27
N4bp2	2.6511e-31	1.1027	0.573	0.682	7.56413e-27
St7l	2.78474e-31	1.19638	0.475	0.552	7.94541e-27
Rfx3	3.00316e-31	1.7435	0.623	0.547	8.56861e-27
Rnf212b	3.14992e-31	2.07089	0.547	0.378	8.98736e-27
B130055M24Rik	3.4269e-31	1.26064	0.461	0.502	9.77763e-27
Gosr1	3.46675e-31	1.37611	0.449	0.468	9.89134e-27
Cyth3	3.51105e-31	1.96306	0.628	0.458	1.00177e-26
Atxn3	3.52535e-31	1.30476	0.637	0.622	1.00585e-26
Fryl	3.59629e-31	1.82387	0.573	0.473	1.02609e-26
Ss18	3.7008e-31	1.08141	0.527	0.622	1.05591e-26
Ppip5k1	3.79925e-31	1.24339	0.573	0.612	1.084e-26
Arhgap33	3.86757e-31	1.46884	0.508	0.512	1.1035e-26
Gm49455	4.08881e-31	3.21884	0.439	0.174	1.16662e-26
4930598N05Rik	4.23361e-31	1.0212	0.757	0.831	1.20793e-26
Pign	4.51951e-31	1.81022	0.63	0.507	1.28951e-26
Actr2	4.79156e-31	1.32739	0.434	0.463	1.36713e-26
Tmem260	4.88223e-31	2.55335	0.527	0.284	1.393e-26
Spag6l	5.00069e-31	1.02033	0.931	0.98	1.4268e-26
Micu1	6.23998e-31	1.86954	0.573	0.433	1.78039e-26
Med27	6.40226e-31	1.12583	0.556	0.627	1.82669e-26
Brf1	6.75986e-31	1.24354	0.618	0.642	1.92872e-26
Mysm1	6.86452e-31	1.20843	0.535	0.562	1.95858e-26
Ppp2r3a	6.91926e-31	2.2266	0.578	0.423	1.9742e-26
Vps50	7.04228e-31	1.91487	0.396	0.328	2.0093e-26
Dock6	7.09866e-31	1.27328	0.427	0.483	2.02539e-26
Aqp9	7.72333e-31	1.06229	0.492	0.622	2.20362e-26
Aldh6a1	8.26595e-31	3.12486	0.463	0.179	2.35844e-26
Osbpl8	9.03995e-31	1.1988	0.547	0.587	2.57928e-26
Tmsb4x	9.42582e-31	3.26548	0.621	0.328	2.68938e-26
Ercc6	1.24178e-30	1.27504	0.518	0.527	3.54305e-26
St7	1.24523e-30	1.24788	0.496	0.517	3.55288e-26
Myo19	1.37726e-30	1.31381	0.403	0.418	3.92961e-26
Nopchap1	1.47411e-30	1.7713	0.582	0.478	4.20594e-26
Smchd1	1.52643e-30	1.10714	0.723	0.741	4.3552e-26
Phlpp2	1.60889e-30	1.97046	0.484	0.373	4.59049e-26
Rccd1	1.60983e-30	2.04018	0.501	0.353	4.59316e-26
Shoc1	1.71401e-30	1.32797	0.542	0.532	4.89042e-26
Rapgef1	1.71561e-30	1.22307	0.589	0.652	4.89498e-26
Depdc5	1.81816e-30	1.55424	0.637	0.567	5.18756e-26
Tasor2	2.02658e-30	1.02305	0.542	0.597	5.78225e-26
Mnat1	2.0794e-30	1.0702	0.656	0.711	5.93294e-26
Ap3s2	2.22339e-30	1.11856	0.389	0.468	6.34377e-26
Snapc3	2.35078e-30	1.3325	0.542	0.557	6.70725e-26
B3galt2	2.52673e-30	4.05851	0.458	0.09	7.20926e-26
Tm9sf4	2.58879e-30	1.379	0.523	0.517	7.38632e-26
Mapk8ip3	2.62031e-30	1.87694	0.563	0.448	7.47628e-26
Hycc2	2.66784e-30	1.29226	0.449	0.478	7.61188e-26
Nfat5	2.99781e-30	1.18801	0.616	0.652	8.55336e-26
Utp20	3.0059e-30	1.11127	0.544	0.577	8.57644e-26
Tmx4	3.39455e-30	1.26691	0.621	0.632	9.68534e-26
Ccdc50	3.69926e-30	1.35765	0.568	0.562	1.05547e-25
4930455C13Rik	3.92978e-30	3.10715	0.461	0.194	1.12125e-25
Mtbp	3.98354e-30	1.16204	0.477	0.502	1.13658e-25
Ttll6	4.05598e-30	1.04189	0.494	0.567	1.15725e-25
Nrf1	4.49176e-30	1.19311	0.518	0.592	1.28159e-25
Zyg11b	4.527e-30	1.99884	0.511	0.398	1.29164e-25
Wdfy2	4.60409e-30	1.5672	0.48	0.423	1.31364e-25
Wee1	4.63364e-30	2.28857	0.58	0.363	1.32207e-25
Ranbp10	4.74991e-30	1.37699	0.508	0.542	1.35524e-25
Nckap1	4.82938e-30	1.79605	0.442	0.363	1.37792e-25
4930463O16Rik	5.14038e-30	1.23108	0.623	0.701	1.46665e-25
Gria4	5.29523e-30	1.93124	0.516	0.443	1.51083e-25
Gm11508	5.89446e-30	1.35203	0.396	0.433	1.68181e-25
Cdan1	5.99062e-30	1.86616	0.473	0.423	1.70925e-25
Reps1	6.49881e-30	1.06562	0.461	0.537	1.85424e-25
Nup214	6.51613e-30	1.10584	0.556	0.612	1.85918e-25
Osbpl11	6.63347e-30	1.59179	0.566	0.498	1.89266e-25
Ubtd2	7.19079e-30	1.19571	0.539	0.602	2.05168e-25
Tjp1	7.74925e-30	1.00124	0.63	0.726	2.21102e-25
Naa16	8.09224e-30	1.81906	0.542	0.458	2.30888e-25
Marchf3	8.09393e-30	1.38997	0.589	0.632	2.30936e-25
Lman2l	8.18213e-30	1.74205	0.442	0.338	2.33452e-25
Clcn3	8.63704e-30	1.22125	0.501	0.532	2.46432e-25
Prpf39	9.49124e-30	1.39703	0.477	0.463	2.70804e-25
Catspere2	9.56438e-30	1.15735	0.838	0.91	2.72891e-25
Ccdc158	9.59137e-30	1.04263	0.85	0.876	2.73661e-25
BC048644	1.0033e-29	1.30522	0.456	0.473	2.86263e-25
Kmt2b	1.0184e-29	1.27792	0.537	0.577	2.90571e-25
Specc1	1.02619e-29	2.03039	0.523	0.393	2.92791e-25
Sos1	1.06243e-29	1.83945	0.542	0.428	3.03132e-25
4933409G03Rik	1.08762e-29	1.01049	0.854	0.896	3.1032e-25
Nol11	1.23945e-29	1.37947	0.482	0.488	3.53641e-25
Nfx1	1.31586e-29	1.82974	0.451	0.368	3.7544e-25
Zdhhc6	1.32626e-29	1.45735	0.551	0.537	3.78408e-25
Dip2c	1.33857e-29	2.97624	0.556	0.279	3.81922e-25
8030462N17Rik	1.38455e-29	1.19488	0.461	0.517	3.95039e-25
Polr1a	1.64716e-29	1.12934	0.36	0.433	4.69968e-25
Ddhd2	1.68786e-29	1.54886	0.461	0.458	4.81579e-25
Kri1	1.83678e-29	1.08874	0.439	0.493	5.24071e-25
Clk1	1.95663e-29	1.10199	0.465	0.532	5.58265e-25
Lgsn	1.98e-29	2.75687	0.475	0.224	5.64933e-25
Dag1	2.04787e-29	1.41581	0.484	0.512	5.843e-25
Wasl	2.08361e-29	1.24488	0.458	0.498	5.94497e-25
Dhx57	2.11156e-29	1.71547	0.496	0.443	6.02471e-25
2610307P16Rik	2.14228e-29	1.96959	0.53	0.428	6.11237e-25
Tmem161b	2.37992e-29	1.15427	0.513	0.562	6.79038e-25
Paxbp1	2.47646e-29	1.50663	0.525	0.478	7.06584e-25
Gm16552	2.47794e-29	3.15059	0.489	0.174	7.07007e-25
Pank2	2.50656e-29	1.06613	0.587	0.642	7.15173e-25
Anln	2.79571e-29	1.3488	0.53	0.507	7.97672e-25
Banp	2.99344e-29	2.20061	0.453	0.323	8.54088e-25
Map3k7	3.36908e-29	1.21659	0.496	0.552	9.61265e-25
AU040320	3.4443e-29	1.02389	0.563	0.637	9.82727e-25
Ncoa1	3.61913e-29	1.48116	0.484	0.522	1.03261e-24
Cdc20b	3.69044e-29	1.12481	0.329	0.433	1.05296e-24
Rab5b	3.74206e-29	1.34892	0.382	0.418	1.06769e-24
Mob4	3.75506e-29	1.18227	0.394	0.443	1.07139e-24
Gm19710	3.79372e-29	1.96135	0.475	0.383	1.08242e-24
Akap13	4.00764e-29	1.77096	0.499	0.423	1.14346e-24
Hip1	4.32855e-29	1.95588	0.408	0.308	1.23502e-24
Nptn	4.77609e-29	2.71001	0.537	0.234	1.36271e-24
Fbf1	5.02035e-29	1.02454	0.42	0.498	1.4324e-24
Qtrt2	5.04049e-29	2.71104	0.525	0.244	1.43815e-24
Tenm3	5.26249e-29	2.21648	0.499	0.368	1.50149e-24
Lclat1	5.62543e-29	1.86236	0.504	0.373	1.60505e-24
Pik3ca	6.02086e-29	1.23324	0.566	0.602	1.71787e-24
Rps6kc1	6.22411e-29	2.06055	0.523	0.338	1.77586e-24
Polr3b	6.8279e-29	1.30394	0.527	0.517	1.94814e-24
Sp3	6.98842e-29	1.68005	0.53	0.418	1.99393e-24
Etfa	7.76394e-29	1.28027	0.496	0.517	2.21521e-24
Platr20	7.99731e-29	1.0157	0.26	0.383	2.28179e-24
Peak1	8.52207e-29	1.99119	0.43	0.313	2.43152e-24
Gm28635	8.67811e-29	2.31886	0.442	0.264	2.47604e-24
Lnpep	9.10636e-29	1.87046	0.554	0.418	2.59823e-24
Anks1b	9.17874e-29	1.32963	0.623	0.672	2.61888e-24
Rab7	9.19192e-29	1.19637	0.446	0.522	2.62264e-24
Cdk17	9.37909e-29	1.4814	0.473	0.458	2.67604e-24
G2e3	9.82875e-29	1.08638	0.539	0.592	2.80434e-24
Slc30a5	9.98035e-29	1.43528	0.53	0.507	2.84759e-24
Wdr25	1.02e-28	1.78817	0.52	0.408	2.91027e-24
Atad2	1.17609e-28	1.17914	0.411	0.498	3.35563e-24
Eif2a	1.19332e-28	1.25906	0.382	0.433	3.40477e-24
Stk38	1.22136e-28	1.0903	0.618	0.672	3.48478e-24
Flrt3	1.23484e-28	3.02701	0.484	0.244	3.52325e-24
Glg1	1.2649e-28	1.51192	0.58	0.507	3.60901e-24
Zzz3	1.3794e-28	1.42756	0.473	0.433	3.93571e-24
Cep76	1.44321e-28	1.45568	0.437	0.453	4.11776e-24
Zdhhc20	1.4505e-28	1.9648	0.57	0.423	4.13857e-24
Cecr2	1.52206e-28	1.68366	0.601	0.493	4.34275e-24
Trappc12	1.60091e-28	1.20105	0.375	0.418	4.56771e-24
Uimc1	1.83738e-28	1.28231	0.573	0.592	5.24241e-24
Dhdds	1.89784e-28	1.03321	0.434	0.517	5.4149e-24
Chd2	2.07356e-28	1.26923	0.618	0.637	5.91627e-24
Gm26724	2.3146e-28	1.84731	0.351	0.294	6.60401e-24
Large1	2.64207e-28	1.16817	0.411	0.502	7.53836e-24
Agk	2.66467e-28	1.43801	0.508	0.498	7.60283e-24
Tsc1	2.68945e-28	1.42721	0.496	0.493	7.67354e-24
6030443J06Rik	2.77668e-28	1.03941	0.702	0.791	7.92242e-24
Usp25	2.89672e-28	1.42319	0.437	0.418	8.26492e-24
Tcf12	3.01141e-28	2.21169	0.508	0.358	8.59216e-24
Carm1	3.1292e-28	1.31575	0.396	0.423	8.92824e-24
Epc2	3.17068e-28	1.2262	0.504	0.512	9.0466e-24
Yars	3.77675e-28	1.59167	0.418	0.468	1.07758e-23
Gatad2b	4.06723e-28	1.81237	0.556	0.448	1.16046e-23
Pigu	4.11116e-28	1.40415	0.458	0.502	1.173e-23
Stn1	4.18746e-28	1.1147	0.346	0.438	1.19477e-23
Uso1	4.20129e-28	1.21792	0.506	0.532	1.19871e-23
Acadsb	4.29261e-28	1.46399	0.413	0.428	1.22477e-23
1700084C06Rik	4.41954e-28	1.51345	0.539	0.498	1.26098e-23
Hipk3	4.76751e-28	1.46133	0.525	0.493	1.36027e-23
Atrnl1	4.83546e-28	2.85853	0.544	0.219	1.37965e-23
Phkb	4.84737e-28	1.28682	0.47	0.498	1.38305e-23
Gm46367	5.13757e-28	2.53514	0.418	0.244	1.46585e-23
Ptpn9	5.52479e-28	1.32999	0.418	0.468	1.57633e-23
Cdk5rap1	5.79234e-28	1.45487	0.439	0.413	1.65267e-23
Klhl12	6.38547e-28	1.44148	0.415	0.433	1.8219e-23
Ncapd3	6.51045e-28	1.26227	0.465	0.498	1.85756e-23
Tbc1d23	6.54702e-28	1.46343	0.532	0.498	1.868e-23
Rfx8	6.83788e-28	1.16135	0.556	0.587	1.95098e-23
Lrig2	6.95737e-28	1.1438	0.43	0.493	1.98508e-23
Xkr6	7.29539e-28	1.6455	0.508	0.453	2.08152e-23
Ptma	7.49823e-28	1.1215	0.666	0.751	2.13939e-23
Gm12610	7.51153e-28	1.15472	0.418	0.517	2.14319e-23
Mast4	7.93406e-28	2.00254	0.482	0.458	2.26375e-23
Mars2	8.2014e-28	1.02708	0.313	0.383	2.34002e-23
Zfp322a	8.54044e-28	1.10203	0.461	0.522	2.43676e-23
Tecpr2	8.5637e-28	1.32693	0.396	0.428	2.4434e-23
Papolg	8.96823e-28	1.35775	0.527	0.493	2.55882e-23
Mtr	9.38603e-28	1.27893	0.616	0.622	2.67802e-23
Gm19519	9.50205e-28	3.33101	0.413	0.184	2.71113e-23
Lsm14a	9.88368e-28	1.82963	0.494	0.373	2.82001e-23
Srpr	1.0201e-27	1.44404	0.458	0.478	2.91056e-23
Lrpprc	1.09908e-27	1.04037	0.468	0.547	3.1359e-23
Shprh	1.27691e-27	1.23894	0.501	0.517	3.64327e-23
Lmnb1	1.28975e-27	1.01082	0.57	0.632	3.67991e-23
Cnnm2	1.32178e-27	2.41829	0.489	0.289	3.7713e-23
Slc4a8	1.33034e-27	1.01949	0.508	0.602	3.79573e-23
Rsf1os1	1.33038e-27	3.19148	0.444	0.154	3.79584e-23
Ccdc91	1.41338e-27	1.05717	0.494	0.547	4.03267e-23
Ndel1	1.49312e-27	1.14251	0.437	0.478	4.26018e-23
Tank	1.57921e-27	1.00626	0.434	0.532	4.5058e-23
Inpp5a	1.74633e-27	2.10719	0.523	0.373	4.98263e-23
Slk	1.80842e-27	1.28887	0.477	0.517	5.15978e-23
Atp2c1	1.84342e-27	1.88048	0.48	0.338	5.25966e-23
Nfxl1	1.84606e-27	1.12295	0.456	0.502	5.26717e-23
Gm10125	1.85736e-27	1.30041	0.558	0.587	5.29941e-23
Mms22l	1.93523e-27	2.09011	0.43	0.289	5.52161e-23
Rab5a	1.98487e-27	1.6402	0.406	0.353	5.66324e-23
Dnajc11	2.19837e-27	1.01732	0.382	0.473	6.27238e-23
Cers5	2.46436e-27	1.22957	0.348	0.403	7.03131e-23
Stab2	2.47029e-27	2.73382	0.442	0.214	7.04824e-23
Opa1	2.57443e-27	1.22775	0.511	0.512	7.34536e-23
Fbxw4	2.89035e-27	1.5635	0.42	0.398	8.24674e-23
Pde7a	2.91148e-27	1.00396	0.487	0.562	8.30704e-23
Jam3	2.99766e-27	1.0192	0.461	0.517	8.55292e-23
Magi2	3.11115e-27	1.35706	0.905	0.98	8.87672e-23
Fam222b	3.20691e-27	1.56504	0.358	0.368	9.14995e-23
Phc3	3.58402e-27	1.53767	0.348	0.348	1.02259e-22
Cfap97d2	3.61152e-27	2.29078	0.504	0.313	1.03044e-22
Hsf2	3.63452e-27	2.96691	0.427	0.189	1.037e-22
Neo1	3.64391e-27	2.16887	0.532	0.358	1.03968e-22
Mrps27	3.64691e-27	1.08795	0.446	0.483	1.04054e-22
Cpsf7	3.90228e-27	1.15198	0.544	0.587	1.1134e-22
Agps	4.34132e-27	2.95548	0.439	0.199	1.23867e-22
Gm14507	4.41459e-27	2.8149	0.403	0.204	1.25957e-22
Zfp936	6.04622e-27	1.40742	0.461	0.483	1.72511e-22
Uqcc5	6.16781e-27	1.85177	0.482	0.383	1.7598e-22
Cacna1d	6.50082e-27	2.65041	0.43	0.279	1.85481e-22
Tbcd	6.63537e-27	1.12011	0.348	0.433	1.8932e-22
Usp31	6.95698e-27	1.32957	0.432	0.428	1.98497e-22
Mbd6	7.00728e-27	1.72939	0.396	0.358	1.99932e-22
Rufy2	7.23332e-27	1.68609	0.442	0.388	2.06381e-22
Rnf121	7.24616e-27	1.35398	0.432	0.473	2.06747e-22
Slc9a8	7.56007e-27	1.36015	0.487	0.483	2.15704e-22
Git2	7.72702e-27	1.58359	0.415	0.398	2.20467e-22
Rprd1a	7.93818e-27	1.08894	0.511	0.547	2.26492e-22
Rnf214	8.24409e-27	1.41726	0.43	0.443	2.3522e-22
Pdzd8	8.58874e-27	1.20945	0.458	0.478	2.45054e-22
Tnks2	9.57506e-27	2.04473	0.504	0.333	2.73196e-22
Tom1	1.01082e-26	1.592	0.458	0.423	2.88407e-22
Cacna2d1	1.10766e-26	2.10147	0.542	0.408	3.16037e-22
Zfp292	1.20847e-26	1.90098	0.496	0.358	3.448e-22
Hmgxb4	1.2116e-26	1.24335	0.325	0.363	3.45694e-22
Fam120a	1.22366e-26	1.64301	0.463	0.383	3.49135e-22
CN725425	1.27077e-26	1.52454	0.389	0.368	3.62577e-22
Lmbrd2	1.41093e-26	1.10166	0.422	0.463	4.02568e-22
Npat	1.46823e-26	1.53821	0.425	0.408	4.18917e-22
Dgke	1.48827e-26	1.64858	0.446	0.388	4.24633e-22
Gm49356	1.64112e-26	2.16824	0.375	0.294	4.68245e-22
Edem3	1.7123e-26	1.62177	0.442	0.413	4.88553e-22
Zfp277	1.74317e-26	1.93302	0.422	0.313	4.97362e-22
Fbxl20	1.77219e-26	1.47207	0.413	0.408	5.05641e-22
Rnpc3	1.85017e-26	1.53915	0.501	0.448	5.2789e-22
Prkacb	1.96391e-26	2.03997	0.47	0.308	5.60343e-22
Cic	2.05876e-26	1.16382	0.408	0.448	5.87404e-22
1700095A21Rik	2.19977e-26	1.44608	0.353	0.408	6.27638e-22
Ddx31	2.20942e-26	1.498	0.446	0.433	6.30393e-22
Kdm4c	2.30401e-26	1.30549	0.403	0.418	6.57381e-22
Chd6	2.32928e-26	2.02933	0.484	0.338	6.64591e-22
Zzef1	2.40666e-26	1.48974	0.508	0.453	6.86669e-22
Msh3	2.47791e-26	1.08264	0.449	0.527	7.06997e-22
Vezt	2.66876e-26	1.48013	0.432	0.403	7.61451e-22
B230354K17Rik	2.93007e-26	2.00655	0.327	0.244	8.36007e-22
Cdin1	3.15008e-26	1.76196	0.511	0.408	8.98781e-22
Gm33037	3.20224e-26	1.84694	0.516	0.398	9.13663e-22
Ell	3.31369e-26	1.19672	0.396	0.433	9.45462e-22
Actn4	3.38025e-26	1.76226	0.413	0.343	9.64452e-22
Gle1	3.57336e-26	1.25616	0.518	0.488	1.01955e-21
A930037H05Rik	3.81892e-26	1.80785	0.525	0.428	1.08961e-21
Dcp1a	3.8378e-26	1.83076	0.461	0.378	1.095e-21
Nars2	4.02575e-26	2.07558	0.496	0.338	1.14863e-21
1110046J04Rik	4.19464e-26	2.4157	0.351	0.239	1.19681e-21
Gpn1	4.52687e-26	1.33222	0.337	0.378	1.29161e-21
Ppp1r13b	4.68287e-26	1.09691	0.396	0.453	1.33612e-21
Tti1	4.89634e-26	1.06203	0.358	0.433	1.39702e-21
Ccdc152	5.09485e-26	1.05844	0.494	0.572	1.45366e-21
Msra	5.23279e-26	1.66727	0.451	0.443	1.49302e-21
Neat1	5.30474e-26	1.16586	0.446	0.522	1.51355e-21
Dstyk	5.47245e-26	1.80239	0.415	0.338	1.5614e-21
Ermard	5.52266e-26	1.54489	0.492	0.453	1.57573e-21
Stxbp5	5.7493e-26	1.2184	0.453	0.483	1.64039e-21
Trpc1	6.32646e-26	1.01315	0.339	0.438	1.80506e-21
Wipf2	6.56993e-26	1.14636	0.391	0.418	1.87453e-21
Rasa2	6.80222e-26	1.3544	0.391	0.433	1.94081e-21
Gm50250	7.01155e-26	3.48559	0.425	0.119	2.00054e-21
Ccser2	7.16334e-26	1.41804	0.468	0.448	2.04384e-21
Fgf7	7.18258e-26	2.5663	0.406	0.254	2.04933e-21
Csnk1g3	7.24836e-26	1.25197	0.489	0.478	2.0681e-21
Sacm1l	7.55634e-26	1.49723	0.394	0.353	2.15597e-21
Stim2	7.736e-26	2.13109	0.42	0.269	2.20724e-21
Gm2087	7.87697e-26	2.45566	0.334	0.209	2.24746e-21
Zranb3	8.03857e-26	1.53302	0.547	0.532	2.29356e-21
Lmntd1	8.45838e-26	1.81508	0.401	0.358	2.41334e-21
Gak	8.56539e-26	1.39555	0.387	0.408	2.44388e-21
Maml3	8.85148e-26	1.18003	0.351	0.473	2.5255e-21
Clasrp	9.05248e-26	1.27569	0.413	0.443	2.58285e-21
Gm20732	9.32158e-26	1.73997	0.594	0.433	2.65963e-21
1700026F02Rik	1.02134e-25	1.57967	0.406	0.398	2.91409e-21
Skic3	1.02247e-25	2.33908	0.422	0.244	2.9173e-21
Wdr37	1.19126e-25	1.3298	0.442	0.458	3.3989e-21
Arv1	1.22786e-25	1.12745	0.339	0.358	3.50332e-21
Sap130	1.25169e-25	1.55037	0.523	0.473	3.57132e-21
Cnot6l	1.44596e-25	1.6682	0.411	0.368	4.12562e-21
Yap1	1.56601e-25	1.49024	0.337	0.363	4.46813e-21
Ptpra	1.66095e-25	1.12756	0.379	0.433	4.73902e-21
D130009I18Rik	1.66694e-25	1.88992	0.504	0.453	4.75613e-21
Hmgcll1	1.75204e-25	1.61494	0.344	0.358	4.99891e-21
Plcb4	1.85218e-25	1.83102	0.437	0.383	5.28464e-21
Ppp1r37	1.86131e-25	1.09619	0.356	0.438	5.31069e-21
Gm49417	2.07631e-25	2.24344	0.413	0.289	5.92412e-21
Adcy3	2.2068e-25	2.01403	0.339	0.259	6.29644e-21
Lrp12	2.23499e-25	1.69312	0.399	0.353	6.37687e-21
Defb19	2.75536e-25	2.18927	0.575	0.448	7.86159e-21
Adam17	2.81588e-25	1.40878	0.36	0.373	8.03427e-21
Cog3	2.87373e-25	1.06739	0.322	0.388	8.19933e-21
Lncpint	3.09363e-25	1.32763	0.446	0.463	8.82674e-21
Washc4	3.5438e-25	1.7458	0.506	0.368	1.01112e-20
Gm29087	3.59576e-25	2.30628	0.365	0.244	1.02594e-20
Taf5l	3.70921e-25	1.4805	0.329	0.323	1.05831e-20
Hsph1	3.74329e-25	1.00778	0.36	0.458	1.06803e-20
Cdc42se2	4.50902e-25	1.31414	0.418	0.448	1.28651e-20
Kif14	5.01294e-25	1.77437	0.344	0.279	1.43029e-20
Slc39a14	5.34725e-25	1.00704	0.248	0.333	1.52568e-20
Ppcdc	5.50047e-25	1.277	0.434	0.453	1.5694e-20
Recql5	5.57994e-25	1.74179	0.363	0.294	1.59207e-20
Jarid2	6.01626e-25	1.5672	0.547	0.483	1.71656e-20
Abi2	6.09535e-25	1.81558	0.463	0.378	1.73912e-20
Atosa	6.1415e-25	1.23206	0.456	0.483	1.75229e-20
Kdm7a	6.38166e-25	1.45192	0.532	0.488	1.82082e-20
Limk2	6.44035e-25	2.05773	0.375	0.274	1.83756e-20
Pikfyve	6.56578e-25	1.36855	0.411	0.408	1.87335e-20
Zcchc14	6.75613e-25	1.06543	0.358	0.393	1.92766e-20
Gm7480	6.84298e-25	3.97172	0.382	0.095	1.95244e-20
2210408I21Rik	7.31041e-25	1.12697	0.704	0.771	2.08581e-20
Ldah	7.76322e-25	1.6375	0.382	0.333	2.215e-20
Prkdc	8.68003e-25	1.15254	0.387	0.433	2.47659e-20
6530409C15Rik	8.68199e-25	2.34758	0.458	0.279	2.47714e-20
Man2a1	9.64456e-25	3.28098	0.446	0.109	2.75179e-20
Wasf2	9.72477e-25	1.10421	0.31	0.388	2.77467e-20
Phlpp1	9.87156e-25	3.24778	0.444	0.139	2.81655e-20
Rad54l2	1.00938e-24	1.51516	0.461	0.428	2.87997e-20
Mapre3	1.01125e-24	1.21758	0.508	0.527	2.8853e-20
D5Ertd579e	1.01604e-24	2.2667	0.384	0.289	2.89896e-20
Zfp385b	1.08296e-24	2.06685	0.489	0.378	3.0899e-20
Luzp1	1.14182e-24	1.52269	0.382	0.393	3.25784e-20
Nav2	1.1724e-24	1.42761	0.473	0.507	3.34508e-20
Gm15353	1.23221e-24	4.82912	0.346	0.035	3.51574e-20
Cpeb1	1.29835e-24	2.59774	0.489	0.234	3.70445e-20
Pde1a	1.46898e-24	1.38812	0.339	0.428	4.1913e-20
Lin54	1.58521e-24	2.09784	0.415	0.284	4.52291e-20
Psd3	1.6107e-24	1.52722	0.439	0.433	4.59564e-20
Abcc5	1.63783e-24	1.46826	0.387	0.368	4.67305e-20
Arfgap2	1.7034e-24	1.08549	0.434	0.483	4.86015e-20
Slc9a5	1.71763e-24	1.79636	0.494	0.388	4.90075e-20
Adk	1.73704e-24	1.42545	0.403	0.393	4.95613e-20
Xpot	1.8611e-24	1.44828	0.425	0.463	5.31008e-20
Sin3a	1.88549e-24	1.06151	0.475	0.507	5.37967e-20
Usp33	1.95451e-24	1.25387	0.346	0.398	5.57662e-20
4933405D12Rik	2.01037e-24	1.26396	0.332	0.418	5.73599e-20
Tbc1d22a	2.09219e-24	1.42733	0.379	0.393	5.96943e-20
Rmnd5a	2.18321e-24	1.28696	0.415	0.458	6.22913e-20
Ireb2	2.29212e-24	1.38981	0.384	0.368	6.53988e-20
1700112D23Rik	2.3701e-24	1.42312	0.496	0.453	6.76238e-20
Rpap2	2.42605e-24	1.26279	0.375	0.418	6.92199e-20
Atg4b	2.47578e-24	1.43781	0.351	0.333	7.06388e-20
Angptl2	2.50442e-24	3.43482	0.406	0.104	7.14562e-20
Zfr2	2.58723e-24	1.27787	0.348	0.383	7.38189e-20
Cyth1	2.6835e-24	1.35966	0.325	0.363	7.65656e-20
Gm47350	2.78405e-24	2.99673	0.379	0.149	7.94346e-20
Tfdp2	2.8556e-24	1.16709	0.329	0.368	8.1476e-20
Wwp1	3.08763e-24	1.892	0.394	0.279	8.80962e-20
Usp3	3.34649e-24	1.48308	0.406	0.393	9.54821e-20
Max	3.38601e-24	1.22312	0.363	0.393	9.66097e-20
Rnf11	3.39481e-24	1.18669	0.434	0.473	9.68606e-20
Lats1	3.7843e-24	1.50117	0.401	0.383	1.07974e-19
Fbxo42	3.87461e-24	1.47674	0.31	0.353	1.1055e-19
2700097O09Rik	4.14273e-24	1.54371	0.358	0.348	1.182e-19
Tmem168	4.20709e-24	1.00963	0.327	0.378	1.20037e-19
Ppwd1	4.37507e-24	1.31036	0.403	0.423	1.24829e-19
Ipo7	4.48437e-24	1.04092	0.344	0.383	1.27948e-19
Bbs4	4.49854e-24	1.35204	0.313	0.348	1.28352e-19
Elf1	4.95711e-24	1.86394	0.413	0.323	1.41436e-19
4930599N23Rik	5.57459e-24	1.23384	0.353	0.433	1.59054e-19
Atl2	5.67318e-24	1.30081	0.406	0.413	1.61867e-19
Platr28	5.73284e-24	1.46272	0.444	0.453	1.63569e-19
Thbs3	5.91311e-24	1.59461	0.396	0.368	1.68713e-19
Rps6ka5	6.42656e-24	1.48998	0.451	0.453	1.83363e-19
Blmh	6.46537e-24	1.46158	0.482	0.433	1.8447e-19
D130043K22Rik	7.28933e-24	1.2544	0.294	0.338	2.07979e-19
1810062O18Rik	7.54183e-24	1.01029	0.246	0.328	2.15183e-19
Gpatch2l	8.08076e-24	1.16048	0.413	0.438	2.3056e-19
Tpk1	8.4943e-24	2.202	0.482	0.303	2.42359e-19
Invs	8.53556e-24	1.82045	0.422	0.373	2.43537e-19
Sugct	8.73032e-24	1.07274	0.434	0.522	2.49094e-19
Miga1	9.36463e-24	1.2268	0.36	0.403	2.67192e-19
Pphln1	9.74969e-24	1.05582	0.387	0.393	2.78178e-19
Paxip1	9.80824e-24	1.39682	0.403	0.383	2.79849e-19
Gm15738	1.04085e-23	2.30092	0.451	0.303	2.96974e-19
Gm26749	1.06706e-23	3.28474	0.401	0.134	3.04453e-19
Setd1a	1.07587e-23	1.40062	0.308	0.299	3.06968e-19
Mcm9	1.19243e-23	1.40992	0.451	0.413	3.40224e-19
Cx3cr1	1.23016e-23	2.58091	0.36	0.199	3.50988e-19
Ndc1	1.25836e-23	1.00165	0.389	0.438	3.59034e-19
Tmem243	1.28033e-23	2.29516	0.406	0.229	3.65305e-19
Tatdn1	1.34135e-23	1.16902	0.365	0.383	3.82714e-19
Far1os	1.38505e-23	2.46013	0.372	0.214	3.95182e-19
Ptprd	1.56589e-23	2.84523	0.389	0.239	4.4678e-19
Lipo3	1.69036e-23	1.52108	0.298	0.289	4.82293e-19
Top3a	1.74709e-23	1.09284	0.284	0.338	4.9848e-19
Cep135	1.79466e-23	1.09848	0.451	0.502	5.12052e-19
Coq10b	2.02282e-23	1.16435	0.308	0.358	5.7715e-19
Ipp	2.05138e-23	1.35303	0.332	0.343	5.85299e-19
Gm10785	2.28114e-23	2.24061	0.468	0.279	6.50854e-19
Ric3	2.46662e-23	1.2927	0.334	0.368	7.03776e-19
Spred1	2.47516e-23	2.3468	0.422	0.229	7.06212e-19
Sgca	2.68154e-23	1.41939	0.403	0.453	7.65097e-19
Glud1	2.71825e-23	1.5714	0.468	0.393	7.75571e-19
Pik3cb	2.79617e-23	1.6411	0.43	0.358	7.97803e-19
Ints3	3.25168e-23	1.74903	0.356	0.289	9.27769e-19
D430040D24Rik	3.29051e-23	1.4421	0.43	0.433	9.38847e-19
Grb2	3.36078e-23	1.36636	0.32	0.313	9.58899e-19
Depdc1b	3.40515e-23	1.12798	0.325	0.368	9.71558e-19
Chac2	3.40659e-23	1.45568	0.229	0.274	9.7197e-19
Fam227a	3.49512e-23	1.4375	0.449	0.393	9.97227e-19
Efl1	3.521e-23	1.23939	0.437	0.458	1.00461e-18
Pkd1	3.68427e-23	1.31404	0.396	0.383	1.0512e-18
Eml6	3.7054e-23	1.52865	0.456	0.463	1.05723e-18
Ilrun	3.76512e-23	1.05283	0.351	0.403	1.07426e-18
Ttll11	3.90174e-23	1.30487	0.446	0.433	1.11324e-18
Med23	4.18112e-23	1.21504	0.415	0.423	1.19296e-18
Peli1	4.43429e-23	1.40563	0.406	0.393	1.26519e-18
Arhgap44	4.80086e-23	1.85326	0.406	0.303	1.36978e-18
Snhg7	5.72055e-23	1.32516	0.332	0.388	1.63219e-18
Cilk1	5.7567e-23	1.12568	0.274	0.323	1.6425e-18
Mgrn1	5.77358e-23	1.70432	0.313	0.284	1.64732e-18
Nfatc3	5.94523e-23	1.53541	0.451	0.408	1.69629e-18
Gm36235	6.06216e-23	1.06393	0.305	0.368	1.72966e-18
Mcm8	6.15399e-23	1.38162	0.296	0.323	1.75586e-18
Gm35823	6.55591e-23	2.63632	0.363	0.164	1.87053e-18
Glis3	6.70664e-23	1.47077	0.425	0.398	1.91354e-18
Pan2	7.17029e-23	1.55602	0.384	0.333	2.04583e-18
2610037D02Rik	7.31451e-23	1.10185	0.394	0.478	2.08697e-18
Ubp1	7.46662e-23	1.3827	0.411	0.398	2.13037e-18
Angptl1	7.5977e-23	3.56695	0.36	0.1	2.16778e-18
Nmnat3	8.02495e-23	1.7941	0.468	0.458	2.28968e-18
Ccl25	8.31411e-23	1.31646	0.496	0.443	2.37218e-18
4930590L20Rik	9.30828e-23	1.43638	0.317	0.368	2.65584e-18
Zcchc4	9.57215e-23	1.59176	0.305	0.294	2.73113e-18
Gnas	1.08387e-22	1.49686	0.461	0.493	3.09249e-18
Reck	1.08834e-22	1.14553	0.413	0.438	3.10526e-18
Arnt	1.11198e-22	1.87443	0.42	0.303	3.17269e-18
Ganab	1.11198e-22	1.42394	0.334	0.318	3.17271e-18
Tmem8b	1.1192e-22	1.04882	0.286	0.368	3.19329e-18
Sqstm1	1.179e-22	1.14355	0.296	0.338	3.36392e-18
Pitpnb	1.22471e-22	1.03528	0.365	0.418	3.49435e-18
Dek	1.30999e-22	1.52979	0.286	0.279	3.73767e-18
Spen	1.33537e-22	1.03645	0.379	0.438	3.81009e-18
Sptlc1	1.45279e-22	1.33377	0.339	0.338	4.14509e-18
Slc39a9	1.50019e-22	1.10789	0.303	0.353	4.28036e-18
Cbfb	1.56926e-22	1.02414	0.344	0.443	4.47743e-18
Mcu	1.60078e-22	2.5192	0.368	0.234	4.56734e-18
Rnf213	1.60785e-22	3.34115	0.399	0.144	4.58751e-18
Sipa1l3	1.61392e-22	1.28995	0.356	0.383	4.60485e-18
Mob2	1.77986e-22	1.01247	0.358	0.413	5.07831e-18
Xpnpep3	1.80035e-22	1.03674	0.449	0.488	5.13676e-18
Cpeb3	1.82824e-22	2.24682	0.358	0.239	5.21634e-18
Add1	1.85761e-22	1.22504	0.308	0.378	5.30012e-18
Sp1	1.87966e-22	1.3454	0.399	0.393	5.36304e-18
Gm45025	2.03903e-22	2.82433	0.353	0.164	5.81775e-18
Prpsap2	2.20283e-22	1.02738	0.286	0.368	6.28512e-18
Slc7a6os	2.26331e-22	1.28358	0.308	0.333	6.45767e-18
Nup155	2.26517e-22	1.16311	0.484	0.453	6.46297e-18
Mipol1	2.50188e-22	1.28601	0.363	0.398	7.13837e-18
Neurl4	2.62279e-22	1.05779	0.253	0.328	7.48335e-18
Ccnt2	2.95508e-22	1.00054	0.372	0.428	8.43142e-18
Secisbp2l	3.00822e-22	1.34123	0.329	0.318	8.58304e-18
Dcun1d3	3.2144e-22	1.17499	0.391	0.413	9.17131e-18
Rad51c	3.55191e-22	1.28672	0.353	0.403	1.01343e-17
Atl3	3.58817e-22	1.63737	0.315	0.289	1.02378e-17
Mtmr12	4.28549e-22	1.36248	0.317	0.313	1.22274e-17
Rnf185	4.38275e-22	1.20138	0.296	0.328	1.25049e-17
Malt1	4.63005e-22	1.4756	0.365	0.353	1.32105e-17
Szrd1	4.70004e-22	1.1611	0.315	0.328	1.34101e-17
Csad	4.80308e-22	2.63974	0.365	0.189	1.37042e-17
Phtf2	5.04903e-22	1.88937	0.403	0.308	1.44059e-17
Sacs	5.27596e-22	1.44761	0.396	0.353	1.50534e-17
Slc39a10	5.58116e-22	1.03271	0.334	0.413	1.59242e-17
Stxbp1	5.81257e-22	1.27473	0.391	0.398	1.65844e-17
Stam	5.83497e-22	1.77114	0.408	0.328	1.66483e-17
Dennd2b	5.97441e-22	2.50678	0.434	0.224	1.70462e-17
Sned1	6.12537e-22	2.37585	0.372	0.229	1.74769e-17
Serinc5	6.26408e-22	1.57301	0.401	0.333	1.78727e-17
Tent2	6.51141e-22	1.02097	0.356	0.388	1.85784e-17
Eif2ak2	6.60185e-22	1.28256	0.351	0.363	1.88364e-17
Klhl2	6.95608e-22	1.95856	0.329	0.249	1.98471e-17
Gm40528	7.41374e-22	3.45206	0.358	0.139	2.11529e-17
Ctnna1	7.60581e-22	2.16649	0.356	0.219	2.17009e-17
Uggt1	8.33533e-22	1.36164	0.365	0.313	2.37824e-17
Dph5	8.91572e-22	1.03914	0.308	0.358	2.54383e-17
Dipk1a	9.11276e-22	1.25335	0.411	0.443	2.60005e-17
Elp3	9.54369e-22	1.14732	0.279	0.338	2.723e-17
Fam193b	1.05042e-21	1.19561	0.274	0.294	2.99707e-17
Gm16091	1.05245e-21	1.58705	0.286	0.284	3.00286e-17
Gm47271	1.06738e-21	4.13838	0.322	0.09	3.04544e-17
Slc35a3	1.08481e-21	1.40046	0.375	0.348	3.09519e-17
Cycs	1.08701e-21	1.26563	0.337	0.403	3.10144e-17
Kmt2d	1.16038e-21	1.14182	0.346	0.393	3.31079e-17
Wdr82	1.23625e-21	1.16744	0.286	0.308	3.52726e-17
Kalrn	1.24894e-21	1.50259	0.322	0.303	3.56347e-17
Fmnl3	1.44389e-21	2.26037	0.284	0.194	4.1197e-17
Spire2	1.48872e-21	1.4536	0.286	0.289	4.24761e-17
Fbxl2	1.67813e-21	2.71769	0.427	0.229	4.78804e-17
Cmc1	1.71247e-21	1.08209	0.37	0.433	4.88601e-17
Armh1	1.71756e-21	1.05637	0.389	0.468	4.90053e-17
Sh3tc2	1.73081e-21	2.15402	0.325	0.259	4.93835e-17
Gm56549	1.73808e-21	1.40406	0.217	0.259	4.95909e-17
Gtpbp2	1.78501e-21	1.29301	0.341	0.388	5.09299e-17
Ezh1	1.79741e-21	1.01523	0.308	0.373	5.12836e-17
Khdc4	1.96056e-21	1.25199	0.394	0.423	5.59388e-17
4932443L11Rik	2.05625e-21	2.59635	0.379	0.204	5.86689e-17
Heatr5a	2.06839e-21	1.23841	0.341	0.348	5.90154e-17
Myo9b	2.10453e-21	1.4442	0.399	0.343	6.00464e-17
Ice1	2.39441e-21	1.03261	0.274	0.338	6.83174e-17
Fzd3	2.48239e-21	1.61713	0.263	0.239	7.08277e-17
Gm56790	2.5071e-21	2.96011	0.425	0.199	7.15326e-17
Cep250	2.60424e-21	1.24658	0.368	0.373	7.43041e-17
Zc3h4	2.70965e-21	1.66184	0.432	0.323	7.73118e-17
Smyd4	2.93368e-21	2.17782	0.368	0.229	8.37039e-17
Pomt2	3.1698e-21	1.03496	0.296	0.368	9.04407e-17
Sos2	3.19538e-21	2.48017	0.356	0.199	9.11706e-17
Nqo2	3.29527e-21	2.55184	0.284	0.149	9.40206e-17
Nphp4	3.74631e-21	1.00341	0.239	0.303	1.0689e-16
Runx2	4.22819e-21	3.39457	0.365	0.104	1.20639e-16
Vps35l	4.55955e-21	1.06583	0.315	0.368	1.30093e-16
Aldh1a1	4.73357e-21	2.95413	0.422	0.149	1.35058e-16
Vta1	4.86879e-21	1.1223	0.344	0.388	1.38916e-16
Vps33a	4.93335e-21	1.53004	0.334	0.299	1.40758e-16
Ggact	5.1291e-21	2.0388	0.413	0.308	1.46344e-16
Morc1	5.16181e-21	1.49975	0.387	0.353	1.47277e-16
Zfp536	5.33907e-21	1.12367	0.384	0.463	1.52334e-16
Srr	5.52223e-21	1.19237	0.341	0.388	1.5756e-16
Pole	5.88217e-21	1.22271	0.391	0.413	1.6783e-16
Aldh7a1	6.43498e-21	1.55637	0.303	0.284	1.83603e-16
Rad54l	6.67076e-21	1.28	0.296	0.328	1.9033e-16
Ppip5k2	6.70873e-21	1.03368	0.348	0.403	1.91413e-16
Xpa	6.75585e-21	1.41545	0.382	0.363	1.92758e-16
Adgrb3	7.48096e-21	1.67451	0.396	0.413	2.13447e-16
Wdfy4	7.81479e-21	1.81352	0.382	0.303	2.22972e-16
Ncoa3	8.06929e-21	1.49546	0.372	0.373	2.30233e-16
Mms19	8.0888e-21	1.28696	0.303	0.303	2.3079e-16
P2rx3	8.15474e-21	1.34744	0.413	0.403	2.32671e-16
AB124611	8.1953e-21	2.12159	0.291	0.189	2.33828e-16
Tesk2	9.05612e-21	1.17843	0.274	0.343	2.58389e-16
Clu	1.02534e-20	2.5085	0.437	0.219	2.9255e-16
Msh5	1.03956e-20	1.17971	0.289	0.333	2.96608e-16
Mpzl1	1.13261e-20	1.78453	0.358	0.284	3.23158e-16
Galnt1	1.14358e-20	2.48969	0.415	0.184	3.26287e-16
Dcakd	1.1662e-20	1.0463	0.26	0.323	3.32741e-16
Cd82	1.20021e-20	1.5911	0.298	0.244	3.42444e-16
4930526L06Rik	1.20677e-20	2.26566	0.351	0.239	3.44316e-16
Gm1698	1.20787e-20	1.91383	0.255	0.234	3.44628e-16
Fig4	1.21923e-20	1.30964	0.313	0.323	3.47871e-16
Soat1	1.29262e-20	1.11516	0.379	0.383	3.68809e-16
Gen1	1.31147e-20	1.54056	0.341	0.294	3.74188e-16
Zc3h12c	1.608e-20	2.04898	0.346	0.254	4.58795e-16
Dclre1c	1.70906e-20	1.11473	0.277	0.348	4.87629e-16
Zc3h3	1.71886e-20	1.04309	0.325	0.398	4.90424e-16
Rnf13	1.76898e-20	1.30912	0.37	0.383	5.04725e-16
Mink1	1.82033e-20	1.30249	0.26	0.244	5.19375e-16
Rnf103	1.90192e-20	1.8113	0.356	0.299	5.42656e-16
Dusp16	2.1414e-20	1.51569	0.317	0.348	6.10983e-16
Tgs1	2.15347e-20	1.71565	0.305	0.249	6.14427e-16
Zfp783	2.58388e-20	1.45059	0.263	0.259	7.37234e-16
Snhg6	2.59168e-20	1.70134	0.363	0.318	7.39458e-16
Sufu	2.6055e-20	1.64984	0.337	0.333	7.43402e-16
Slc39a11	2.60705e-20	2.3231	0.399	0.234	7.43843e-16
Zfp933	2.77381e-20	1.27876	0.215	0.229	7.91423e-16
Wwp2	2.77954e-20	1.28491	0.289	0.313	7.93059e-16
Gm44511	2.80801e-20	1.60461	0.296	0.249	8.0118e-16
Gm35417	3.01931e-20	2.54142	0.341	0.164	8.6147e-16
Rnf130	3.27383e-20	2.08655	0.348	0.259	9.34089e-16
Ap1b1	3.7268e-20	1.28582	0.356	0.358	1.06333e-15
Vps45	3.73013e-20	1.29541	0.296	0.348	1.06428e-15
Fbxo47	3.75059e-20	3.05627	0.337	0.129	1.07012e-15
Satb2	3.96679e-20	1.54877	0.332	0.308	1.13181e-15
Rxylt1	4.25109e-20	1.03844	0.36	0.433	1.21292e-15
Zfp951	4.46126e-20	1.11949	0.255	0.323	1.27289e-15
1700029J07Rik	4.63727e-20	1.22615	0.308	0.353	1.32311e-15
Mynn	4.85768e-20	1.08125	0.27	0.289	1.38599e-15
2310058D17Rik	5.0788e-20	2.67082	0.315	0.149	1.44908e-15
Ints9	5.31319e-20	1.04141	0.394	0.453	1.51596e-15
Gm47051	5.36036e-20	1.79496	0.389	0.368	1.52942e-15
Tmem181a	5.71468e-20	1.12001	0.317	0.373	1.63051e-15
Tes3-ps	6.20535e-20	4.38969	0.296	0.035	1.77051e-15
Gm32455	6.35245e-20	1.06272	0.274	0.368	1.81248e-15
Heatr5b	6.85776e-20	1.30631	0.277	0.299	1.95666e-15
Dip2b	7.07026e-20	1.28069	0.396	0.388	2.01729e-15
Gm1976	7.3832e-20	1.14896	0.391	0.403	2.10657e-15
Senp5	7.51456e-20	1.10292	0.358	0.403	2.14406e-15
Man2c1os	7.66317e-20	2.91727	0.339	0.144	2.18646e-15
Gm42669	8.76724e-20	2.00157	0.406	0.284	2.50147e-15
Gm14095	8.886e-20	1.31976	0.241	0.259	2.53535e-15
Pdpr	8.94335e-20	1.34532	0.265	0.269	2.55172e-15
Shld2	9.23064e-20	1.40057	0.43	0.408	2.63369e-15
1700085D07Rik	9.42004e-20	3.2886	0.334	0.1	2.68773e-15
Slc25a36	1.00477e-19	1.26305	0.325	0.338	2.86682e-15
Lmbrd1	1.06686e-19	2.21403	0.384	0.234	3.04397e-15
Cacna1c	1.12824e-19	1.19214	0.234	0.279	3.2191e-15
Tex15	1.16119e-19	2.50586	0.432	0.249	3.3131e-15
Gad1os	1.22004e-19	1.36063	0.274	0.303	3.48102e-15
Crkl	1.29242e-19	1.40496	0.372	0.328	3.68754e-15
Zswim5	1.3509e-19	1.8567	0.399	0.303	3.85438e-15
Rftn2	1.36829e-19	1.21932	0.255	0.279	3.90402e-15
Atg2b	1.4639e-19	1.45372	0.422	0.343	4.1768e-15
Kmt2c	1.51472e-19	1.51932	0.294	0.289	4.3218e-15
Zfyve9	1.53873e-19	1.91489	0.411	0.303	4.39031e-15
Phykpl	1.63527e-19	1.78475	0.322	0.254	4.66576e-15
Tmem87a	1.74011e-19	1.77415	0.303	0.259	4.96488e-15
Rint1	1.75358e-19	1.0009	0.308	0.373	5.00332e-15
Rhbdd1	1.84889e-19	1.33286	0.296	0.303	5.27524e-15
Rtn4ip1	2.07185e-19	1.33385	0.272	0.279	5.9114e-15
Mlxip	2.32584e-19	1.73203	0.346	0.279	6.63609e-15
Gm45732	2.36694e-19	2.30656	0.344	0.164	6.75335e-15
Gm12394	2.41056e-19	1.54743	0.222	0.259	6.87782e-15
Cyld	2.7522e-19	1.95986	0.401	0.254	7.85258e-15
Fras1	2.78952e-19	1.82246	0.37	0.338	7.95907e-15
Mtmr10	2.94163e-19	1.54676	0.27	0.254	8.39306e-15
Arhgap12	3.14201e-19	1.46712	0.232	0.234	8.96479e-15
Jak1	3.36018e-19	1.22835	0.284	0.323	9.58726e-15
Mylk	3.61158e-19	1.06	0.382	0.418	1.03046e-14
Gm13402	3.96321e-19	3.22858	0.332	0.104	1.13078e-14
Dhx35	3.98065e-19	1.14334	0.267	0.279	1.13576e-14
Smarcad1	4.4772e-19	3.2618	0.351	0.109	1.27744e-14
Tmem204	4.90525e-19	3.19293	0.289	0.109	1.39957e-14
Slc2a2	5.16967e-19	3.25294	0.294	0.104	1.47501e-14
Kif18a	5.27844e-19	1.14521	0.232	0.294	1.50604e-14
Gm13427	5.28483e-19	1.50204	0.224	0.229	1.50787e-14
Siae	5.4807e-19	2.30122	0.341	0.254	1.56375e-14
Tbc1d14	5.53321e-19	1.4246	0.313	0.308	1.57873e-14
Cep152	6.20473e-19	1.59957	0.325	0.274	1.77033e-14
Mef2d	6.49684e-19	1.02191	0.205	0.279	1.85368e-14
B3galnt2	6.65241e-19	1.57204	0.327	0.274	1.89807e-14
Star	7.02194e-19	2.1013	0.279	0.184	2.0035e-14
Rnf43	7.02311e-19	2.10716	0.301	0.209	2.00383e-14
Tmtc3	7.40641e-19	1.6333	0.382	0.308	2.1132e-14
Lgals1	7.54865e-19	1.69774	0.298	0.328	2.15378e-14
Foxk1	7.96132e-19	1.48365	0.308	0.289	2.27152e-14
Ppp6r2	8.13087e-19	1.57997	0.313	0.259	2.3199e-14
Gm28375	8.53168e-19	3.27492	0.363	0.09	2.43426e-14
Eci2	9.77861e-19	1.04882	0.222	0.279	2.79003e-14
Gm50020	1.01496e-18	3.43038	0.303	0.085	2.89588e-14
Pitrm1	1.13515e-18	1.03382	0.274	0.299	3.2388e-14
Fanci	1.15059e-18	1.31781	0.446	0.408	3.28286e-14
Nhlrc2	1.24829e-18	1.97872	0.42	0.274	3.56161e-14
Rsf1os2	1.26317e-18	2.79446	0.317	0.159	3.60408e-14
Abhd18	1.32899e-18	1.21621	0.284	0.333	3.79188e-14
Gm15351	1.33302e-18	4.52147	0.277	0.025	3.80337e-14
Kidins220	1.34135e-18	1.25437	0.451	0.463	3.82713e-14
4930544I03Rik	1.3518e-18	1.24447	0.234	0.323	3.85696e-14
Edrf1	1.42601e-18	1.38554	0.308	0.284	4.06869e-14
Trpc7	1.5292e-18	1.99237	0.32	0.244	4.36312e-14
Ski	1.53013e-18	1.52952	0.379	0.303	4.36578e-14
Sdhaf3	1.54922e-18	1.08218	0.272	0.328	4.42022e-14
Gm57257	1.66178e-18	1.76139	0.32	0.279	4.74138e-14
Klhl18	1.70204e-18	1.02184	0.243	0.323	4.85626e-14
Megf9	1.77021e-18	1.90918	0.379	0.294	5.05075e-14
Cacng8	1.92306e-18	1.15244	0.243	0.294	5.48688e-14
Prdm11	1.94775e-18	1.63997	0.274	0.254	5.55732e-14
Fabp3	2.13315e-18	2.87919	0.389	0.194	6.08631e-14
Rnf24	2.17269e-18	1.13273	0.234	0.294	6.19911e-14
Fanca	2.18482e-18	1.07418	0.284	0.303	6.23372e-14
Ctdp1	2.22001e-18	1.10298	0.191	0.249	6.33414e-14
Snx5	2.22476e-18	1.18906	0.329	0.353	6.34768e-14
Klhl20	2.3272e-18	1.49481	0.298	0.279	6.63998e-14
Gm13986	2.38375e-18	1.81358	0.279	0.279	6.8013e-14
Tom1l2	2.40309e-18	1.36922	0.327	0.328	6.85648e-14
Usp53	2.52281e-18	2.00569	0.291	0.224	7.19807e-14
Gm43458	2.56113e-18	3.02118	0.329	0.144	7.30743e-14
Gng12	2.7561e-18	2.12398	0.305	0.199	7.8637e-14
Pex5	2.81073e-18	1.50982	0.325	0.303	8.01957e-14
Gm37571	2.8153e-18	1.36817	0.258	0.279	8.0326e-14
Pam	3.05911e-18	1.3185	0.234	0.259	8.72825e-14
Dach1	3.09221e-18	2.07584	0.31	0.294	8.8227e-14
Snx2	3.10691e-18	1.16215	0.246	0.284	8.86463e-14
Focad	3.1314e-18	1.61417	0.332	0.269	8.9345e-14
Supv3l1	3.27348e-18	1.04151	0.241	0.289	9.3399e-14
Ttc17	3.27815e-18	1.82216	0.317	0.234	9.35321e-14
Il6st	3.40531e-18	2.42923	0.348	0.159	9.71602e-14
Cept1	3.41473e-18	1.35242	0.286	0.284	9.7429e-14
Gm50218	3.44038e-18	1.64785	0.317	0.284	9.81609e-14
Brca1	3.67332e-18	1.8222	0.322	0.234	1.04807e-13
Zfp54	3.68941e-18	1.18574	0.215	0.264	1.05266e-13
Zfp981	3.76908e-18	1.82428	0.274	0.209	1.07539e-13
AU041133	4.30072e-18	1.71361	0.22	0.199	1.22708e-13
Ints2	4.52295e-18	1.17685	0.308	0.318	1.29049e-13
Gm10550	5.13702e-18	3.26537	0.305	0.109	1.46569e-13
Pisd	5.17184e-18	1.07839	0.27	0.294	1.47563e-13
Gm26531	6.45205e-18	3.53075	0.289	0.085	1.8409e-13
Rmi2	6.5498e-18	1.21442	0.265	0.299	1.86879e-13
Itgb1	6.78703e-18	1.67681	0.415	0.308	1.93647e-13
Apobec4	6.84034e-18	1.9041	0.31	0.214	1.95168e-13
Yeats2	7.76083e-18	1.45685	0.341	0.308	2.21432e-13
Cdyl2	8.11984e-18	1.27971	0.332	0.318	2.31675e-13
Tmem135	8.34277e-18	2.26391	0.351	0.199	2.38036e-13
Fubp3	8.38219e-18	1.56736	0.284	0.239	2.39161e-13
Lipe	8.64082e-18	1.26672	0.32	0.323	2.4654e-13
Dop1b	8.71258e-18	1.10425	0.363	0.383	2.48587e-13
Pak1	8.73475e-18	1.08939	0.203	0.269	2.4922e-13
Syngap1	9.94112e-18	1.64586	0.315	0.269	2.8364e-13
Akr1cl	1.06147e-17	3.84964	0.334	0.095	3.02859e-13
Gm50013	1.10956e-17	2.70175	0.315	0.169	3.16581e-13
Sparc	1.14747e-17	4.07229	0.427	0.134	3.27396e-13
Gabpb1	1.17088e-17	1.50724	0.305	0.299	3.34075e-13
Gm15886	1.18923e-17	3.69338	0.284	0.065	3.3931e-13
Rad21	1.30378e-17	1.10383	0.315	0.328	3.71996e-13
Mastl	1.37221e-17	1.15285	0.227	0.264	3.91518e-13
Inpp5d	1.38946e-17	1.80905	0.229	0.214	3.96439e-13
Ptpn11	1.50177e-17	1.46784	0.303	0.264	4.28485e-13
Gm49691	1.52642e-17	1.47617	0.212	0.224	4.35517e-13
Slc22a5	1.54711e-17	1.14438	0.239	0.274	4.41422e-13
Spg11	1.56775e-17	1.23319	0.334	0.308	4.47311e-13
Fam228b	1.57706e-17	2.73493	0.334	0.139	4.49966e-13
Zfp808	1.59916e-17	2.00456	0.384	0.259	4.56273e-13
Gm28051	1.70613e-17	1.74018	0.248	0.229	4.86793e-13
Gm44151	1.80191e-17	2.20864	0.251	0.189	5.1412e-13
Gna12	1.87169e-17	1.49596	0.263	0.249	5.34032e-13
Ears2	1.89724e-17	1.89152	0.308	0.209	5.4132e-13
Seh1l	1.90336e-17	2.06116	0.332	0.194	5.43066e-13
Hmces	1.91209e-17	1.40106	0.212	0.204	5.45559e-13
B4galt5	2.2259e-17	1.65385	0.308	0.254	6.35095e-13
Ugcg	2.46747e-17	1.26855	0.379	0.348	7.04017e-13
Gm15345	2.49752e-17	1.45808	0.129	0.149	7.12594e-13
Zfp944	2.54596e-17	1.21536	0.263	0.274	7.26414e-13
Fndc3b	2.68725e-17	1.71117	0.294	0.244	7.66727e-13
Ccdc167	2.75511e-17	1.46647	0.186	0.199	7.86087e-13
Gm38250	2.7661e-17	1.08205	0.212	0.279	7.89223e-13
4930511M06Rik	2.83135e-17	2.80972	0.289	0.119	8.0784e-13
Ttf2	2.86358e-17	1.19734	0.239	0.259	8.17036e-13
Cacng2	2.87865e-17	3.74008	0.251	0.055	8.21335e-13
Trub2	3.02748e-17	1.30459	0.315	0.308	8.63801e-13
Dbn1	3.24439e-17	2.10907	0.317	0.214	9.2569e-13
Usp28	3.26649e-17	1.96967	0.375	0.254	9.31995e-13
Gm49774	3.33417e-17	1.59337	0.365	0.303	9.51306e-13
Rft1	3.3973e-17	1.07046	0.243	0.269	9.69318e-13
Inpp4a	3.48491e-17	4.27718	0.258	0.04	9.94316e-13
Gm10827	3.49968e-17	1.02853	0.196	0.269	9.98528e-13
Pard3b	3.58533e-17	1.88508	0.461	0.313	1.02297e-12
Ap4e1	3.5946e-17	1.37574	0.274	0.264	1.02561e-12
Vac14	3.63917e-17	1.60728	0.26	0.229	1.03833e-12
Agrp	3.65626e-17	2.12173	0.289	0.189	1.0432e-12
Alkbh8	3.85353e-17	1.05087	0.265	0.318	1.09949e-12
Tyk2	4.08861e-17	1.00877	0.174	0.244	1.16656e-12
Adamts6	4.11397e-17	3.05331	0.322	0.119	1.1738e-12
Ric1	4.22785e-17	1.19932	0.251	0.284	1.20629e-12
Caprin2	4.4157e-17	1.1728	0.277	0.308	1.25989e-12
Pus3	4.59867e-17	1.74244	0.172	0.149	1.31209e-12
Avl9	4.61984e-17	1.76619	0.274	0.219	1.31813e-12
Ergic1	4.69026e-17	1.26437	0.303	0.308	1.33822e-12
E330023G01Rik	4.69393e-17	1.56295	0.236	0.224	1.33927e-12
Ctsl	4.74982e-17	2.04603	0.408	0.264	1.35522e-12
Map2k4	5.24698e-17	2.2167	0.356	0.194	1.49707e-12
Hspd1	5.48318e-17	1.32791	0.301	0.294	1.56446e-12
Gm16541	5.48383e-17	1.99456	0.313	0.234	1.56465e-12
Fmn2	5.82808e-17	1.34766	0.184	0.244	1.66287e-12
Nsun6	6.00775e-17	1.25331	0.301	0.308	1.71413e-12
Gm15283	6.07901e-17	3.82695	0.286	0.06	1.73446e-12
Ldlrad3	6.61525e-17	3.00299	0.339	0.144	1.88746e-12
Slc27a1	6.79914e-17	1.62878	0.325	0.234	1.93993e-12
Zmpste24	6.84011e-17	1.47511	0.263	0.229	1.95162e-12
Lhfpl3	7.04415e-17	1.1566	0.246	0.318	2.00984e-12
Fbxw2	7.25556e-17	1.61719	0.42	0.313	2.07016e-12
Mtmr14	7.49093e-17	1.12201	0.248	0.289	2.13731e-12
Dlgap1	7.68605e-17	2.3446	0.289	0.189	2.19298e-12
Prdm5	7.76901e-17	2.50832	0.327	0.144	2.21665e-12
Kremen1	8.0035e-17	1.19657	0.222	0.229	2.28356e-12
Gm4884	8.00515e-17	1.65186	0.146	0.149	2.28403e-12
Spata2	8.18631e-17	2.29898	0.32	0.194	2.33572e-12
Gm11520	8.63875e-17	1.21833	0.22	0.244	2.46481e-12
Zfp974	8.85572e-17	1.02624	0.232	0.289	2.52671e-12
Gm30302	8.9223e-17	2.034	0.255	0.199	2.54571e-12
Zbtb46	9.50356e-17	1.58664	0.205	0.184	2.71156e-12
Gm17231	1.0047e-16	3.12917	0.291	0.109	2.86661e-12
Nipsnap2	1.0487e-16	1.65027	0.258	0.244	2.99216e-12
Wdr73	1.12284e-16	1.13806	0.322	0.368	3.2037e-12
Dicer1	1.13499e-16	1.5206	0.322	0.279	3.23834e-12
Adam10	1.14748e-16	1.92374	0.315	0.204	3.27399e-12
Nsun3	1.15414e-16	1.2021	0.208	0.229	3.29298e-12
Epg5	1.25423e-16	1.39402	0.272	0.244	3.57858e-12
Ptdss1	1.26455e-16	1.04928	0.234	0.284	3.608e-12
Cst12	1.30799e-16	2.67585	0.327	0.194	3.73195e-12
Kif23	1.43598e-16	1.05375	0.191	0.264	4.09715e-12
Syt14	1.67436e-16	1.92211	0.277	0.209	4.77729e-12
Gm16023	1.74256e-16	1.16604	0.322	0.323	4.97186e-12
6720427I07Rik	1.84693e-16	1.22661	0.208	0.244	5.26966e-12
Map2k1	2.0016e-16	2.18238	0.327	0.199	5.71096e-12
Kifc5b	2.3166e-16	1.66332	0.26	0.209	6.60972e-12
Etfdh	2.34027e-16	1.13479	0.229	0.259	6.67726e-12
Mbtps1	2.37434e-16	1.05996	0.274	0.299	6.77448e-12
Fry	2.45424e-16	1.23866	0.26	0.274	7.00244e-12
Champ1	2.50592e-16	1.03372	0.239	0.289	7.1499e-12
Hdac4	2.54387e-16	1.43239	0.251	0.234	7.25817e-12
Ntan1	2.57011e-16	1.09347	0.36	0.403	7.33304e-12
Gm14471	2.60484e-16	2.85144	0.282	0.114	7.43213e-12
Kcnt2	2.62687e-16	3.26795	0.317	0.139	7.49497e-12
Pgap2	2.75387e-16	1.11725	0.27	0.303	7.85735e-12
Gm45928	2.8527e-16	1.57043	0.198	0.169	8.13933e-12
Gm16201	2.94571e-16	1.19399	0.227	0.239	8.4047e-12
Mnd1	3.24203e-16	1.55771	0.327	0.284	9.25017e-12
Ptprt	3.5088e-16	1.95128	0.365	0.313	1.00113e-11
Sorbs2	3.61525e-16	1.64816	0.198	0.189	1.0315e-11
Brpf1	3.61786e-16	1.6155	0.263	0.204	1.03225e-11
Ndufaf6	3.61868e-16	1.33554	0.181	0.189	1.03248e-11
Fhit	3.65113e-16	1.62907	0.348	0.353	1.04174e-11
Fbrsl1	4.04383e-16	1.26832	0.337	0.313	1.15379e-11
Ube2z	4.57233e-16	1.3186	0.248	0.269	1.30458e-11
Gm49380	4.68732e-16	1.63067	0.191	0.179	1.33739e-11
Cacul1	4.70303e-16	1.38383	0.301	0.279	1.34187e-11
Atm	5.39847e-16	1.69688	0.26	0.204	1.54029e-11
Gm47376	5.70122e-16	3.42595	0.277	0.075	1.62667e-11
9930104L06Rik	5.72407e-16	1.03297	0.217	0.259	1.63319e-11
Ppfia2	5.79228e-16	2.11217	0.296	0.209	1.65265e-11
5830444B04Rik	6.02503e-16	3.31961	0.232	0.08	1.71906e-11
Scaf11	6.02983e-16	1.24948	0.308	0.299	1.72043e-11
Gm43809	6.25632e-16	3.34612	0.239	0.08	1.78505e-11
Ric8b	6.99515e-16	2.07075	0.301	0.184	1.99586e-11
2610035D17Rik	7.23444e-16	1.05717	0.215	0.264	2.06413e-11
Usp12	7.30491e-16	1.36527	0.351	0.308	2.08424e-11
Galnt7	7.46682e-16	1.11183	0.193	0.249	2.13043e-11
Afg1l	7.5557e-16	1.61832	0.263	0.239	2.15579e-11
Gm49067	7.65521e-16	1.13593	0.189	0.224	2.18419e-11
Appl2	7.74098e-16	1.03458	0.241	0.279	2.20866e-11
Efcab6	8.13332e-16	1.12642	0.272	0.299	2.3206e-11
Tmem170b	8.19436e-16	1.01651	0.196	0.224	2.33801e-11
Gm16169	8.42144e-16	3.43208	0.258	0.055	2.40281e-11
Nsmaf	8.68034e-16	1.79597	0.208	0.169	2.47667e-11
4930557J02Rik	8.72626e-16	2.87907	0.277	0.109	2.48978e-11
Zfp991	9.96662e-16	1.49225	0.174	0.174	2.84368e-11
Car5a	1.05766e-15	1.8765	0.279	0.184	3.01773e-11
Zfyve1	1.06234e-15	1.33205	0.248	0.244	3.03106e-11
Jmy	1.08297e-15	1.32975	0.243	0.234	3.08992e-11
Btg3	1.17125e-15	1.48548	0.239	0.224	3.34182e-11
Mfap3	1.17198e-15	1.30237	0.303	0.294	3.3439e-11
Gm21154	1.23267e-15	1.23436	0.186	0.254	3.51705e-11
BC055324	1.25647e-15	1.42439	0.239	0.234	3.58496e-11
Tstd2	1.28712e-15	1.4107	0.203	0.204	3.67241e-11
1700087M22Rik	1.34303e-15	2.34969	0.232	0.114	3.83193e-11
Plcg1	1.39017e-15	1.13551	0.191	0.214	3.96644e-11
Casd1	1.4832e-15	1.47065	0.317	0.274	4.23185e-11
Herpud2	1.96976e-15	1.54174	0.203	0.189	5.62012e-11
Pclaf	1.99315e-15	2.60381	0.251	0.114	5.68685e-11
Tnrc6b	2.03991e-15	1.53148	0.315	0.249	5.82026e-11
Coq8b	2.04006e-15	1.49646	0.263	0.239	5.82071e-11
Tbck	2.11341e-15	2.99	0.308	0.08	6.02998e-11
Atad5	2.11391e-15	2.65913	0.317	0.119	6.03142e-11
Zfp827	2.3562e-15	1.82971	0.196	0.159	6.72271e-11
Itsn2	2.37691e-15	1.83962	0.289	0.204	6.78181e-11
Nxpe4	2.39476e-15	1.80835	0.274	0.244	6.83273e-11
Tax1bp3	2.49687e-15	3.32248	0.296	0.09	7.12406e-11
Iho1	2.62464e-15	1.0474	0.215	0.264	7.48861e-11
Ccm2	2.6577e-15	1.04667	0.189	0.244	7.58294e-11
Vcl	2.78476e-15	1.78688	0.191	0.139	7.94548e-11
Itpr1	2.79981e-15	2.20853	0.298	0.159	7.98843e-11
Fam91a1	2.86317e-15	1.55202	0.279	0.244	8.1692e-11
Zfp758	2.92964e-15	1.30173	0.177	0.199	8.35883e-11
Arhgef18	2.95331e-15	1.5768	0.243	0.249	8.4264e-11
Gm49961	3.10646e-15	1.80209	0.186	0.159	8.86335e-11
Arid1b	3.16957e-15	1.9407	0.251	0.219	9.04343e-11
Rffl	3.24374e-15	1.85825	0.267	0.214	9.25503e-11
Sh3rf3	3.40615e-15	1.68694	0.272	0.244	9.71841e-11
Mlh1	3.5945e-15	2.06112	0.286	0.164	1.02558e-10
Pbx3	3.89948e-15	1.58484	0.258	0.303	1.1126e-10
Gm19951	4.01607e-15	2.53903	0.27	0.119	1.14587e-10
Farp2	4.23532e-15	3.03374	0.291	0.104	1.20842e-10
Sort1	4.29452e-15	1.88009	0.222	0.199	1.22531e-10
Dlg2	4.34028e-15	1.23914	0.222	0.318	1.23837e-10
Pfas	4.57906e-15	1.23074	0.272	0.274	1.3065e-10
Mgat4c	4.99079e-15	1.09809	0.162	0.313	1.42397e-10
Tubgcp3	5.10244e-15	2.04413	0.272	0.164	1.45583e-10
Slc16a10	5.24083e-15	1.18509	0.153	0.209	1.49531e-10
Prom1	5.31104e-15	1.81481	0.272	0.184	1.51535e-10
Zfp33b	6.10712e-15	1.03482	0.272	0.303	1.74248e-10
Fkbp15	6.14798e-15	1.65897	0.241	0.184	1.75414e-10
Clcn2	6.61991e-15	2.83552	0.258	0.114	1.88879e-10
Gm17494	7.24985e-15	1.57551	0.222	0.199	2.06853e-10
Mir142hg	7.77217e-15	2.78534	0.265	0.119	2.21755e-10
Gm10135	7.79794e-15	3.18899	0.2	0.075	2.22491e-10
Vezf1	8.08764e-15	1.02557	0.253	0.284	2.30756e-10
Ackr4	8.23573e-15	2.5851	0.222	0.114	2.34982e-10
4930557K07Rik	8.35317e-15	3.20171	0.255	0.065	2.38333e-10
Zfp568	8.55798e-15	1.39886	0.172	0.199	2.44176e-10
Rpl39	9.68786e-15	3.37273	0.337	0.109	2.76414e-10
Pigq	1.0019e-14	1.5458	0.146	0.139	2.85863e-10
Rab11fip3	1.0114e-14	2.00729	0.291	0.174	2.88572e-10
Bcl11a	1.04807e-14	1.06966	0.172	0.239	2.99035e-10
Lifr	1.08837e-14	1.88734	0.27	0.199	3.10534e-10
Gm11638	1.09169e-14	2.26641	0.232	0.119	3.1148e-10
Brms1l	1.16774e-14	1.2402	0.222	0.269	3.33179e-10
Tmem108	1.18138e-14	1.86954	0.305	0.224	3.3707e-10
Gm20517	1.18565e-14	1.0189	0.246	0.264	3.3829e-10
Zfp780b	1.27056e-14	1.04066	0.15	0.194	3.62516e-10
Agap1	1.29154e-14	2.12277	0.337	0.209	3.68504e-10
Gm43140	1.30126e-14	2.55652	0.263	0.129	3.71274e-10
Tspan2	1.33655e-14	4.65074	0.22	0.03	3.81346e-10
Nisch	1.35016e-14	1.04019	0.267	0.299	3.85227e-10
Zfp26	1.36545e-14	1.11034	0.255	0.269	3.89589e-10
Gm38604	1.42068e-14	3.15095	0.258	0.1	4.05348e-10
Eml5	1.48597e-14	2.02253	0.31	0.179	4.23978e-10
Syne1	1.52489e-14	1.82966	0.263	0.199	4.35082e-10
Elp1	1.62828e-14	1.05179	0.169	0.209	4.6458e-10
Map9	1.68753e-14	1.28487	0.21	0.244	4.81486e-10
Zbed6	1.73294e-14	1.29526	0.248	0.219	4.94442e-10
Trmu	1.79338e-14	1.07095	0.272	0.284	5.11687e-10
P4ha1	1.88347e-14	2.52497	0.31	0.134	5.37392e-10
Mark1	1.92877e-14	1.27524	0.22	0.234	5.50317e-10
Fam168a	1.97611e-14	2.32992	0.298	0.164	5.63823e-10
Vars2	2.17649e-14	1.10303	0.143	0.179	6.20997e-10
Mettl9	2.20669e-14	1.62151	0.279	0.224	6.29612e-10
Cdc23	2.29045e-14	1.0253	0.203	0.254	6.5351e-10
Lrp6	2.30693e-14	1.78336	0.31	0.214	6.58212e-10
Rapgef2	2.34628e-14	1.61367	0.258	0.224	6.69441e-10
Atg5	2.3833e-14	1.25114	0.227	0.239	6.80004e-10
Tpm3	2.39166e-14	1.07385	0.26	0.289	6.82389e-10
Gigyf1	2.4758e-14	1.3782	0.241	0.224	7.06395e-10
Trp53bp2	2.57156e-14	1.50139	0.232	0.194	7.33716e-10
Taok3	2.66635e-14	1.74028	0.243	0.214	7.60763e-10
Ctbs	2.9143e-14	2.00668	0.21	0.149	8.31508e-10
Rmdn1	3.02573e-14	1.26238	0.169	0.179	8.63302e-10
Serinc1	3.1491e-14	1.22692	0.169	0.184	8.98501e-10
Prelid3a	3.26354e-14	1.06767	0.267	0.299	9.31154e-10
Tmem87b	3.28321e-14	1.12161	0.248	0.259	9.36765e-10
4930586N03Rik	3.29549e-14	1.31776	0.246	0.274	9.4027e-10
Pitpnm2	3.49743e-14	1.6516	0.167	0.149	9.97888e-10
Trit1	3.55134e-14	1.997	0.236	0.144	1.01327e-09
Gm44759	3.55368e-14	1.92859	0.179	0.124	1.01393e-09
2610204G07Rik	3.68561e-14	3.38863	0.208	0.065	1.05158e-09
Svil	3.74673e-14	1.75065	0.241	0.184	1.06902e-09
Apoe	3.84156e-14	3.51284	0.346	0.144	1.09607e-09
Dhx37	4.01126e-14	1.18304	0.196	0.219	1.14449e-09
Ank2	4.10057e-14	1.99468	0.253	0.209	1.16997e-09
Tg	4.16433e-14	1.52646	0.26	0.204	1.18817e-09
Mfsd14b	4.27752e-14	2.35477	0.229	0.129	1.22046e-09
Hspbap1	4.34536e-14	1.07538	0.22	0.224	1.23982e-09
Gmeb1	4.48318e-14	1.7555	0.179	0.174	1.27914e-09
Dip2a	4.57496e-14	2.28929	0.191	0.119	1.30533e-09
Gm48678	4.80947e-14	3.44749	0.241	0.07	1.37224e-09
Sipa1l1	4.93764e-14	2.18271	0.313	0.179	1.40881e-09
Alg9	5.09473e-14	1.19906	0.186	0.204	1.45363e-09
Gm30054	5.21744e-14	1.76278	0.229	0.179	1.48864e-09
Gm35166	5.52163e-14	3.09293	0.251	0.085	1.57543e-09
Adipor2	5.70237e-14	1.36275	0.22	0.234	1.627e-09
Syt1	6.23032e-14	1.13669	0.203	0.259	1.77764e-09
Pskh1	6.44964e-14	1.44513	0.217	0.199	1.84021e-09
Gm17135	6.48705e-14	2.32834	0.239	0.144	1.85089e-09
Gm30363	6.61232e-14	1.80708	0.234	0.174	1.88663e-09
Ino80dos	7.08891e-14	2.06942	0.217	0.149	2.02261e-09
Coro1c	7.26963e-14	1.52367	0.222	0.239	2.07417e-09
Tmem117	7.37446e-14	1.48884	0.167	0.189	2.10408e-09
Tenm2	7.56637e-14	1.86951	0.265	0.184	2.15884e-09
Pgam1	7.73585e-14	1.54334	0.198	0.189	2.20719e-09
Simc1	8.37875e-14	1.0178	0.215	0.274	2.39063e-09
Gbe1	8.58428e-14	1.13273	0.167	0.194	2.44927e-09
Zp3r	8.7848e-14	1.32719	0.21	0.209	2.50648e-09
Prorp	8.84941e-14	1.65999	0.289	0.239	2.52491e-09
Nrg1	8.87092e-14	3.15901	0.274	0.065	2.53105e-09
Eif2ak4	9.4183e-14	2.06472	0.337	0.179	2.68723e-09
Gm47551	9.42123e-14	3.7725	0.21	0.045	2.68807e-09
Mir133a-1hg	1.00388e-13	2.72619	0.193	0.09	2.86426e-09
Exoc1	1.00935e-13	1.37544	0.21	0.239	2.87988e-09
F930017D23Rik	1.10375e-13	1.7242	0.274	0.219	3.14923e-09
Bcas3os1	1.10486e-13	3.12621	0.243	0.075	3.1524e-09
Gm16794	1.1171e-13	2.60837	0.212	0.104	3.18732e-09
Mindy4b-ps	1.11868e-13	2.2017	0.181	0.114	3.19182e-09
Mnt	1.13531e-13	1.26266	0.205	0.254	3.23926e-09
Dguok	1.3154e-13	1.51739	0.21	0.189	3.75309e-09
Uevld	1.32938e-13	2.6961	0.229	0.1	3.79299e-09
Gm47373	1.35891e-13	1.62676	0.138	0.124	3.87725e-09
Mfap5	1.39563e-13	1.11204	0.162	0.239	3.98201e-09
Ccser1	1.40684e-13	1.72455	0.196	0.184	4.01399e-09
Smpd3	1.49873e-13	2.18424	0.258	0.134	4.27618e-09
2210409D07Rik	1.52803e-13	3.38656	0.222	0.05	4.35978e-09
Stpg1	1.56402e-13	1.15716	0.189	0.224	4.46247e-09
Mfsd8	1.57227e-13	1.84809	0.177	0.129	4.48599e-09
Rpl10	1.66761e-13	3.4793	0.341	0.129	4.75801e-09
Ticrr	1.6964e-13	1.38813	0.246	0.229	4.84017e-09
Ext2	1.72944e-13	1.25198	0.272	0.259	4.93445e-09
Atg16l1	1.77074e-13	2.13983	0.279	0.154	5.05226e-09
Fzd6	1.80881e-13	1.57466	0.222	0.219	5.1609e-09
Pzp	1.89468e-13	1.893	0.258	0.169	5.4059e-09
Zkscan2	1.9128e-13	2.2545	0.241	0.129	5.45761e-09
Pde6h	1.95301e-13	1.31845	0.243	0.254	5.57232e-09
Klhl5	1.95597e-13	1.49408	0.274	0.234	5.58078e-09
Fbxo8	2.02546e-13	1.45931	0.165	0.164	5.77905e-09
Gm42823	2.03842e-13	2.30665	0.205	0.114	5.81603e-09
Taf4b	2.03931e-13	1.1252	0.294	0.289	5.81856e-09
Gm26542	2.07971e-13	3.49301	0.241	0.07	5.93382e-09
Capn7	2.52416e-13	1.19955	0.2	0.209	7.20193e-09
Homer1	2.57041e-13	2.3767	0.272	0.144	7.33389e-09
Adgrl3	2.77109e-13	1.5044	0.162	0.149	7.90649e-09
Slc17a5	2.90493e-13	2.10442	0.224	0.154	8.28835e-09
Trio	2.94372e-13	1.34473	0.251	0.254	8.39901e-09
Zfp384	2.9632e-13	1.02084	0.232	0.269	8.4546e-09
Pdss1	2.98041e-13	1.5848	0.305	0.229	8.5037e-09
Pot1b	3.0231e-13	1.41421	0.327	0.284	8.62552e-09
Dcn	3.10935e-13	5.35233	0.284	0.055	8.8716e-09
Rufy1	3.32712e-13	2.52761	0.267	0.124	9.49294e-09
Gm16066	3.38629e-13	1.00299	0.222	0.269	9.66176e-09
Agap3	3.45382e-13	1.02702	0.172	0.209	9.85445e-09
Cry2	3.47073e-13	1.02362	0.229	0.249	9.90269e-09
1700110I07Rik	3.76657e-13	1.38219	0.255	0.224	1.07468e-08
Ftl1	3.82398e-13	2.28543	0.325	0.164	1.09106e-08
Lrp11	3.97872e-13	1.94243	0.148	0.119	1.13521e-08
Gm50232	4.03001e-13	2.55873	0.15	0.075	1.14984e-08
Nif3l1	4.2324e-13	1.39662	0.189	0.174	1.20759e-08
Apmap	4.34406e-13	1.29385	0.158	0.159	1.23945e-08
Kctd16	4.41296e-13	1.07341	0.129	0.169	1.25911e-08
Primpol	4.42016e-13	1.07642	0.141	0.184	1.26116e-08
Mif	4.45039e-13	2.27326	0.267	0.134	1.26979e-08
Utp6	4.7314e-13	1.15917	0.215	0.229	1.34996e-08
Pbld2	4.76167e-13	1.05652	0.169	0.199	1.3586e-08
Gstm1	4.81487e-13	3.7096	0.296	0.114	1.37378e-08
Rad51ap2	4.99101e-13	1.7383	0.212	0.169	1.42403e-08
Abcc1	5.06788e-13	1.02451	0.124	0.174	1.44597e-08
Gm12353	5.07018e-13	3.20388	0.253	0.075	1.44662e-08
Ppp1r9a	5.2826e-13	2.41195	0.322	0.159	1.50723e-08
Cst9	5.33419e-13	2.80982	0.27	0.1	1.52195e-08
Slc35f5	5.46831e-13	1.22037	0.294	0.284	1.56022e-08
Slc4a9	5.80459e-13	2.36184	0.224	0.134	1.65617e-08
Snhg14	5.87014e-13	1.97162	0.21	0.144	1.67487e-08
Gga3	6.23491e-13	1.81739	0.22	0.154	1.77894e-08
Aagab	6.49055e-13	1.56176	0.263	0.239	1.85188e-08
Gm15489	6.79166e-13	1.34365	0.239	0.209	1.9378e-08
Brip1	7.59476e-13	1.62075	0.196	0.154	2.16694e-08
Bcar1	7.76596e-13	1.35656	0.203	0.184	2.21578e-08
Rnf145	7.89954e-13	1.39373	0.253	0.204	2.2539e-08
Gm43696	8.16391e-13	1.42105	0.141	0.129	2.32933e-08
Auh	1.01172e-12	1.15323	0.239	0.239	2.88665e-08
ENSMUSG00000121404	1.01926e-12	1.16655	0.165	0.199	2.90815e-08
Sfi1	1.01977e-12	1.5206	0.308	0.229	2.90961e-08
Acox1	1.08472e-12	1.01295	0.236	0.254	3.09494e-08
Hrob	1.13159e-12	1.20486	0.2	0.194	3.22864e-08
Glce	1.13313e-12	1.80783	0.236	0.159	3.23305e-08
Trak1	1.14749e-12	1.42932	0.212	0.209	3.27401e-08
Ankrd52	1.15993e-12	1.69013	0.198	0.164	3.30952e-08
Ehmt1	1.16937e-12	2.09727	0.26	0.134	3.33645e-08
Trdmt1	1.21682e-12	1.11161	0.186	0.234	3.47184e-08
Tubgcp6	1.2584e-12	1.31295	0.205	0.194	3.59046e-08
Sbno2	1.32046e-12	1.89225	0.208	0.144	3.76753e-08
Lins1	1.33715e-12	1.90141	0.189	0.139	3.81515e-08
Strip2	1.35175e-12	1.20793	0.243	0.249	3.8568e-08
B2m	1.36145e-12	1.60805	0.155	0.159	3.88448e-08
[truncated: 516 more rows]

## Sheet: Hsf5-ko P-likevsWT mP Down-DEGs
Gene_name	p_val	avg_log2FC	pct.1	pct.2	p_val_adj
Lyar	2.53005e-211	-2.98563	0.864	1	7.21873e-207
Gstm5	5.0341e-209	-3.55633	0.563	1	1.43633e-204
Ldhc	3.69035e-208	-2.64403	0.99	1	1.05293e-203
Meig1	4.50974e-206	-2.56924	0.998	1	1.28672e-201
Ubb	7.90086e-203	-2.38704	0.995	1	2.25427e-198
Fabp9	1.92056e-197	-2.83644	0.89	1	5.47974e-193
Calm1	7.19044e-197	-2.74627	0.854	1	2.05158e-192
Serf1	5.73679e-192	-2.80922	0.766	1	1.63682e-187
Ropn1l	4.89409e-190	-2.58266	0.874	1	1.39638e-185
Cox6b2	4.2439e-188	-2.99641	0.642	0.995	1.21087e-183
Ybx1	7.39692e-186	-2.41727	0.947	1	2.11049e-181
Tubb4b	5.8696e-185	-2.91622	0.683	1	1.67471e-180
Hspa2	2.46569e-184	-2.63565	0.795	1	7.0351e-180
Cox8c	6.08395e-184	-2.5359	0.947	1	1.73587e-179
Tmsb10	3.82186e-183	-3.4269	0.427	1	1.09045e-178
Pebp1	9.94479e-183	-2.61907	0.881	1	2.83745e-178
Tuba3a	3.31277e-177	-2.7985	0.733	1	9.45199e-173
Tuba3b	1.03982e-176	-2.45556	0.928	1	2.96681e-172
Rsph1	2.46078e-173	-2.19118	0.993	1	7.02108e-169
Phf7	1.43277e-171	-2.41913	0.938	1	4.08798e-167
Spata33	1.8311e-169	-2.42581	0.735	0.995	5.2245e-165
Rbakdn	7.94529e-169	-8.36245	0.017	1	2.26695e-164
Atxn7l3b	3.53659e-168	-2.90434	0.587	1	1.00906e-163
Rpl39l	3.89914e-168	-2.38008	0.831	0.995	1.1125e-163
Pgp	9.14821e-167	-2.67318	0.663	1	2.61017e-162
Acyp1	1.05404e-164	-2.68835	0.625	1	3.00738e-160
Morf4l1	1.98942e-163	-2.03606	0.919	1	5.6762e-159
Spata4	1.42362e-158	-3.93569	0.294	1	4.06187e-154
H3f3b	2.41951e-156	-2.1017	0.988	1	6.90334e-152
Smim24	9.73047e-156	-3.26702	0.413	0.99	2.7763e-151
Ybx3	3.0817e-154	-2.31033	0.885	1	8.79269e-150
Cetn1	1.58741e-153	-3.13607	0.492	1	4.52919e-149
Gm10619	3.47148e-153	-5.25285	0.084	0.995	9.90484e-149
Calm3	2.28824e-152	-2.16225	0.857	1	6.52882e-148
Uqcrq	2.90021e-152	-2.60838	0.642	0.995	8.27489e-148
Calm2	5.69777e-152	-1.93402	0.974	1	1.62569e-147
Hsp90aa1	3.69958e-150	-1.88526	0.998	1	1.05557e-145
AA467197	4.8607e-150	-2.83187	0.573	1	1.38685e-145
Tcp1	2.81272e-149	-1.97319	0.926	1	8.02526e-145
Ddt	2.23991e-148	-2.462	0.678	1	6.3909e-144
Asrgl1	8.60595e-148	-2.08826	0.866	1	2.45545e-143
Gm21269	2.03429e-147	-5.25461	0.069	1	5.80424e-143
Ldhal6b	4.41614e-147	-2.83235	0.558	1	1.26001e-142
Ppia	1.29478e-146	-2.15302	0.959	1	3.69426e-142
Crisp2	2.81464e-146	-2.41359	0.761	1	8.03073e-142
Fbp1	7.68965e-146	-6.73414	0.014	0.97	2.19401e-141
Gpx4	4.28767e-145	-2.68794	0.573	1	1.22336e-140
Eif1	1.25243e-142	-2.22314	0.847	0.995	3.57343e-138
Cox7a2	1.12619e-140	-2.33142	0.685	1	3.21324e-136
Dkkl1	1.26981e-139	-2.30963	0.699	1	3.62302e-135
Gm5617	7.71531e-139	-2.80897	0.501	1	2.20133e-134
Rpl13	7.37869e-138	-1.98417	0.976	1	2.10529e-133
Fam229b	1.69522e-137	-2.25345	0.761	0.995	4.8368e-133
C1qtnf4	3.82577e-137	-2.74029	0.492	0.995	1.09157e-132
Eif5	6.98945e-137	-2.09625	0.795	1	1.99423e-132
Rangrf	7.48587e-137	-2.93852	0.391	0.985	2.13587e-132
Cenpv	1.99459e-136	-2.02642	0.823	1	5.69096e-132
Hsbp1	4.4271e-135	-2.39564	0.616	1	1.26314e-130
Cyp19a1	8.03156e-135	-6.31835	0.031	0.955	2.29156e-130
Cox4i1	1.5536e-134	-1.94246	0.912	1	4.43272e-130
1700029F12Rik	3.41275e-134	-7.58157	0.012	0.925	9.73725e-130
Cmtm2b	7.74476e-134	-5.49555	0.043	0.97	2.20973e-129
Cmtm2a	1.2584e-133	-5.99806	0.024	0.95	3.59048e-129
Pebp4	1.86261e-133	-6.32212	0.029	0.95	5.31439e-129
Ppp1r11	2.70717e-133	-2.81884	0.458	0.995	7.7241e-129
Tomm7	3.36318e-132	-2.53813	0.489	1	9.59582e-128
Ppp1cc	5.58518e-132	-2.35373	0.637	0.995	1.59356e-127
Eif5a	1.18607e-131	-2.16448	0.697	1	3.38409e-127
Actg1	2.54782e-131	-2.54049	0.613	0.995	7.26944e-127
Ldha	3.97531e-131	-3.3821	0.322	0.995	1.13424e-126
Dynlt2a3	6.07994e-131	-2.4445	0.599	1	1.73473e-126
Pdcl2	8.68978e-130	-2.05837	0.764	1	2.47937e-125
Rpl41	1.00741e-129	-1.96267	0.888	0.995	2.87435e-125
Prm1	1.52437e-129	-6.50669	0.014	0.92	4.34933e-125
Gm12648	2.60298e-129	-4.98998	0.064	0.975	7.42682e-125
Sh3glb1	3.13334e-129	-1.82746	0.857	1	8.94005e-125
Spata24	4.16122e-129	-2.9129	0.344	0.985	1.18728e-124
Mt2	6.00048e-129	-3.92451	0.184	0.98	1.71206e-124
Pgam2	1.21672e-128	-5.23841	0.084	0.96	3.47155e-124
Stmn1	1.77088e-128	-2.06672	0.847	0.995	5.05268e-124
1700028J19Rik	1.9109e-128	-5.17746	0.062	0.965	5.45219e-124
Pabpc1	3.55403e-128	-1.56953	0.981	1	1.01404e-123
Eef1a1	1.83562e-127	-1.94138	0.947	1	5.23738e-123
Rps13	4.67043e-127	-1.95074	0.862	1	1.33257e-122
Ybx2	7.15939e-127	-1.93339	0.814	1	2.04272e-122
Spink2	3.11503e-126	-3.24803	0.391	1	8.8878e-122
Ran	3.18787e-126	-2.18635	0.702	0.995	9.09564e-122
Pdcd5	3.788e-126	-2.1462	0.68	1	1.08079e-121
Pfdn5	8.75872e-126	-2.04495	0.754	0.985	2.49904e-121
Rpl29	1.27258e-125	-2.24151	0.706	0.995	3.63093e-121
Hint1	1.36904e-125	-2.05483	0.771	0.995	3.90614e-121
Chrac1	6.92205e-125	-2.85716	0.382	1	1.975e-120
Lin7a	1.07179e-123	-4.70928	0.055	0.96	3.05803e-119
Rpl8	4.70612e-123	-2.07011	0.84	0.995	1.34275e-118
Rplp0	6.74838e-123	-2.03972	0.919	1	1.92545e-118
Ccdc136	6.75344e-123	-2.20345	0.597	0.995	1.92689e-118
Elof1	9.44386e-123	-3.19096	0.301	0.99	2.69452e-118
Ndufb5	1.00129e-122	-2.47683	0.525	0.99	2.85689e-118
Eif1b	1.42647e-122	-2.11466	0.649	1	4.07001e-118
Tmem97	3.98264e-122	-3.03029	0.358	1	1.13633e-117
Btf3	5.75643e-122	-2.39732	0.578	1	1.64242e-117
Prm2	2.19319e-121	-7.45036	0.005	0.866	6.25762e-117
Atp6v1g1	2.94963e-120	-2.11069	0.659	0.995	8.41589e-116
Ndufc1	6.63142e-120	-2.18785	0.64	1	1.89208e-115
Tnp2	4.55741e-119	-6.31394	0.01	0.871	1.30032e-114
Hspb9	9.20602e-119	-3.9353	0.155	0.99	2.62666e-114
Bsg	1.10663e-118	-2.20773	0.616	0.995	3.15745e-114
Prdx6b	1.48215e-118	-6.1598	0.014	0.881	4.22887e-114
Kcnmb4os1	1.50999e-118	-7.76518	0.002	0.846	4.30829e-114
1700108J01Rik	1.58709e-118	-5.97186	0.017	0.886	4.52828e-114
Stambp	2.15727e-118	-5.08959	0.074	0.945	6.15513e-114
Dynll1	3.07733e-118	-1.96368	0.749	0.995	8.78023e-114
H2az1	3.2487e-118	-1.97876	0.854	1	9.2692e-114
Uqcc2	2.02219e-117	-2.07705	0.685	1	5.76971e-113
Catsperz	1.31398e-116	-3.27659	0.305	0.985	3.74904e-112
Mpc2	1.8915e-116	-2.10144	0.673	0.99	5.39684e-112
Mt1	2.25021e-116	-2.49157	0.566	1	6.42031e-112
Cks2	4.02175e-116	-1.9177	0.773	0.995	1.14749e-111
Mea1	4.74942e-116	-3.23413	0.272	0.985	1.3551e-111
Rps29	1.13733e-115	-1.96206	0.745	1	3.24502e-111
Elob	1.62524e-115	-1.95509	0.723	1	4.63714e-111
Cyct	7.22108e-115	-1.8812	0.757	0.995	2.06032e-110
Rps20	3.56129e-114	-1.77104	0.955	1	1.01611e-109
Pabpc2	1.40121e-112	-3.9579	0.107	0.965	3.99793e-108
Rpl37	1.89109e-112	-2.01774	0.745	0.995	5.39567e-108
Tex101	2.30909e-112	-1.69012	0.919	0.995	6.5883e-108
Rps7	2.56848e-112	-1.95157	0.895	1	7.32838e-108
Dnajb3	3.67795e-112	-3.28384	0.258	0.98	1.04939e-107
Tnp1	7.89224e-112	-7.71319	0.002	0.816	2.25181e-107
Selenow	3.21081e-111	-2.5573	0.43	0.995	9.16107e-107
Rpl26	3.31177e-111	-1.82778	0.862	0.995	9.44915e-107
Cox5a	5.98063e-111	-2.11573	0.663	1	1.70639e-106
Rpl37a	6.17131e-111	-1.74867	0.888	0.995	1.7608e-106
Rpl32	7.39302e-111	-1.76475	0.936	1	2.10938e-106
4930405N21Rik	2.30986e-110	-3.69971	0.122	0.97	6.5905e-106
Cox6c	4.6893e-110	-1.65577	0.9	1	1.33795e-105
Rps27a	4.72967e-110	-1.74563	0.936	1	1.34947e-105
Vdac2	9.2947e-110	-2.09555	0.628	0.99	2.65196e-105
Gm50166	1.05259e-109	-3.57511	0.155	0.97	3.00326e-105
Gabarap	1.30121e-109	-2.34553	0.499	0.995	3.71261e-105
Ppp3r2	1.45104e-109	-3.6609	0.2	0.97	4.1401e-105
Ndufaf3	2.83021e-109	-2.47272	0.456	0.995	8.07516e-105
Gml	8.42106e-109	-2.77732	0.36	0.99	2.4027e-104
1700012B09Rik	8.64728e-109	-3.24557	0.212	0.985	2.46724e-104
Dbil5	1.52212e-108	-3.82022	0.093	0.955	4.34291e-104
Clec2m	2.36486e-108	-2.12839	0.678	1	6.74743e-104
Psmc3	3.18943e-108	-2.25388	0.506	1	9.10007e-104
Spa17	6.3206e-108	-1.81259	0.761	1	1.80339e-103
Hdgf	1.18946e-107	-2.66141	0.379	0.99	3.39377e-103
Rpl15	1.70237e-106	-1.81209	0.885	1	4.8572e-102
Rps6	2.98086e-106	-1.93973	0.711	0.995	8.50499e-102
Fhl4	4.87395e-106	-3.01938	0.298	0.98	1.39064e-101
Hmgb2	7.36406e-106	-1.69878	0.893	0.995	2.10111e-101
Srp14	1.46456e-105	-1.92421	0.69	0.995	4.1787e-101
Gtsf1	4.7355e-105	-2.00693	0.632	0.995	1.35113e-100
Rpl11	8.59932e-105	-1.71869	0.862	1	2.45356e-100
Upf3a	1.40133e-104	-2.99436	0.255	0.985	3.99827e-100
Tcp10a	1.50899e-104	-7.36395	0.002	0.781	4.30545e-100
Rpl18	2.26991e-104	-1.88937	0.8	0.995	6.47651e-100
Jpt1	2.43012e-104	-2.32416	0.511	1	6.93362e-100
Gm11837	3.78117e-104	-1.67884	0.826	1	1.07884e-99
Qrich2	4.0079e-104	-8.48085	0	0.761	1.14353e-99
Rrp1	7.02382e-104	-2.75604	0.346	0.98	2.00404e-99
Sord	7.4931e-104	-2.477	0.449	1	2.13793e-99
Tcp11	1.91159e-103	-2.9628	0.322	0.985	5.45415e-99
4933435G04Rik	4.75046e-103	-5.55949	0.021	0.831	1.3554e-98
Nudt4	1.4328e-102	-2.22646	0.513	0.995	4.08806e-98
Edf1	2.24581e-102	-2.9131	0.246	0.985	6.40775e-98
Ndufb11b	1.1632e-101	-2.48992	0.422	0.975	3.31883e-97
Abcc12	1.21407e-101	-4.75095	0.036	0.856	3.46398e-97
Arl6ip1	2.50767e-101	-1.88766	0.718	1	7.15487e-97
1700018B24Rik	4.10269e-101	-2.54614	0.346	0.995	1.17058e-96
Atp5j	8.54411e-101	-2.09262	0.539	1	2.4378e-96
Fam181a	1.01658e-100	-5.33664	0.021	0.821	2.90049e-96
4933432K03Rik	1.19507e-100	-7.05362	0.002	0.761	3.40978e-96
Rpl7	1.36034e-100	-1.87754	0.78	0.995	3.88134e-96
Septin12	2.02513e-100	-4.42157	0.036	0.851	5.77809e-96
Rps17	2.12864e-100	-1.70026	0.821	1	6.07345e-96
Gkap1	5.95407e-100	-1.41426	0.976	1	1.69881e-95
Rpl35a	5.96719e-100	-1.75086	0.842	1	1.70256e-95
Rps28	6.86662e-100	-1.81036	0.702	1	1.95918e-95
Usp1	7.48591e-100	-2.48169	0.382	0.985	2.13588e-95
Cct7	1.11846e-99	-1.88012	0.668	0.99	3.19118e-95
Rpl38	1.92929e-99	-1.76795	0.737	1	5.50465e-95
Ccdc113	4.53658e-99	-2.48797	0.382	0.985	1.29438e-94
Rpl36	7.22056e-99	-1.76503	0.768	1	2.06017e-94
Pam16	1.08584e-98	-2.36798	0.42	0.99	3.09812e-94
Swi5	1.19831e-98	-1.57991	0.845	1	3.41903e-94
Rps14	1.27583e-98	-1.677	0.926	1	3.6402e-94
Morn5	1.53305e-98	-1.96039	0.64	1	4.37409e-94
Nup50l	1.92159e-98	-5.84638	0.01	0.776	5.48269e-94
Limd2	2.83711e-98	-3.3391	0.181	0.95	8.09484e-94
Gm31072	4.41897e-98	-4.61199	0.033	0.836	1.26082e-93
Vdac3	7.71545e-98	-2.08442	0.556	0.99	2.20137e-93
Cetn4	8.90691e-98	-2.39149	0.442	0.985	2.54132e-93
Mns1	1.00404e-97	-1.80503	0.685	0.995	2.86473e-93
Morn2	1.85591e-97	-2.00316	0.592	1	5.29528e-93
Prps1l1	2.73359e-97	-3.10787	0.224	0.97	7.79948e-93
Timm8b	2.78783e-97	-2.32903	0.468	0.98	7.95424e-93
Dgcr6	4.42869e-97	-3.0907	0.205	0.975	1.26359e-92
Dnah17	9.93263e-97	-4.44162	0.057	0.866	2.83398e-92
Dynlt2b	1.27741e-96	-2.06782	0.544	0.99	3.6447e-92
Rpl9	1.94119e-96	-1.8381	0.823	0.995	5.53861e-92
Rps15a	2.53532e-96	-1.65428	0.909	1	7.23377e-92
Baz1a	2.78879e-96	-3.12138	0.284	0.96	7.95696e-92
Prss59	9.27047e-96	-3.63223	0.11	0.92	2.64505e-91
Cfap36	2.71558e-95	-1.51676	0.838	1	7.74811e-91
Cct4	3.25905e-95	-1.79023	0.718	0.995	9.29872e-91
H3f3a	1.13643e-94	-1.51971	0.893	1	3.24246e-90
Rpl30	1.20444e-94	-1.702	0.878	1	3.43651e-90
Mrpl51	1.94877e-94	-2.35796	0.379	0.99	5.56022e-90
Plaat5	2.38797e-94	-2.49345	0.432	0.985	6.81336e-90
1700010B08Rik	2.69952e-94	-3.30905	0.131	0.945	7.70228e-90
Fau	3.25541e-94	-1.72913	0.792	0.995	9.28835e-90
0610009L18Rik	3.31161e-94	-3.01777	0.212	0.97	9.4487e-90
Mroh2b	5.17509e-94	-3.13728	0.115	0.935	1.47656e-89
Ndufb9	5.46783e-94	-2.02276	0.625	1	1.56008e-89
Gykl1	6.62667e-94	-3.94068	0.057	0.861	1.89072e-89
4930453N24Rik	8.90562e-94	-2.41372	0.413	0.985	2.54095e-89
Aprt	1.14025e-93	-2.90059	0.267	0.96	3.25336e-89
Rnf7	3.55781e-93	-2.02046	0.554	0.995	1.01512e-88
Myl10	6.78744e-93	-3.73607	0.057	0.856	1.93659e-88
Cox7c	7.64108e-93	-1.61986	0.788	0.99	2.18015e-88
Cox5b	8.74143e-93	-1.99203	0.566	0.995	2.4941e-88
Rps23	1.07132e-92	-1.6276	0.845	1	3.0567e-88
Dnajc15	1.09723e-92	-1.60585	0.778	1	3.1306e-88
Fyttd1	1.30464e-92	-1.42886	0.869	1	3.72241e-88
Ndufa2	2.15605e-92	-2.03585	0.537	0.995	6.15163e-88
Rps18	2.83251e-92	-1.65907	0.866	1	8.08173e-88
4930544G11Rik	1.07192e-91	-3.99299	0.057	0.851	3.05841e-87
Rps15	1.29145e-91	-1.55468	0.862	0.99	3.68476e-87
Dmrtb1	2.51194e-91	-3.52096	0.115	0.915	7.16707e-87
Stpg4	3.77343e-91	-3.34783	0.212	0.93	1.07663e-86
Lypd4	3.89243e-91	-2.64377	0.277	0.98	1.11059e-86
Hsbp1l1	5.58869e-91	-4.56533	0.029	0.791	1.59456e-86
Atp5b	6.26135e-91	-1.98263	0.604	0.995	1.78649e-86
Diablo	1.12507e-90	-1.67736	0.74	0.995	3.21005e-86
Irak1bp1	1.61347e-90	-2.53477	0.353	0.975	4.60357e-86
Mesp1	1.87989e-90	-5.06932	0.021	0.771	5.3637e-86
Ubxn6	1.91871e-90	-2.53744	0.322	0.99	5.47447e-86
Psip1	2.62455e-90	-1.36106	0.957	1	7.48837e-86
Sub1	8.59656e-90	-1.5116	0.847	1	2.45277e-85
Rps24	8.61512e-90	-1.44255	0.976	1	2.45807e-85
Eid3	1.13797e-89	-2.94549	0.205	0.965	3.24686e-85
Bag5	1.31758e-89	-3.00591	0.158	0.95	3.75932e-85
Spcs1	1.78372e-89	-2.68194	0.334	0.96	5.08932e-85
Lamp1	2.27719e-89	-1.77565	0.613	1	6.49727e-85
1700008K24Rik	2.79413e-89	-2.08803	0.453	0.995	7.97222e-85
Glrx3	3.02686e-89	-1.79184	0.668	1	8.63625e-85
Rpl34	1.49212e-88	-1.63286	0.764	0.995	4.25732e-84
Sdf2l1	1.7582e-88	-3.62545	0.1	0.891	5.0165e-84
Slco6c1	2.51095e-88	-7.382	0.002	0.697	7.16425e-84
Tomm22	3.32801e-88	-2.3507	0.382	1	9.49548e-84
Exosc5	4.15233e-88	-2.38747	0.363	0.98	1.18474e-83
Psmb6	6.07275e-88	-2.11705	0.458	0.985	1.73268e-83
Pbp2	7.29058e-88	-3.32133	0.079	0.866	2.08015e-83
Atp5e	8.75298e-88	-1.77576	0.663	0.99	2.4974e-83
Tex30	1.21385e-87	-1.8996	0.604	0.985	3.46335e-83
Rpl31	1.22994e-87	-1.67355	0.714	0.995	3.50925e-83
Ndufb10	1.77705e-87	-2.27433	0.406	0.99	5.07028e-83
Atp6ap1l	2.33259e-87	-4.44551	0.029	0.771	6.65535e-83
4930403D09Rik	9.82993e-87	-3.39743	0.072	0.851	2.80468e-82
Lypd10	1.59477e-86	-2.43323	0.353	0.98	4.55021e-82
Rpl12	2.12042e-86	-1.58115	0.859	0.995	6.04998e-82
Lsm2	2.4697e-86	-2.15888	0.439	0.99	7.04656e-82
Wfdc15a	2.77707e-86	-2.46803	0.32	0.98	7.92353e-82
Syngr4	3.47853e-86	-1.88588	0.597	0.99	9.92493e-82
Rps27	4.38276e-86	-1.75167	0.637	0.995	1.25049e-81
1700064M15Rik	4.5238e-86	-3.86022	0.064	0.836	1.29073e-81
Gm20621	4.67461e-86	-2.49379	0.317	0.98	1.33376e-81
Nudt18	5.82529e-86	-3.64523	0.074	0.851	1.66207e-81
Znhit1	7.97163e-86	-2.59762	0.279	0.97	2.27447e-81
1700016K19Rik	8.76828e-86	-2.58507	0.177	0.96	2.50177e-81
Rtraf	1.18129e-85	-2.28463	0.42	0.985	3.37046e-81
Piwil1	2.81752e-85	-1.40915	0.871	1	8.03894e-81
Arpc5l	6.51352e-85	-2.33543	0.325	0.995	1.85844e-80
Syce1	7.42863e-85	-2.0921	0.48	0.99	2.11954e-80
Tbpl1	7.79777e-85	-2.37048	0.329	0.985	2.22486e-80
Pierce2	1.04192e-84	-2.7219	0.215	0.96	2.9728e-80
Snrpd2	1.14984e-84	-1.99143	0.535	0.99	3.28073e-80
Atp5o.1	1.26616e-84	-1.93586	0.53	0.995	3.6126e-80
Ccdc181	1.28436e-84	-2.4745	0.263	0.985	3.66454e-80
Nedd8	1.46061e-84	-1.76765	0.604	1	4.16743e-80
Rpl27	2.06991e-84	-1.56689	0.764	1	5.90587e-80
Rpl23	2.10675e-84	-1.41688	0.919	1	6.01098e-80
Znhit2	2.72653e-84	-3.18231	0.126	0.905	7.77934e-80
Rpl17	3.91171e-84	-1.67126	0.766	0.995	1.11609e-79
Psmc3ip	4.2059e-84	-2.10539	0.506	0.98	1.20003e-79
Gm1673	7.82214e-84	-2.25799	0.372	0.985	2.23181e-79
Lsm4	1.05222e-83	-2.09486	0.484	0.98	3.0022e-79
Nop10	1.27717e-83	-1.98554	0.48	1	3.64401e-79
Csnk2b	1.95148e-83	-2.63595	0.291	0.96	5.56795e-79
Serf2	3.25208e-83	-1.70509	0.666	0.995	9.27884e-79
Ube2m	4.38886e-83	-2.31644	0.387	0.975	1.25223e-78
Arl4a	5.37982e-83	-1.99536	0.475	1	1.53497e-78
Rasl2-9	6.00284e-83	-4.04517	0.029	0.741	1.71273e-78
Eif3k	1.00212e-82	-2.18454	0.432	0.965	2.85926e-78
Grtp1	1.43805e-82	-4.68333	0.021	0.726	4.10304e-78
Plaat1	5.10879e-82	-3.50837	0.064	0.816	1.45764e-77
Drap1	6.95626e-82	-1.79622	0.599	0.99	1.98476e-77
Tmbim7	8.76895e-82	-2.76692	0.274	0.925	2.50196e-77
Ube2d2b	9.54215e-82	-3.30202	0.05	0.776	2.72257e-77
Isyna1	1.01516e-81	-2.31297	0.396	0.975	2.89645e-77
Emc6	1.04034e-81	-2.49355	0.234	0.97	2.96831e-77
Fkbp4	1.35402e-81	-2.20416	0.463	0.975	3.86329e-77
Cct5	1.49421e-81	-1.92086	0.568	0.975	4.26329e-77
Tma7	1.68874e-81	-2.08628	0.439	0.99	4.81831e-77
Sephs2	2.3065e-81	-2.32061	0.322	0.985	6.58089e-77
Rpl19	2.40753e-81	-1.45226	0.854	1	6.86916e-77
Ssna1	3.24485e-81	-2.48751	0.272	0.975	9.25821e-77
Rnf126	3.34435e-81	-2.5772	0.253	0.965	9.54211e-77
Ccl27a	4.50414e-81	-2.91062	0.141	0.91	1.28512e-76
Crybg3	8.04184e-81	-3.28499	0.107	0.871	2.2945e-76
Dynlt1f	8.21432e-81	-2.25715	0.365	0.975	2.34371e-76
Npm3	8.64595e-81	-2.33765	0.325	0.98	2.46686e-76
Mrpl39	1.07402e-80	-2.59156	0.234	0.96	3.06439e-76
Hagh	1.35216e-80	-1.92841	0.537	1	3.85798e-76
Srp9	1.38725e-80	-1.74854	0.611	0.995	3.9581e-76
Rnaseh2a	1.47543e-80	-3.36713	0.1	0.861	4.20971e-76
Ndufb8	1.57821e-80	-2.10008	0.425	0.98	4.50295e-76
Lrrc46	1.66317e-80	-2.13073	0.408	0.98	4.74535e-76
Cfap298	2.12183e-80	-1.93365	0.499	0.99	6.054e-76
Fam98c	3.1162e-80	-2.75945	0.174	0.935	8.89114e-76
Mrpl24	3.1443e-80	-2.24106	0.394	0.96	8.97133e-76
Mrpl54	3.38512e-80	-2.09704	0.43	0.985	9.65841e-76
Rpl35	4.21327e-80	-1.70333	0.649	1	1.20213e-75
Ndufa12	6.61776e-80	-2.05609	0.432	0.99	1.88818e-75
Taf10	6.63493e-80	-2.42485	0.341	0.955	1.89308e-75
H1f9	6.70452e-80	-6.10791	0.005	0.657	1.91293e-75
Nkapl	7.45646e-80	-2.37473	0.327	0.975	2.12748e-75
Rps5	9.91801e-80	-1.60895	0.709	1	2.82981e-75
Dnajc2	1.35972e-79	-1.76322	0.63	0.99	3.87955e-75
Slc25a39	1.42014e-79	-2.5092	0.267	0.965	4.05195e-75
Ak2	1.57474e-79	-2.49759	0.239	0.965	4.49304e-75
Rps25	1.62887e-79	-1.48727	0.807	0.995	4.64749e-75
1810044D09Rik	1.71884e-79	-2.58976	0.129	0.891	4.90419e-75
Sycp3	2.16786e-79	-1.4598	0.823	0.995	6.18535e-75
Ppp1r14bl	2.27741e-79	-3.32222	0.105	0.861	6.4979e-75
Ndufv2	5.70933e-79	-1.81095	0.566	0.985	1.62898e-74
Bola3	6.29958e-79	-2.21257	0.334	0.985	1.7974e-74
Lypd9	1.02477e-78	-3.0056	0.105	0.861	2.92388e-74
Atp5h	1.17236e-78	-1.7721	0.594	0.995	3.34497e-74
2300009A05Rik	1.63855e-78	-2.49664	0.124	0.881	4.67511e-74
Hdgfl1	1.95033e-78	-3.36168	0.081	0.826	5.56467e-74
Asnsd1	2.18519e-78	-2.80811	0.126	0.886	6.23478e-74
Rps11	2.22076e-78	-1.46325	0.857	1	6.33627e-74
Fam229a	2.43849e-78	-5.66886	0.007	0.657	6.9575e-74
Mrpl20	3.56117e-78	-1.90072	0.539	0.985	1.01607e-73
Tsga8	3.9707e-78	-2.59438	0.053	0.721	1.13292e-73
Bag1	4.61796e-78	-2.09859	0.422	0.985	1.3176e-73
Itgb1bp1	4.82657e-78	-2.91599	0.119	0.876	1.37712e-73
Mkrn1	4.95886e-78	-1.85141	0.542	0.99	1.41486e-73
Cops9	1.25221e-77	-2.37335	0.294	0.965	3.57281e-73
Polr1d	2.30865e-77	-1.72926	0.599	0.99	6.58703e-73
Gm5922	2.61046e-77	-3.5719	0.069	0.801	7.44818e-73
1700030C12Rik	2.9204e-77	-3.41826	0.06	0.781	8.33248e-73
Macroh2a1	3.76477e-77	-1.85128	0.551	0.99	1.07416e-72
1110065P20Rik	6.96454e-77	-2.49786	0.291	0.95	1.98712e-72
Gm128	7.64358e-77	-2.88479	0.124	0.876	2.18087e-72
Tdrd6	9.06139e-77	-3.17949	0.105	0.851	2.58539e-72
Map1lc3a	9.82476e-77	-2.56369	0.227	0.945	2.8032e-72
Vps28	1.13101e-76	-2.99598	0.117	0.866	3.22698e-72
Aurkaip1	1.39657e-76	-2.31271	0.305	0.97	3.98469e-72
Zpbp2	3.8008e-76	-2.67882	0.131	0.881	1.08444e-71
Rpl27a	4.66236e-76	-1.3923	0.895	0.995	1.33026e-71
Uqcrb	5.21616e-76	-1.76131	0.592	0.99	1.48827e-71
Ccdc124	1.27785e-75	-2.6716	0.184	0.92	3.64597e-71
Thoc7	1.82952e-75	-1.45739	0.73	0.995	5.21999e-71
Prok2	1.96773e-75	-2.28235	0.332	0.96	5.61433e-71
Saysd1	2.13837e-75	-2.56445	0.22	0.945	6.10119e-71
Ndufs6	2.57569e-75	-1.99327	0.43	0.98	7.34895e-71
Mad2l2	2.80203e-75	-2.41224	0.227	0.955	7.99474e-71
Slc22a16	5.52999e-75	-3.82604	0.043	0.736	1.57782e-70
Cracd	5.75992e-75	-3.51089	0.055	0.761	1.64342e-70
Ptpmt1	7.27097e-75	-2.33262	0.248	0.96	2.07455e-70
Ccdc30	8.20895e-75	-2.84012	0.105	0.841	2.34218e-70
Efhd1	9.50658e-75	-2.91438	0.124	0.866	2.71242e-70
Rplp1	1.43928e-74	-1.34882	0.926	0.995	4.10656e-70
Fam216a	1.59656e-74	-1.64586	0.642	0.995	4.5553e-70
H1f6	2.33647e-74	-2.61812	0.22	0.935	6.66643e-70
Gk2	2.51507e-74	-3.13073	0.11	0.846	7.176e-70
Coprs	2.83686e-74	-2.05948	0.418	0.98	8.09414e-70
Ptrhd1	4.01709e-74	-2.38843	0.117	0.841	1.14616e-69
Dynlt2a1	4.60999e-74	-2.6746	0.095	0.816	1.31532e-69
1700001G11Rik	4.88375e-74	-2.92368	0.115	0.851	1.39343e-69
Adprh	6.02884e-74	-2.4051	0.174	0.915	1.72015e-69
1700021F07Rik	7.66596e-74	-3.00822	0.067	0.766	2.18725e-69
Rps9	9.92289e-74	-1.40909	0.874	0.995	2.8312e-69
4930567K20Rik	1.68958e-73	-7.75509	0	0.587	4.8207e-69
Rpl28	1.78191e-73	-1.38879	0.826	1	5.08415e-69
Acrbp	2.45559e-73	-2.65479	0.165	0.9	7.00628e-69
Dph3	2.71698e-73	-2.40738	0.284	0.95	7.75209e-69
Ndufab1	3.23086e-73	-1.77773	0.544	0.975	9.21828e-69
Rnf227	3.33512e-73	-2.66256	0.148	0.886	9.51577e-69
Rpl4	4.02374e-73	-1.68784	0.568	0.99	1.14805e-68
Prm3	4.02958e-73	-5.22805	0.005	0.607	1.14972e-68
Insl6	4.26807e-73	-2.60202	0.165	0.9	1.21777e-68
Pgls	5.00316e-73	-1.92297	0.282	0.985	1.4275e-68
Pcbp1	5.28211e-73	-1.97688	0.375	0.995	1.50709e-68
Mlf1	6.26929e-73	-2.14415	0.36	0.975	1.78875e-68
1700100I10Rik	6.45304e-73	-3.07238	0.1	0.826	1.84118e-68
Actl7b	6.78032e-73	-4.11679	0.024	0.672	1.93456e-68
Med28	7.7477e-73	-2.30697	0.282	0.955	2.21057e-68
Tprgl	8.61046e-73	-2.55536	0.16	0.896	2.45674e-68
Rpl7a	1.01638e-72	-1.60525	0.678	0.985	2.89995e-68
Eif3g	1.26277e-72	-1.92782	0.451	0.985	3.60295e-68
Rpl21	1.66817e-72	-1.36999	0.85	1	4.75962e-68
Selenos	1.9516e-72	-2.02204	0.358	0.99	5.56831e-68
Gm14244	2.01798e-72	-1.74579	0.683	0.99	5.75769e-68
Pfn1	2.31776e-72	-2.24572	0.253	0.96	6.61302e-68
Tex22	2.69169e-72	-2.74884	0.134	0.866	7.67992e-68
Ak6	2.70587e-72	-2.78351	0.093	0.806	7.72038e-68
Naca	5.572e-72	-1.53877	0.683	1	1.5898e-67
D130020L05Rik	5.70573e-72	-2.81182	0.131	0.861	1.62796e-67
Tcp10c	6.09016e-72	-7.76802	0	0.577	1.73765e-67
Dnajc21	6.53522e-72	-1.99575	0.442	0.97	1.86463e-67
Nscme3l	7.32179e-72	-3.64552	0.045	0.721	2.08905e-67
Fam170a	1.09533e-71	-2.79585	0.098	0.811	3.12521e-67
Mrpl35	1.14351e-71	-2.19257	0.253	0.96	3.26266e-67
Atp6v1f	1.34903e-71	-2.2084	0.317	0.965	3.84906e-67
Serbp1	1.47873e-71	-1.42423	0.718	1	4.21912e-67
Larp7	1.5089e-71	-1.48918	0.68	0.995	4.3052e-67
Pih1d1	2.20948e-71	-2.40862	0.222	0.935	6.30409e-67
Med9os	2.58619e-71	-2.44053	0.222	0.935	7.37893e-67
Gm50165	2.81647e-71	-4.41444	0.019	0.652	8.03596e-67
Atp5k	3.35545e-71	-2.13048	0.358	0.96	9.57377e-67
Uqcrh	5.76919e-71	-1.77007	0.513	0.99	1.64606e-66
Mrpl57	6.62008e-71	-2.19195	0.284	0.965	1.88884e-66
Pnpla2	7.76745e-71	-2.73761	0.131	0.856	2.21621e-66
Alkbh7	1.08408e-70	-3.06303	0.098	0.811	3.09311e-66
Egln2	1.09638e-70	-2.56343	0.169	0.896	3.12818e-66
Ntpcr	1.35978e-70	-2.76859	0.124	0.846	3.87971e-66
Hnrnpa0	1.68106e-70	-1.85003	0.477	0.98	4.7964e-66
Psmb4	2.47307e-70	-1.94503	0.456	0.975	7.05616e-66
Ccdc34	3.04163e-70	-1.58295	0.616	0.995	8.67839e-66
Npm1	3.96198e-70	-1.3276	0.802	1	1.13043e-65
Gm31181	7.37007e-70	-2.50365	0.179	0.9	2.10283e-65
Mael	1.25872e-69	-1.33757	0.783	0.99	3.59139e-65
Ubxn1	1.3154e-69	-1.76716	0.537	0.985	3.75309e-65
Svip	1.64582e-69	-2.59751	0.155	0.876	4.69585e-65
Fkbpl	1.96349e-69	-3.3137	0.048	0.706	5.60224e-65
Ndufa7	2.30859e-69	-1.75615	0.537	0.98	6.58686e-65
Ndufa5	2.32129e-69	-1.96459	0.413	0.975	6.6231e-65
Ccdc38	2.97555e-69	-3.18671	0.115	0.826	8.48983e-65
Cib1	3.88095e-69	-2.46758	0.222	0.915	1.10731e-64
4930455B14Rik	4.53523e-69	-3.42605	0.069	0.756	1.29399e-64
Znhit3	5.3088e-69	-2.24402	0.16	0.876	1.51471e-64
Gtf2a2	6.4989e-69	-2.01284	0.399	0.97	1.85427e-64
Serp1	8.98082e-69	-2.20264	0.179	0.896	2.56241e-64
Spaca9	9.24381e-69	-2.6824	0.084	0.761	2.63744e-64
Ptges3	9.35244e-69	-1.42472	0.704	0.995	2.66844e-64
Cdkn3	9.88651e-69	-2.34424	0.131	0.836	2.82082e-64
Yeats4	1.00834e-68	-2.23639	0.27	0.95	2.877e-64
Ly6k	1.01748e-68	-1.50348	0.678	0.995	2.90309e-64
Sec61g	1.2366e-68	-1.80427	0.482	0.975	3.52826e-64
Tekt1	1.52632e-68	-1.78428	0.487	0.99	4.35491e-64
1700008J07Rik	1.89127e-68	-3.40961	0.055	0.721	5.39617e-64
Ddx25	2.01616e-68	-1.61743	0.597	0.99	5.7525e-64
Pbk	2.0571e-68	-2.30744	0.217	0.925	5.86932e-64
Pfdn6	2.11792e-68	-2.02958	0.36	0.975	6.04286e-64
Fam104a	2.29043e-68	-2.09708	0.346	0.965	6.53504e-64
Smcp	2.29857e-68	-5.62026	0.007	0.597	6.55828e-64
Pabpc6	2.42454e-68	-2.68128	0.16	0.871	6.91769e-64
Dpep3	2.46208e-68	-2.19196	0.325	0.95	7.0248e-64
Srp19	2.48344e-68	-2.0572	0.337	0.965	7.08577e-64
Atp5g1	2.83415e-68	-1.81022	0.484	0.985	8.0864e-64
Eef2	2.83955e-68	-1.62541	0.573	0.985	8.10179e-64
Svbp	3.13257e-68	-2.16124	0.146	0.851	8.93786e-64
Sprtn	3.25844e-68	-2.1032	0.31	0.965	9.29698e-64
Cdc34	3.98851e-68	-2.25894	0.122	0.816	1.138e-63
Rnf151	4.0154e-68	-7.45828	0	0.552	1.14567e-63
Eif3i	4.2273e-68	-2.09115	0.303	0.965	1.20613e-63
Psmb5	5.16655e-68	-2.02846	0.37	0.975	1.47412e-63
Tcea2	6.42642e-68	-2.22362	0.308	0.945	1.83359e-63
Cfap45	9.38976e-68	-2.23986	0.198	0.91	2.67909e-63
Ranbp1	1.10003e-67	-1.98942	0.434	0.955	3.1386e-63
Nap1l1	1.20489e-67	-1.488	0.702	0.985	3.43778e-63
Gng5	1.39181e-67	-1.40712	0.714	0.995	3.97111e-63
Bad	1.45476e-67	-2.56255	0.126	0.831	4.15072e-63
Pmpcb	2.10813e-67	-2.20774	0.329	0.95	6.01492e-63
Rpl22l1	2.57514e-67	-1.90095	0.382	0.985	7.34738e-63
Commd1	2.65365e-67	-2.16921	0.251	0.945	7.57139e-63
Lypd11	3.13222e-67	-2.37502	0.203	0.91	8.93684e-63
Haus1	3.26239e-67	-2.07448	0.248	0.945	9.30826e-63
Nme6	3.58234e-67	-2.13456	0.186	0.896	1.02211e-62
Fam50b	3.59508e-67	-2.51621	0.224	0.91	1.02575e-62
Rpl24	4.02259e-67	-1.46846	0.735	0.99	1.14773e-62
Gm31138	4.12643e-67	-2.71056	0.119	0.821	1.17735e-62
Cypt4	4.36558e-67	-4.82006	0.012	0.602	1.24559e-62
Dctn2	4.98248e-67	-1.98436	0.422	0.96	1.4216e-62
Bscl2	6.77122e-67	-1.97222	0.344	0.98	1.93197e-62
Dut	7.94223e-67	-1.88999	0.473	0.965	2.26608e-62
Tmem120a	7.98147e-67	-2.44209	0.107	0.791	2.27727e-62
Hsp90b1	8.70608e-67	-1.30902	0.792	1	2.48402e-62
Gm10638	9.30419e-67	-2.41794	0.196	0.9	2.65467e-62
Gm10076	9.90664e-67	-2.20969	0.258	0.94	2.82656e-62
Atp6v1d	1.01423e-66	-1.93298	0.401	0.975	2.8938e-62
ENSMUSG00000121411	1.18091e-66	-2.87493	0.091	0.776	3.36938e-62
Phkg2	1.48732e-66	-1.90045	0.444	0.98	4.24362e-62
Rack1	1.64494e-66	-1.69574	0.551	0.995	4.69335e-62
Cct3	1.70824e-66	-1.28965	0.816	1	4.87394e-62
Abhd8	1.95456e-66	-2.20823	0.26	0.945	5.57675e-62
Psmc2	2.23062e-66	-2.06264	0.346	0.95	6.36441e-62
Atp5d	2.87906e-66	-1.89529	0.411	0.98	8.21455e-62
D8Ertd738e	2.9376e-66	-2.05622	0.282	0.96	8.38157e-62
Pifo	3.06538e-66	-2.24151	0.208	0.91	8.74614e-62
Trappc2l	3.92502e-66	-2.09044	0.169	0.871	1.11989e-61
Dnali1	4.44658e-66	-2.25766	0.15	0.851	1.2687e-61
Mrpl53	5.07175e-66	-1.85899	0.313	0.975	1.44707e-61
Gfus	5.08143e-66	-2.10482	0.172	0.871	1.44983e-61
Cops6	5.83127e-66	-2.1718	0.208	0.91	1.66378e-61
Mrto4	6.55866e-66	-2.0206	0.246	0.94	1.87132e-61
Ndufs5	6.61854e-66	-1.64338	0.527	0.98	1.8884e-61
1700007L15Rik	6.64086e-66	-2.53968	0.148	0.851	1.89477e-61
Mrpl55	1.04908e-65	-2.30508	0.215	0.91	2.99324e-61
Fth1	1.07726e-65	-1.33903	0.797	0.995	3.07363e-61
Pomc	1.38516e-65	-2.60131	0.146	0.846	3.95214e-61
Ccdc83	1.4349e-65	-3.43017	0.067	0.731	4.09407e-61
Odc1	1.55531e-65	-2.02664	0.31	0.965	4.4376e-61
Dnajb1	1.79055e-65	-2.14276	0.222	0.92	5.10878e-61
1110017D15Rik	1.84361e-65	-2.25089	0.086	0.721	5.26018e-61
Zdhhc12	2.11448e-65	-2.82441	0.095	0.776	6.03304e-61
Mrpl12	3.10534e-65	-2.25049	0.179	0.881	8.86015e-61
Dap3	3.16705e-65	-1.58911	0.561	0.99	9.03624e-61
Cdkn2d	3.23881e-65	-2.25311	0.162	0.861	9.24097e-61
Ift20	3.30693e-65	-1.79605	0.411	0.99	9.43533e-61
Fbxw5	3.63253e-65	-2.74821	0.131	0.826	1.03643e-60
Bcas2	3.9042e-65	-1.85729	0.432	0.975	1.11395e-60
Use1	4.12327e-65	-2.11124	0.2	0.9	1.17645e-60
Pom121l12	5.15973e-65	-3.22249	0.055	0.697	1.47217e-60
Ndufv3	5.31169e-65	-1.98641	0.143	0.821	1.51553e-60
Pet100	5.57316e-65	-1.72571	0.189	0.871	1.59013e-60
H2bc1	5.98061e-65	-2.38503	0.198	0.896	1.70639e-60
Med9	6.92645e-65	-2.04977	0.193	0.891	1.97626e-60
Btbd16	7.40043e-65	-2.7944	0.043	0.642	2.11149e-60
Tcte2	8.4555e-65	-3.03179	0.074	0.736	2.41252e-60
Pfn4	9.84229e-65	-2.11898	0.208	0.905	2.8082e-60
Cisd1	1.17884e-64	-1.82229	0.368	0.985	3.36348e-60
Snhg3	1.22699e-64	-2.36967	0.203	0.896	3.50084e-60
1700097N02Rik	1.4017e-64	-2.1205	0.294	0.95	3.99932e-60
Ccdc89	1.56181e-64	-3.18033	0.045	0.667	4.45615e-60
Cenpx	1.93646e-64	-2.29875	0.146	0.836	5.52509e-60
Atp6v0c	2.05962e-64	-1.94697	0.315	0.965	5.87649e-60
Tmf1	2.24253e-64	-1.92531	0.372	0.98	6.39838e-60
Dtymk	2.4004e-64	-2.13619	0.296	0.945	6.84882e-60
Polr2i	2.56061e-64	-2.11225	0.222	0.915	7.30593e-60
Ttc30a2	2.57924e-64	-2.32987	0.1	0.766	7.35907e-60
Nudc	2.7222e-64	-1.44096	0.728	0.99	7.76699e-60
Rps16	2.85507e-64	-1.34766	0.768	0.995	8.14609e-60
Eif3c	2.9757e-64	-1.42136	0.649	0.99	8.49027e-60
Rpl10l	3.05589e-64	-2.02464	0.248	0.935	8.71908e-60
Rwdd1	3.49771e-64	-2.20515	0.272	0.935	9.97966e-60
Crlf1	3.50737e-64	-2.98936	0.05	0.667	1.00072e-59
Cd320	3.60479e-64	-2.31163	0.179	0.876	1.02852e-59
Med10	3.62276e-64	-1.8366	0.403	0.98	1.03365e-59
Ndufs8	4.45704e-64	-2.29717	0.11	0.771	1.27168e-59
Uqcrfs1	5.33202e-64	-2.08443	0.217	0.91	1.52133e-59
Pop5	5.87571e-64	-1.87598	0.138	0.801	1.67646e-59
Rpl18a	6.98946e-64	-1.41738	0.721	0.995	1.99423e-59
1700003I22Rik	7.86828e-64	-2.96797	0.033	0.607	2.24498e-59
Ndufb7	8.78937e-64	-1.84835	0.401	0.98	2.50778e-59
Mien1	9.6514e-64	-2.38273	0.172	0.866	2.75374e-59
Bspry	1.02167e-63	-2.33314	0.167	0.861	2.91503e-59
Rpgrip1	1.11925e-63	-2.42872	0.191	0.881	3.19345e-59
Pole3	1.29723e-63	-2.02488	0.32	0.955	3.70126e-59
Dnajc4	1.49442e-63	-2.32066	0.1	0.756	4.26389e-59
4930469K13Rik	1.87031e-63	-1.53352	0.621	0.99	5.33638e-59
Nubp2	1.97765e-63	-2.90214	0.081	0.741	5.64262e-59
Tsga10ip	2.12311e-63	-2.72782	0.074	0.711	6.05767e-59
Ccdc42	2.27918e-63	-5.04652	0.012	0.582	6.50296e-59
Usp2	2.35926e-63	-1.46673	0.668	0.99	6.73145e-59
Strap	2.44137e-63	-1.91329	0.377	0.97	6.96571e-59
Mrpl42	2.60375e-63	-2.18011	0.189	0.881	7.42903e-59
Smim8	2.71786e-63	-1.99475	0.322	0.96	7.7546e-59
Rps2	3.16576e-63	-1.44167	0.711	0.995	9.03254e-59
Mrpl33	3.2967e-63	-1.87185	0.325	0.97	9.40613e-59
Nsmce1	3.51828e-63	-2.05606	0.329	0.95	1.00384e-58
Trmt112	3.70908e-63	-1.85488	0.212	0.896	1.05828e-58
Rbx1	4.25812e-63	-1.60443	0.532	0.995	1.21493e-58
Banf1	5.64375e-63	-1.94239	0.31	0.96	1.61027e-58
Ap2s1	5.92514e-63	-2.12571	0.2	0.891	1.69056e-58
Aqp11	5.97888e-63	-2.77171	0.045	0.627	1.7059e-58
Trpd52l3	6.14998e-63	-3.0662	0.067	0.711	1.75471e-58
Cops7a	9.9626e-63	-1.96926	0.251	0.93	2.84253e-58
Nlrp14	1.06117e-62	-4.73735	0.024	0.617	3.02774e-58
Ssmem1	1.42008e-62	-2.98233	0.074	0.721	4.05177e-58
Dmac1	1.42692e-62	-2.07497	0.165	0.846	4.07129e-58
1700018L02Rik	1.65694e-62	-4.28181	0.019	0.597	4.72759e-58
Tcp10b	1.70801e-62	-6.6528	0.002	0.537	4.87331e-58
Alyref	2.28913e-62	-2.31813	0.189	0.876	6.53134e-58
Ndufa8	2.64186e-62	-1.94863	0.365	0.965	7.53775e-58
1700029M20Rik	2.92228e-62	-1.812	0.313	0.965	8.33785e-58
A430005L14Rik	3.15939e-62	-2.24058	0.189	0.876	9.01437e-58
Odf4	3.73176e-62	-3.06792	0.079	0.731	1.06475e-57
Erich2	3.84806e-62	-1.84366	0.274	0.945	1.09793e-57
Thop1	4.3163e-62	-2.35476	0.138	0.816	1.23153e-57
Sf3b5	4.32197e-62	-2.07642	0.296	0.94	1.23314e-57
Mydgf	4.77266e-62	-2.02216	0.205	0.891	1.36173e-57
Hnrnpf	5.85009e-62	-1.35986	0.711	0.995	1.66915e-57
Tbcb	5.86589e-62	-2.01767	0.294	0.945	1.67366e-57
Mrpl28	7.13382e-62	-2.67776	0.112	0.781	2.03542e-57
Irgc1	7.88433e-62	-3.98815	0.017	0.572	2.24956e-57
H2ac1	8.19213e-62	-2.22262	0.196	0.881	2.33738e-57
Cfl1	8.52956e-62	-1.94619	0.322	0.955	2.43365e-57
D030056L22Rik	1.02638e-61	-2.25437	0.186	0.871	2.92847e-57
Rabac1	1.25961e-61	-1.91826	0.274	0.94	3.59393e-57
Park7	1.35272e-61	-1.7354	0.463	0.98	3.85957e-57
Ndufb1	1.40383e-61	-1.76542	0.432	0.98	4.0054e-57
Rwdd2a	1.82453e-61	-4.10649	0.017	0.572	5.20574e-57
Uchl3	2.07401e-61	-1.61741	0.52	0.985	5.91756e-57
Rps8	2.10867e-61	-1.21429	0.883	0.995	6.01646e-57
Gm21284	2.11682e-61	-2.80391	0.067	0.692	6.03972e-57
Iqcg	2.56296e-61	-2.00016	0.232	0.91	7.31265e-57
Dad1	2.75515e-61	-1.64096	0.444	0.995	7.86099e-57
Hcfc1r1	2.90385e-61	-1.82454	0.208	0.886	8.28527e-57
Naa38	3.02016e-61	-2.42759	0.148	0.826	8.61712e-57
Tmem89	3.15011e-61	-5.00743	0.007	0.542	8.98788e-57
Rsph9	3.20236e-61	-1.94538	0.198	0.876	9.13698e-57
Gsg1	3.29104e-61	-4.74598	0.012	0.562	9.38998e-57
Mzt2	3.50904e-61	-2.69811	0.1	0.756	1.0012e-56
Shcbp1l	3.61742e-61	-1.51093	0.618	0.995	1.03212e-56
Mrpl22	3.78185e-61	-1.72591	0.181	0.846	1.07904e-56
1700003F12Rik	3.94239e-61	-2.91817	0.06	0.672	1.12484e-56
Prss45	4.30999e-61	-2.4474	0.098	0.741	1.22973e-56
Efcab10	5.48487e-61	-1.87033	0.205	0.881	1.56494e-56
Acp1	5.53656e-61	-1.94639	0.344	0.95	1.57969e-56
Lrrc73	6.0876e-61	-3.163	0.067	0.701	1.73691e-56
Psmc5	6.17982e-61	-2.04838	0.284	0.935	1.76323e-56
Dnaja1	8.1902e-61	-1.29632	0.752	0.985	2.33683e-56
Ndufb3	1.06481e-60	-1.98378	0.286	0.94	3.03811e-56
Rnaseh2c	1.24469e-60	-1.89019	0.286	0.945	3.55134e-56
Ncbp2as2	1.57512e-60	-2.39105	0.129	0.796	4.49414e-56
Dnhd1	1.67102e-60	-2.88834	0.06	0.672	4.76777e-56
Atpif1	1.81355e-60	-1.56978	0.549	0.99	5.17441e-56
4930524B15Rik	2.17012e-60	-1.9515	0.332	0.955	6.19179e-56
Abcf2	2.77267e-60	-1.79955	0.229	0.9	7.91099e-56
Uqcrc1	3.23927e-60	-1.7843	0.425	0.975	9.24228e-56
1810037I17Rik	3.65405e-60	-1.54731	0.282	0.94	1.04257e-55
Gm50240	3.81734e-60	-1.99509	0.246	0.915	1.08916e-55
Pcmt1	4.27428e-60	-1.56289	0.52	0.985	1.21954e-55
Lamtor5	4.60364e-60	-1.86663	0.325	0.96	1.31351e-55
Spata45	5.03047e-60	-4.22074	0.024	0.597	1.43529e-55
Rps19bp1	5.08851e-60	-2.24654	0.119	0.766	1.45185e-55
Tmem258	6.37558e-60	-1.8903	0.401	0.94	1.81908e-55
Higd2a	6.40471e-60	-1.99328	0.16	0.821	1.82739e-55
Krtcap2	7.87053e-60	-1.79796	0.241	0.91	2.24562e-55
Syf2	9.43152e-60	-1.4841	0.186	0.826	2.691e-55
Pde10a	1.00632e-59	-3.54111	0.033	0.612	2.87124e-55
Gm6567	1.15483e-59	-5.72328	0.005	0.527	3.29497e-55
Uqcr10	1.20609e-59	-1.77485	0.408	0.975	3.44122e-55
4930568A13Rik	1.37058e-59	-1.72522	0.191	0.851	3.91055e-55
Tex33	1.39707e-59	-6.66192	0.002	0.517	3.98613e-55
1700018F24Rik	1.45014e-59	-3.94878	0.029	0.607	4.13753e-55
Naxe	1.51819e-59	-2.0735	0.208	0.881	4.33171e-55
Nhp2	1.5243e-59	-1.83378	0.124	0.746	4.34913e-55
Ms4a19	1.72846e-59	-1.76513	0.103	0.706	4.93163e-55
Yif1b	1.85803e-59	-2.21343	0.198	0.871	5.30134e-55
Polr1has	1.94361e-59	-1.92685	0.263	0.925	5.54551e-55
Phospho2	2.00453e-59	-2.06479	0.265	0.92	5.71931e-55
Rpl14	2.13516e-59	-1.26318	0.783	1	6.09205e-55
Cenpw	2.17711e-59	-1.95131	0.308	0.945	6.21172e-55
Mrps31	2.37681e-59	-1.91631	0.181	0.846	6.78152e-55
B9d1	2.46449e-59	-2.12747	0.294	0.925	7.0317e-55
Mbd3	2.95178e-59	-1.93486	0.291	0.94	8.42201e-55
Rpp21	3.25298e-59	-1.72202	0.27	0.93	9.28139e-55
Ndufs7	3.34301e-59	-2.03683	0.227	0.896	9.53827e-55
Psmd4	3.60266e-59	-1.60677	0.542	0.985	1.02791e-54
Zcrb1	4.73619e-59	-1.68857	0.451	0.975	1.35133e-54
Tpi1	5.33511e-59	-2.46307	0.11	0.756	1.52221e-54
Krcc1	5.52675e-59	-1.73341	0.413	0.975	1.57689e-54
Aamp	6.54148e-59	-1.70835	0.442	0.975	1.86642e-54
Eloc	6.71268e-59	-1.61839	0.47	0.98	1.91526e-54
Prdx5	7.26222e-59	-1.93163	0.337	0.95	2.07206e-54
Pld6	8.77014e-59	-2.44877	0.126	0.781	2.5023e-54
Tbrg1	9.12886e-59	-2.11256	0.258	0.91	2.60465e-54
4930550C14Rik	1.24875e-58	-2.49772	0.06	0.632	3.56293e-54
Dctn3	1.33769e-58	-1.94983	0.325	0.945	3.81669e-54
Tbcc	1.49642e-58	-2.38384	0.117	0.761	4.2696e-54
Gfer	1.50052e-58	-2.08862	0.208	0.876	4.28128e-54
Mrpl11	1.56287e-58	-1.9443	0.284	0.93	4.45919e-54
Fdx1	1.64333e-58	-1.65693	0.32	0.96	4.68874e-54
Cript	1.85993e-58	-1.97983	0.184	0.846	5.30675e-54
Riiad1	1.88851e-58	-1.79244	0.334	0.96	5.3883e-54
Mrpl52	1.92888e-58	-1.69381	0.356	0.97	5.50347e-54
Bola2	1.94678e-58	-2.39043	0.153	0.816	5.55455e-54
Cwc15	2.2482e-58	-1.56945	0.504	0.98	6.41456e-54
Cfap206	2.40234e-58	-1.54623	0.527	0.995	6.85436e-54
G6pc3	2.6522e-58	-1.82398	0.181	0.831	7.56726e-54
Nsa2	3.28938e-58	-1.70555	0.246	0.905	9.38525e-54
Anapc13	3.61423e-58	-1.81534	0.255	0.915	1.03121e-53
Pin1	3.89321e-58	-2.05818	0.251	0.905	1.11081e-53
Mff	4.40593e-58	-1.66579	0.391	0.985	1.2571e-53
Tram1	5.69072e-58	-1.5575	0.248	0.9	1.62368e-53
Nat9	6.20173e-58	-2.29839	0.126	0.771	1.76948e-53
Trim27	6.77076e-58	-1.99571	0.246	0.905	1.93183e-53
Rnf187	7.00329e-58	-2.31609	0.222	0.876	1.99818e-53
Grpel1	7.60914e-58	-1.96027	0.246	0.905	2.17104e-53
Ndufa3	7.83508e-58	-1.88458	0.205	0.866	2.2355e-53
Ube2b	7.90588e-58	-1.53293	0.52	0.995	2.25571e-53
Pink1	8.10037e-58	-1.97861	0.191	0.851	2.3112e-53
Atp5j2	8.95187e-58	-1.62806	0.487	0.98	2.55415e-53
Morc2b	9.82336e-58	-1.96581	0.234	0.896	2.8028e-53
Trim69	9.96684e-58	-2.31042	0.084	0.687	2.84374e-53
Brd3	1.05302e-57	-2.03207	0.184	0.846	3.00449e-53
Vamp3	1.05832e-57	-1.91894	0.181	0.836	3.01959e-53
Abhd14a	1.14525e-57	-1.78807	0.379	0.965	3.26761e-53
Pom121l2	1.51064e-57	-2.61869	0.057	0.632	4.31015e-53
Tmem203	1.56682e-57	-3.50398	0.038	0.612	4.47045e-53
Med8	1.86988e-57	-1.7521	0.148	0.766	5.33513e-53
Ppp1r35	1.91582e-57	-2.36451	0.191	0.851	5.46621e-53
Wfdc3	1.94289e-57	-2.03565	0.095	0.677	5.54346e-53
Arl6ip4	2.266e-57	-1.90026	0.286	0.93	6.46535e-53
Lrrc51	2.77653e-57	-1.83139	0.353	0.955	7.92198e-53
Lkaaear1	2.78654e-57	-5.73351	0.005	0.512	7.95056e-53
Snrpc	3.19607e-57	-1.78369	0.413	0.96	9.11903e-53
Ndufa11	3.46733e-57	-1.81342	0.382	0.965	9.89297e-53
Nasp	3.69924e-57	-1.04761	0.931	1	1.05547e-52
Ccdc74a	3.83243e-57	-2.77457	0.072	0.677	1.09347e-52
Tekt2	4.00425e-57	-2.56155	0.086	0.697	1.14249e-52
Amdhd2	4.01246e-57	-2.40662	0.079	0.672	1.14483e-52
4933400L20Rik	5.08709e-57	-2.78785	0.053	0.637	1.45145e-52
Misfa	5.43568e-57	-5.81631	0.002	0.493	1.55091e-52
Emc4	6.60458e-57	-2.23667	0.158	0.811	1.88442e-52
Lrrc27	7.21222e-57	-1.92555	0.272	0.92	2.05779e-52
Rbmxl2	7.92706e-57	-1.44717	0.621	0.99	2.26175e-52
Eef1d	8.16733e-57	-1.70834	0.332	0.955	2.3303e-52
Prxl2a	8.79934e-57	-1.65	0.265	0.915	2.51063e-52
Cdpf1	9.00717e-57	-2.31321	0.069	0.637	2.56993e-52
1700037H04Rik	9.2909e-57	-1.92864	0.344	0.94	2.65088e-52
Ndufa13	9.64834e-57	-1.68492	0.473	0.97	2.75286e-52
Scp2d1	1.27947e-56	-5.68945	0.005	0.507	3.65059e-52
Rpl10a	1.31511e-56	-1.31405	0.735	0.995	3.75227e-52
Flywch2	1.42631e-56	-3.13868	0.041	0.602	4.06956e-52
Hmgb4	1.54367e-56	-4.68352	0.01	0.517	4.4044e-52
Dnajc5g	1.7881e-56	-1.56563	0.184	0.806	5.10181e-52
Cox6a1	2.09207e-56	-1.55858	0.504	0.98	5.9691e-52
Cdc42ep3	2.12263e-56	-1.20717	0.785	1	6.05629e-52
Txnrd3	2.1301e-56	-1.88036	0.382	0.945	6.07761e-52
Ccnk	2.21596e-56	-1.59248	0.434	0.985	6.32256e-52
Nme1	2.46133e-56	-1.66382	0.267	0.915	7.02268e-52
Ccdc189	2.56973e-56	-2.78516	0.076	0.682	7.33197e-52
Phf10	2.5881e-56	-1.71794	0.368	0.965	7.38436e-52
Snrnp25	2.70709e-56	-1.99384	0.2	0.856	7.72388e-52
Bc1	2.76776e-56	-2.09394	0.126	0.756	7.89697e-52
Arl1	2.84764e-56	-1.69331	0.317	0.95	8.1249e-52
Vps4a	2.87709e-56	-1.96767	0.181	0.831	8.2089e-52
Ankrd54	3.22256e-56	-1.74854	0.449	0.965	9.19461e-52
Dpm2	3.54482e-56	-2.5314	0.091	0.701	1.01141e-51
Rnf166	3.63196e-56	-1.89808	0.27	0.915	1.03627e-51
Nup62	3.67394e-56	-1.86274	0.124	0.726	1.04825e-51
Gnb2	3.82691e-56	-1.77181	0.267	0.915	1.09189e-51
Eif3d	3.93832e-56	-1.87214	0.227	0.881	1.12368e-51
Psmd8	4.18472e-56	-1.81379	0.437	0.95	1.19398e-51
Tmem107	4.30751e-56	-1.97359	0.138	0.756	1.22902e-51
Sra1	4.32457e-56	-2.03908	0.196	0.851	1.23389e-51
Pdha2	4.50899e-56	-1.73266	0.465	0.97	1.28651e-51
Nkiras2	5.22249e-56	-2.17843	0.124	0.751	1.49008e-51
Chchd7	5.58388e-56	-1.91576	0.143	0.771	1.59319e-51
Mrpl36	5.81503e-56	-2.05341	0.136	0.761	1.65914e-51
Mrpl17	6.00313e-56	-1.74556	0.126	0.721	1.71281e-51
Gm19412	7.068e-56	-3.14169	0.053	0.632	2.01664e-51
Zfp511	7.13233e-56	-2.89406	0.057	0.637	2.035e-51
Tmed4	7.68698e-56	-1.75363	0.16	0.781	2.19325e-51
Micos10	8.6031e-56	-1.40231	0.587	0.995	2.45464e-51
Smdt1	9.6885e-56	-1.72015	0.399	0.96	2.76432e-51
Psmg1	9.94465e-56	-2.10541	0.189	0.841	2.83741e-51
Coa3	1.00975e-55	-2.13582	0.138	0.771	2.88102e-51
Grina	1.3701e-55	-1.70699	0.215	0.861	3.90916e-51
Polr1h	1.89513e-55	-1.64972	0.148	0.751	5.4072e-51
Rpp25l	2.24684e-55	-2.42047	0.084	0.677	6.41068e-51
Atp5g3	2.63038e-55	-1.70266	0.422	0.97	7.50499e-51
Ghitm	3.13775e-55	-1.99432	0.205	0.856	8.95263e-51
Yrdc	3.39827e-55	-1.75491	0.172	0.796	9.69595e-51
Rexo2	3.82144e-55	-1.96812	0.301	0.915	1.09033e-50
Wdr20rt	4.14446e-55	-2.7888	0.064	0.647	1.1825e-50
Cebpzos	4.84982e-55	-1.91495	0.11	0.697	1.38375e-50
Lrrc23	4.89014e-55	-1.90242	0.174	0.811	1.39525e-50
Wdr54	5.3729e-55	-1.66834	0.1	0.647	1.533e-50
Them6	6.10818e-55	-3.51763	0.033	0.582	1.74279e-50
Wbp11	6.24843e-55	-1.44608	0.599	0.99	1.7828e-50
Utp23	6.38004e-55	-2.08919	0.084	0.637	1.82035e-50
Gm57424	6.67947e-55	-2.15959	0.095	0.682	1.90579e-50
Wbp4	6.81757e-55	-1.34473	0.656	0.985	1.94519e-50
Pcna	7.43918e-55	-1.81586	0.339	0.935	2.12255e-50
Iftap	8.02315e-55	-1.57586	0.544	0.97	2.28916e-50
Mrpl32	8.60656e-55	-1.78604	0.138	0.746	2.45562e-50
Sumo2	8.66405e-55	-1.27626	0.718	0.995	2.47203e-50
Mcrip1	9.99523e-55	-1.83211	0.222	0.866	2.85184e-50
Kat8	1.01353e-54	-1.63768	0.21	0.841	2.89179e-50
Timm10b	1.18272e-54	-1.67944	0.174	0.796	3.37452e-50
Suclg1	1.20529e-54	-1.75734	0.456	0.96	3.43893e-50
Supt4a	1.23614e-54	-1.63687	0.243	0.881	3.52695e-50
1700040D17Rik	1.4351e-54	-2.65769	0.062	0.632	4.09464e-50
Scand1	1.4837e-54	-1.92606	0.248	0.891	4.2333e-50
Ruvbl2	1.61632e-54	-1.93545	0.301	0.92	4.6117e-50
Ndufb2	1.62768e-54	-1.9483	0.248	0.891	4.6441e-50
Actr10	1.90904e-54	-1.43916	0.587	0.99	5.44688e-50
Haspin	2.00672e-54	-1.73374	0.308	0.935	5.72559e-50
Sap30	2.18737e-54	-2.21556	0.122	0.736	6.241e-50
Ms4a20	2.9834e-54	-1.68411	0.138	0.736	8.51224e-50
Ier3ip1	3.17572e-54	-1.60325	0.425	0.975	9.06098e-50
Chmp2b	3.17904e-54	-1.94206	0.305	0.92	9.07044e-50
B3gnt4	3.32886e-54	-2.88551	0.038	0.567	9.4979e-50
Rpl36al	3.37774e-54	-1.64814	0.384	0.96	9.63736e-50
Mcrs1	3.79488e-54	-1.59105	0.186	0.801	1.08276e-49
Zpr1	4.37499e-54	-2.1736	0.131	0.751	1.24827e-49
Adrm1	5.46634e-54	-1.99596	0.172	0.806	1.55966e-49
Hoxd3os1	5.91173e-54	-3.4144	0.05	0.622	1.68673e-49
1700067G17Rik	6.76287e-54	-4.11253	0.014	0.512	1.92958e-49
Spc24	7.70965e-54	-1.85074	0.138	0.746	2.19972e-49
Cbr1	7.94244e-54	-2.38147	0.045	0.557	2.26614e-49
Exosc3	9.07013e-54	-2.1611	0.146	0.771	2.58789e-49
Tprn	9.64033e-54	-3.78096	0.026	0.557	2.75058e-49
Sdr39u1	9.89258e-54	-1.89899	0.129	0.731	2.82255e-49
Ropn1	9.91054e-54	-5.93196	0.002	0.473	2.82767e-49
Rimbp3	1.01384e-53	-2.72733	0.062	0.622	2.89269e-49
Cyth2	1.133e-53	-1.69802	0.227	0.861	3.23267e-49
Tcfl5	1.14153e-53	-1.44743	0.594	0.98	3.25702e-49
Ebna1bp2	1.27401e-53	-1.71039	0.265	0.9	3.635e-49
Gemin7	1.55503e-53	-1.72611	0.143	0.736	4.43683e-49
Bag6	1.72542e-53	-1.73582	0.348	0.945	4.92297e-49
Tmem147	1.73945e-53	-1.39344	0.236	0.851	4.96301e-49
Pa2g4	1.74156e-53	-1.83139	0.265	0.9	4.96901e-49
4930518J20Rik	1.90164e-53	-3.4216	0.031	0.562	5.42576e-49
Trappc6b	1.9369e-53	-1.71738	0.339	0.945	5.52636e-49
1700010K23Rik	2.34806e-53	-6.72409	0.002	0.473	6.69948e-49
Dnaaf1	2.71183e-53	-1.47315	0.582	0.985	7.7374e-49
Aimp1	3.02405e-53	-1.494	0.499	0.985	8.62823e-49
Gm8797	3.3371e-53	-2.05521	0.067	0.577	9.52143e-49
Ndufs3	3.38646e-53	-1.53253	0.427	0.98	9.66226e-49
Pcbp2	3.50838e-53	-1.07701	0.852	0.995	1.00101e-48
Ttc30a1	3.89891e-53	-1.55653	0.143	0.711	1.11244e-48
Oscp1	4.49129e-53	-1.44611	0.525	0.995	1.28145e-48
Dnal4	4.50387e-53	-2.1358	0.122	0.726	1.28504e-48
Nsg1	6.41487e-53	-2.30596	0.088	0.662	1.83029e-48
Psmd6	6.67838e-53	-1.95067	0.322	0.91	1.90548e-48
Plekhj1	7.07575e-53	-1.56763	0.131	0.716	2.01885e-48
Pttg1	7.09894e-53	-1.85387	0.315	0.92	2.02547e-48
Tm2d2	7.26535e-53	-1.8161	0.184	0.806	2.07295e-48
Smpd5	7.4278e-53	-1.61064	0.384	0.965	2.1193e-48
Coa4	7.86109e-53	-2.87239	0.045	0.577	2.24293e-48
Ndufc2	8.13233e-53	-1.81938	0.379	0.94	2.32032e-48
Nkx6-2	9.47493e-53	-3.59916	0.036	0.577	2.70339e-48
Tomm20	1.08388e-52	-1.57244	0.496	0.985	3.09252e-48
4930539J05Rik	1.16323e-52	-2.92445	0.057	0.617	3.31893e-48
Gm26787	1.16577e-52	-1.96466	0.122	0.711	3.32618e-48
Bcl2l12	1.19742e-52	-1.5722	0.236	0.861	3.41649e-48
Mmadhc	1.20707e-52	-1.34366	0.286	0.9	3.44402e-48
Atp5pb	1.29741e-52	-1.39894	0.585	0.985	3.70177e-48
Snapc5	1.47521e-52	-2.10518	0.129	0.736	4.20907e-48
Sap18	1.54236e-52	-1.67755	0.298	0.92	4.40065e-48
Lsm10	1.65534e-52	-1.9921	0.103	0.667	4.72301e-48
Mrps33	1.67734e-52	-1.2264	0.26	0.861	4.78578e-48
4921524L21Rik	2.04619e-52	-7.06625	0	0.443	5.83818e-48
Ado	2.08251e-52	-2.16279	0.103	0.682	5.94182e-48
Thap7	2.22596e-52	-2.04879	0.122	0.711	6.35109e-48
Psenen	2.26872e-52	-1.90415	0.203	0.836	6.47312e-48
Rpsa	2.44387e-52	-1.39058	0.661	0.975	6.97285e-48
Chrne	2.73404e-52	-2.32852	0.057	0.577	7.80075e-48
Bud31	3.00978e-52	-1.92781	0.165	0.781	8.58752e-48
Hspb11	3.01036e-52	-1.585	0.222	0.841	8.58915e-48
Tpgs2	3.2748e-52	-2.08128	0.138	0.746	9.34366e-48
Sfr1	3.9617e-52	-1.44217	0.411	0.98	1.13035e-47
Fam98a	4.50136e-52	-1.56518	0.186	0.786	1.28433e-47
Arf5	4.55276e-52	-1.52487	0.282	0.905	1.29899e-47
Ssr2	4.84129e-52	-1.64829	0.263	0.891	1.38132e-47
Mrpl16	5.47698e-52	-1.55298	0.093	0.622	1.56269e-47
Fam186b	5.84597e-52	-3.57429	0.024	0.522	1.66797e-47
Mrps11	6.46428e-52	-1.62614	0.169	0.766	1.84439e-47
Speer2	6.53287e-52	-4.69651	0.007	0.473	1.86396e-47
Ubl5	6.54199e-52	-1.54664	0.451	0.97	1.86656e-47
Ppid	8.4517e-52	-1.30901	0.308	0.915	2.41144e-47
Cct2	8.72353e-52	-1.38887	0.606	0.975	2.489e-47
Htatip2	9.13036e-52	-2.27746	0.081	0.637	2.60507e-47
Toporsl	9.70502e-52	-7.01531	0	0.438	2.76904e-47
Gm36423	9.87579e-52	-4.04313	0.017	0.507	2.81776e-47
Fam166c	1.1275e-51	-3.02407	0.029	0.507	3.21699e-47
Gadd45gip1	1.17773e-51	-1.88865	0.15	0.756	3.36031e-47
Pex11b	1.18681e-51	-2.65475	0.072	0.637	3.3862e-47
Mpi	1.22009e-51	-2.06941	0.227	0.856	3.48117e-47
4933427E11Rik	1.46356e-51	-3.7316	0.029	0.547	4.17583e-47
Eif3f	1.51884e-51	-1.74676	0.291	0.91	4.33356e-47
Tm2d3	1.52996e-51	-1.96982	0.148	0.756	4.36528e-47
Cox17	1.57882e-51	-1.48098	0.348	0.95	4.50469e-47
4930592C13Rik	1.58507e-51	-2.71896	0.064	0.617	4.52253e-47
Eef1g	1.59315e-51	-1.55119	0.523	0.965	4.54557e-47
Leprotl1	1.60645e-51	-1.56107	0.11	0.637	4.58351e-47
Hras	1.64743e-51	-2.30452	0.112	0.711	4.70044e-47
Fam174a	1.71215e-51	-1.55418	0.212	0.821	4.88511e-47
Cox7a2l	1.89834e-51	-1.63035	0.344	0.945	5.41636e-47
Sgms1os1	2.15176e-51	-1.27413	0.286	0.891	6.1394e-47
Atp5mpl	2.1737e-51	-1.56091	0.26	0.881	6.20201e-47
Lrpap1	2.25234e-51	-1.5113	0.217	0.816	6.42638e-47
Arl3	2.2593e-51	-1.07184	0.85	0.995	6.44623e-47
Nop53	2.33846e-51	-1.83932	0.191	0.811	6.67211e-47
Gramd1b	2.55878e-51	-2.19513	0.117	0.711	7.30072e-47
Ndufs2	2.60762e-51	-1.98292	0.239	0.866	7.44005e-47
Cdk5rap3	2.62002e-51	-1.50296	0.179	0.761	7.47544e-47
Rplp2	2.64634e-51	-1.1369	0.778	1	7.55053e-47
Mrpl41	2.7153e-51	-1.76977	0.282	0.9	7.7473e-47
Dynlrb2	2.79776e-51	-1.4213	0.315	0.925	7.98256e-47
2810408I11Rik	2.80432e-51	-3.37573	0.033	0.552	8.0013e-47
Utp3	2.85973e-51	-1.47216	0.181	0.776	8.15938e-47
Poldip2	3.01293e-51	-1.515	0.255	0.876	8.59649e-47
Romo1	3.21181e-51	-1.53611	0.334	0.94	9.16392e-47
Gps2	3.36647e-51	-1.54772	0.449	0.975	9.60522e-47
Rpl6	3.45155e-51	-1.13626	0.821	1	9.84797e-47
Mroh2a	3.48666e-51	-3.91392	0.026	0.542	9.94814e-47
Ddrgk1	3.64828e-51	-1.40288	0.243	0.851	1.04093e-46
Rps27l	3.73253e-51	-1.42979	0.587	0.975	1.06496e-46
Rpl5	4.05185e-51	-1.30375	0.737	0.98	1.15607e-46
1700020N18Rik	4.07136e-51	-1.60499	0.177	0.776	1.16164e-46
Rps3	4.18118e-51	-1.2819	0.652	0.995	1.19297e-46
Cfap95	4.8624e-51	-1.42509	0.093	0.607	1.38734e-46
Syce3	5.00506e-51	-1.582	0.477	0.97	1.42804e-46
Mrpl34	5.7036e-51	-1.78654	0.1	0.637	1.62735e-46
Polr2e	6.61692e-51	-1.67646	0.203	0.816	1.88794e-46
Ndufaf8	6.80206e-51	-1.84639	0.196	0.816	1.94076e-46
Mrps34	7.26759e-51	-2.17194	0.086	0.637	2.07359e-46
Tmem199	7.68226e-51	-1.74028	0.179	0.781	2.1919e-46
Polr2g	8.03967e-51	-1.58417	0.267	0.886	2.29388e-46
Mrps15	8.07986e-51	-1.94493	0.215	0.841	2.30535e-46
Cyc1	8.26507e-51	-1.81984	0.303	0.91	2.35819e-46
Gmfb	8.56311e-51	-1.38367	0.449	0.985	2.44323e-46
Nme5	9.11223e-51	-1.59004	0.267	0.886	2.5999e-46
Glipr1l2	9.22272e-51	-1.63665	0.382	0.955	2.63143e-46
Cfap68	9.49385e-51	-1.5299	0.437	0.97	2.70878e-46
Surf4	9.74241e-51	-1.75333	0.162	0.761	2.77971e-46
Marchf11	1.01084e-50	-1.52766	0.418	0.97	2.88412e-46
Rpl23a	1.05943e-50	-1.20608	0.745	0.995	3.02276e-46
Gps1	1.14634e-50	-1.61743	0.325	0.93	3.27075e-46
Psmd2	1.2686e-50	-1.49206	0.504	0.98	3.61958e-46
Mtres1	1.29636e-50	-1.63845	0.146	0.726	3.69877e-46
Spata46	1.50887e-50	-6.23833	0.002	0.453	4.30511e-46
Ddx5	1.73008e-50	-1.05771	0.852	1	4.93626e-46
Gm40003	1.75792e-50	-2.05325	0.126	0.711	5.0157e-46
Arpc2	1.85058e-50	-1.39516	0.58	0.98	5.28008e-46
Fmc1	1.89733e-50	-1.85209	0.103	0.647	5.41347e-46
Ndufb6	2.01469e-50	-1.833	0.32	0.915	5.7483e-46
Eapp	2.26347e-50	-1.35737	0.272	0.876	6.45813e-46
Hint3	2.38693e-50	-1.81911	0.243	0.866	6.81039e-46
Eif3e	2.68695e-50	-1.56604	0.444	0.965	7.66642e-46
Eif6	2.72229e-50	-2.15974	0.177	0.796	7.76723e-46
Ccdc96	2.98622e-50	-1.10988	0.289	0.871	8.52028e-46
Fbn2	3.01171e-50	-1.90874	0.126	0.711	8.593e-46
Nudt16l1	3.63956e-50	-2.21841	0.048	0.507	1.03844e-45
Dus1l	3.69738e-50	-2.10466	0.131	0.726	1.05494e-45
1700048O20Rik	4.08115e-50	-1.5898	0.224	0.836	1.16443e-45
1700022H01Rik	4.15507e-50	-4.22486	0.017	0.502	1.18552e-45
Dxo	4.23927e-50	-2.37036	0.072	0.612	1.20955e-45
Gins4	4.90758e-50	-2.13726	0.103	0.672	1.40023e-45
Pfn2	5.08747e-50	-1.94625	0.248	0.866	1.45156e-45
Uqcc3	5.25114e-50	-1.8904	0.21	0.831	1.49825e-45
Nop14	5.52953e-50	-1.25222	0.232	0.811	1.57769e-45
4930455J16Rik	5.73632e-50	-4.79486	0.005	0.443	1.63669e-45
Ggn	6.56798e-50	-6.10631	0.002	0.448	1.87398e-45
Gm3948	6.85922e-50	-2.5225	0.038	0.517	1.95707e-45
Ik	6.94284e-50	-1.43123	0.508	0.98	1.98093e-45
Proscos	7.49356e-50	-2.77114	0.041	0.532	2.13806e-45
Mrpl30	7.61106e-50	-1.26457	0.222	0.811	2.17159e-45
Eif1ad	8.28481e-50	-1.58051	0.129	0.667	2.36382e-45
1700019G24Rik	8.68633e-50	-4.32844	0.017	0.502	2.47838e-45
Chchd1	8.9545e-50	-1.59728	0.301	0.91	2.5549e-45
Papolb	8.96863e-50	-1.90328	0.177	0.786	2.55893e-45
Gm15517	9.93709e-50	-6.92563	0	0.423	2.83525e-45
Ift43	9.98812e-50	-1.41764	0.57	0.97	2.84981e-45
Gm26806	1.08593e-49	-2.41827	0.05	0.537	3.09838e-45
Uqcr11	1.21806e-49	-1.59212	0.379	0.95	3.47538e-45
Cdhr4	1.25349e-49	-3.50456	0.026	0.522	3.57646e-45
Rnf6	1.3252e-49	-1.478	0.461	0.975	3.78106e-45
Ufc1	1.35306e-49	-1.43595	0.141	0.672	3.86055e-45
Ttc1	1.41223e-49	-1.40529	0.203	0.786	4.02939e-45
Mrps22	1.78304e-49	-1.14538	0.282	0.871	5.08736e-45
Fam209	2.23205e-49	-4.07882	0.012	0.473	6.36849e-45
Idi1	2.39539e-49	-1.62743	0.112	0.632	6.83454e-45
Gm33301	2.6956e-49	-2.03165	0.105	0.662	7.69108e-45
Fam162a	2.98788e-49	-1.31263	0.325	0.92	8.52501e-45
Akr7a5	3.1232e-49	-2.43733	0.086	0.647	8.91111e-45
Crcp	3.23008e-49	-1.2547	0.222	0.796	9.21607e-45
Csl	3.51354e-49	-3.8789	0.024	0.517	1.00248e-44
Fxyd2	3.55839e-49	-1.10805	0.181	0.701	1.01528e-44
Trnt1	4.31539e-49	-1.56163	0.208	0.801	1.23127e-44
1700001J03Rik	4.5866e-49	-6.87683	0	0.418	1.30865e-44
Tssk2	4.5866e-49	-6.83728	0	0.418	1.30865e-44
Tmem247	4.5866e-49	-6.8888	0	0.418	1.30865e-44
Ppp1r36	4.78051e-49	-1.51884	0.236	0.841	1.36397e-44
Gm56494	4.79654e-49	-1.23811	0.138	0.652	1.36855e-44
Pih1d2	4.88307e-49	-1.56588	0.196	0.796	1.39324e-44
Msl3l2	4.95335e-49	-1.9932	0.155	0.751	1.41329e-44
Pdcd7	5.11548e-49	-1.20388	0.313	0.905	1.45955e-44
Unc50	5.16755e-49	-1.73581	0.184	0.781	1.47441e-44
Eif4a3	5.219e-49	-1.66591	0.253	0.866	1.48908e-44
Cops5	5.37632e-49	-1.5569	0.461	0.955	1.53397e-44
Zfp593	6.24734e-49	-2.31652	0.053	0.537	1.78249e-44
Dynlt1a	6.5339e-49	-1.53519	0.308	0.91	1.86425e-44
Rgs10	7.07533e-49	-2.28257	0.117	0.697	2.01873e-44
Gga1	7.30983e-49	-1.80157	0.093	0.597	2.08564e-44
Cir1	7.6619e-49	-1.63122	0.282	0.891	2.18609e-44
1700104B16Rik	8.15992e-49	-2.39537	0.05	0.542	2.32819e-44
Txn2	8.8416e-49	-1.96881	0.122	0.692	2.52269e-44
Sdhc	9.568e-49	-1.21479	0.308	0.896	2.72994e-44
1810049I09Rik	9.75157e-49	-1.72843	0.169	0.761	2.78232e-44
Eif3m	1.05646e-48	-1.35133	0.442	0.98	3.01428e-44
Eif3l	1.16528e-48	-1.56416	0.184	0.766	3.32478e-44
Lef1os1	1.1821e-48	-3.45925	0.031	0.527	3.37278e-44
G730003C15Rik	1.30461e-48	-2.55369	0.038	0.512	3.7223e-44
Pard6a	1.53516e-48	-2.00747	0.086	0.602	4.38012e-44
Taf12	1.54251e-48	-1.16048	0.239	0.796	4.40108e-44
Trappc4	1.5513e-48	-1.85903	0.329	0.905	4.42616e-44
Dll3	1.58301e-48	-1.67893	0.205	0.806	4.51665e-44
Ubac1	1.60074e-48	-1.4907	0.177	0.741	4.56723e-44
Sem1	1.85243e-48	-1.37256	0.566	0.985	5.28534e-44
Idh3b	1.87699e-48	-1.39158	0.232	0.831	5.35543e-44
Tkfc	2.0751e-48	-1.45589	0.399	0.96	5.92069e-44
1700051A21Rik	2.10303e-48	-6.88697	0	0.413	6.00037e-44
Rwdd4a	2.51822e-48	-1.36219	0.21	0.786	7.18498e-44
Wdr83os	2.61505e-48	-1.46476	0.162	0.706	7.46127e-44
Gm10762	2.64326e-48	-2.11936	0.086	0.617	7.54174e-44
Sdhaf4	2.78861e-48	-1.19604	0.284	0.876	7.95647e-44
Psma4	3.05266e-48	-1.57502	0.391	0.945	8.70985e-44
Eif2s1	3.05538e-48	-1.57142	0.353	0.935	8.71762e-44
Sirt3	3.09905e-48	-1.37736	0.282	0.876	8.84222e-44
Ndufa9	3.20142e-48	-1.45457	0.368	0.945	9.1343e-44
Gm13306	3.21045e-48	-3.40304	0.017	0.458	9.16006e-44
Atox1	3.21836e-48	-1.43025	0.301	0.9	9.18262e-44
Igbp1b	3.28567e-48	-2.61606	0.062	0.582	9.37467e-44
Tekt3	3.37986e-48	-4.18616	0.021	0.507	9.64342e-44
Mag	3.40827e-48	-1.949	0.093	0.617	9.72447e-44
Mrps26	3.45026e-48	-2.06938	0.136	0.721	9.84429e-44
Nsmce3	3.65403e-48	-2.33395	0.1	0.667	1.04257e-43
Rps26	3.68928e-48	-1.30539	0.611	0.98	1.05263e-43
Cfap53	3.69132e-48	-1.66203	0.2	0.796	1.05321e-43
Gna11	3.90075e-48	-1.86151	0.136	0.701	1.11296e-43
Mrps21	4.02961e-48	-1.36768	0.239	0.826	1.14973e-43
Pdcd2l	4.10632e-48	-1.46519	0.212	0.796	1.17162e-43
Timm13	4.4625e-48	-1.66321	0.308	0.905	1.27324e-43
Mrfap1	4.6082e-48	-1.53013	0.449	0.96	1.31481e-43
Fbxo9	4.77595e-48	-1.42555	0.246	0.836	1.36267e-43
Ssrp1	5.22852e-48	-1.18289	0.291	0.871	1.4918e-43
Micos13	5.77706e-48	-1.54636	0.32	0.915	1.64831e-43
Gtsf2	6.93739e-48	-3.06501	0.033	0.512	1.97938e-43
1700102P08Rik	6.99199e-48	-1.2406	0.656	0.99	1.99496e-43
1700003E16Rik	7.00499e-48	-1.33784	0.294	0.886	1.99866e-43
Polr1f	7.69401e-48	-1.06629	0.167	0.667	2.19525e-43
Aspscr1	7.81473e-48	-1.49912	0.229	0.821	2.2297e-43
Slirp	8.37894e-48	-1.58192	0.301	0.9	2.39068e-43
Glrx2	8.63859e-48	-1.86168	0.098	0.617	2.46476e-43
Tekt4	8.8428e-48	-2.38616	0.053	0.542	2.52303e-43
Akr1e1	9.00503e-48	-1.77813	0.155	0.731	2.56931e-43
Snu13	9.16444e-48	-1.32251	0.332	0.92	2.6148e-43
Ruvbl1	9.71771e-48	-1.36362	0.313	0.905	2.77266e-43
Taf11	1.02333e-47	-1.42437	0.203	0.776	2.91975e-43
Dr1	1.08005e-47	-1.37613	0.296	0.891	3.08161e-43
1700016J18Rik	1.14003e-47	-2.2393	0.1	0.652	3.25272e-43
Selenof	1.15614e-47	-1.54882	0.346	0.93	3.29871e-43
Birc5	1.1772e-47	-1.45772	0.284	0.886	3.3588e-43
Ube2t	1.28108e-47	-1.30823	0.58	0.985	3.65517e-43
Spef1l	1.28178e-47	-1.52831	0.322	0.915	3.65718e-43
Ddit3	1.30636e-47	-1.7974	0.234	0.841	3.72731e-43
Dmap1	1.31637e-47	-1.24237	0.327	0.91	3.75587e-43
Abhd17a	1.3382e-47	-1.79892	0.177	0.766	3.81815e-43
Hilpda	1.36586e-47	-1.87359	0.095	0.607	3.89708e-43
Mrpl13	1.40722e-47	-1.33925	0.286	0.881	4.01507e-43
Syce1l	1.44596e-47	-2.09306	0.081	0.587	4.1256e-43
Mrps23	1.46129e-47	-2.19949	0.103	0.662	4.16935e-43
Sar1a	1.62545e-47	-1.62314	0.158	0.721	4.63774e-43
Ubl7	1.6277e-47	-1.6436	0.2	0.791	4.64415e-43
D1Pas1	1.78153e-47	-1.46865	0.172	0.726	5.08305e-43
Mrps18c	1.7991e-47	-1.55874	0.27	0.871	5.13319e-43
Polr2c	2.04784e-47	-1.58898	0.32	0.91	5.8429e-43
Tmem205	2.27923e-47	-1.66397	0.162	0.731	6.5031e-43
Cdca3	2.61604e-47	-1.49045	0.289	0.886	7.46408e-43
Dnpep	2.74766e-47	-1.70316	0.391	0.92	7.83962e-43
Akap12	2.89945e-47	-1.0152	0.174	0.706	8.27272e-43
Ndufv1	2.91783e-47	-1.69252	0.32	0.905	8.32514e-43
2310010J17Rik	2.93653e-47	-1.78649	0.124	0.672	8.37851e-43
Cetn3	3.11781e-47	-1.60233	0.415	0.94	8.89572e-43
Phf13	3.14904e-47	-1.24772	0.165	0.716	8.98484e-43
Ergic3	3.16321e-47	-1.48805	0.305	0.9	9.02527e-43
Rabepk	3.24385e-47	-1.56779	0.189	0.761	9.25534e-43
Trappc6a	3.28382e-47	-1.98314	0.16	0.746	9.36939e-43
Dhrs1	3.59165e-47	-1.87365	0.136	0.701	1.02477e-42
Rdh14	3.93728e-47	-2.03091	0.081	0.587	1.12338e-42
Calr	4.06946e-47	-1.19787	0.695	0.98	1.1611e-42
Chmp2a	4.58555e-47	-1.65665	0.346	0.92	1.30835e-42
Rpn1	4.77629e-47	-1.45118	0.394	0.955	1.36277e-42
Tmem30c	4.83912e-47	-1.6524	0.291	0.886	1.3807e-42
Snrpb2	5.09142e-47	-1.42439	0.21	0.786	1.45268e-42
Metap2	5.38162e-47	-1.2994	0.551	0.98	1.53548e-42
Fbxw10	5.62204e-47	-1.87283	0.1	0.632	1.60408e-42
Tulp2	5.65993e-47	-1.22091	0.16	0.667	1.61489e-42
Mrps16	6.284e-47	-1.61038	0.2	0.786	1.79295e-42
1700018B08Rik	7.28788e-47	-2.72047	0.048	0.542	2.07938e-42
Rbm17	7.4953e-47	-1.39075	0.305	0.896	2.13856e-42
Pudp	7.78183e-47	-3.49901	0.033	0.527	2.22031e-42
Sod2	8.54527e-47	-1.75012	0.346	0.905	2.43814e-42
Lyrm9	8.60005e-47	-1.52087	0.203	0.781	2.45377e-42
Commd3	9.27689e-47	-1.59246	0.169	0.731	2.64688e-42
Rad23a	1.03409e-46	-1.99327	0.15	0.731	2.95047e-42
Trim28	1.04923e-46	-1.52688	0.406	0.95	2.99366e-42
H4c3	1.06574e-46	-2.54392	0.064	0.582	3.04078e-42
Stamos	1.14437e-46	-2.18752	0.086	0.612	3.26512e-42
Spesp1	1.20934e-46	-1.32723	0.265	0.846	3.4505e-42
Lsm6	1.47745e-46	-1.45659	0.274	0.866	4.21547e-42
3110070M22Rik	1.49616e-46	-4.48904	0.021	0.498	4.26884e-42
Spz1	1.51886e-46	-4.67767	0.01	0.453	4.33361e-42
Klhdc3	1.56964e-46	-1.15761	0.263	0.826	4.47851e-42
Mrpl37	1.7602e-46	-1.5119	0.167	0.726	5.02219e-42
Alkbh6	1.98153e-46	-1.61463	0.081	0.537	5.6537e-42
Psma6	2.12585e-46	-1.65957	0.353	0.92	6.06548e-42
Tbca	2.15943e-46	-1.08774	0.757	0.995	6.16127e-42
Anapc15	2.33724e-46	-1.36905	0.234	0.806	6.66861e-42
Phb2	2.35816e-46	-1.49017	0.255	0.846	6.72832e-42
Pxt1	2.50996e-46	-2.90353	0.045	0.542	7.16141e-42
Prkar1a	2.52968e-46	-1.25829	0.37	0.94	7.21768e-42
Med7	2.66539e-46	-1.20686	0.27	0.836	7.60488e-42
Jmjd6	2.97224e-46	-1.48342	0.148	0.687	8.48039e-42
Ypel1	3.00935e-46	-1.11967	0.735	0.995	8.58626e-42
Cfap410	3.05711e-46	-2.14803	0.057	0.532	8.72255e-42
Rfc4	3.14398e-46	-1.35737	0.322	0.905	8.97041e-42
Haus4	3.19416e-46	-1.12701	0.346	0.915	9.11357e-42
Thyn1	3.20996e-46	-1.55729	0.193	0.766	9.15866e-42
Ubald1	3.57379e-46	-1.40873	0.117	0.607	1.01967e-41
ENSMUSG00000121487	3.64559e-46	-1.07147	0.172	0.667	1.04016e-41
Ndufa6	3.80829e-46	-1.47901	0.415	0.955	1.08658e-41
Mycbp	3.89115e-46	-1.42823	0.32	0.905	1.11022e-41
Cct8	4.11107e-46	-1.10394	0.754	0.99	1.17297e-41
Lrrc59	4.11269e-46	-1.67501	0.232	0.826	1.17343e-41
Cenpq	4.24382e-46	-1.53817	0.294	0.886	1.21085e-41
Isca2	4.39669e-46	-1.31008	0.198	0.741	1.25446e-41
Capns1	4.49139e-46	-1.42692	0.277	0.866	1.28148e-41
Hgs	4.55414e-46	-1.59465	0.172	0.736	1.29939e-41
Vps29	4.75322e-46	-1.48938	0.296	0.886	1.35619e-41
Ccdc65	4.758e-46	-1.62157	0.246	0.841	1.35755e-41
Txnl4a	4.95519e-46	-1.58107	0.203	0.781	1.41381e-41
H1f10	5.53645e-46	-1.40271	0.205	0.781	1.57966e-41
Tsn	5.54486e-46	-1.51111	0.432	0.95	1.58206e-41
Lap3	5.57931e-46	-1.70633	0.148	0.701	1.59189e-41
Mtfr1l	5.6235e-46	-1.68862	0.315	0.896	1.6045e-41
Ift27	5.80164e-46	-1.76465	0.215	0.811	1.65532e-41
Cuedc2	5.83892e-46	-2.2382	0.081	0.597	1.66596e-41
Thap1	6.09709e-46	-1.51695	0.143	0.677	1.73962e-41
Bod1	6.22476e-46	-2.16392	0.143	0.721	1.77605e-41
Pdap1	6.41026e-46	-1.45617	0.36	0.93	1.82898e-41
Timm17a	6.45326e-46	-1.63331	0.327	0.905	1.84124e-41
Map1lc3b	6.78057e-46	-1.33066	0.313	0.896	1.93463e-41
2810001G20Rik	7.67158e-46	-2.46988	0.041	0.483	2.18885e-41
Srsf3	8.2894e-46	-1.19385	0.726	0.99	2.36513e-41
Tesk1	8.40157e-46	-1.57003	0.308	0.896	2.39714e-41
Cptp	8.73695e-46	-3.03644	0.036	0.507	2.49283e-41
Pkmyt1	9.09122e-46	-1.04055	0.215	0.741	2.59391e-41
Zfp706	9.26041e-46	-1.11392	0.298	0.866	2.64218e-41
Pla2g12a	9.6587e-46	-1.70432	0.155	0.706	2.75582e-41
H2ax	1.08058e-45	-1.56118	0.315	0.9	3.0831e-41
Nol12	1.08841e-45	-1.3122	0.167	0.701	3.10544e-41
4930477E14Rik	1.19499e-45	-2.31705	0.05	0.512	3.40955e-41
Ankrd60	1.27026e-45	-1.80396	0.11	0.637	3.62432e-41
BC031181	1.33156e-45	-1.47045	0.255	0.841	3.7992e-41
Oard1	1.37939e-45	-1.43116	0.217	0.786	3.93567e-41
4933414I15Rik	1.44081e-45	-3.10796	0.033	0.507	4.11091e-41
Snf8	1.44582e-45	-1.30447	0.301	0.881	4.12521e-41
Bola1	1.64054e-45	-1.29571	0.112	0.582	4.68079e-41
Psmc4	1.6437e-45	-1.25377	0.301	0.876	4.68979e-41
Med29	1.77642e-45	-1.39111	0.212	0.776	5.06848e-41
Mrps30	1.85713e-45	-1.80426	0.1	0.602	5.29877e-41
Pop4	1.8866e-45	-1.60774	0.126	0.642	5.38285e-41
Psmb3	2.07477e-45	-1.37883	0.36	0.93	5.91974e-41
Bet1	2.31053e-45	-1.47329	0.2	0.761	6.59242e-41
Eps8l3	2.33821e-45	-4.30857	0.01	0.438	6.67137e-41
Itm2b	2.41611e-45	-1.01122	0.346	0.915	6.89365e-41
Itgae	2.66882e-45	-1.90273	0.126	0.662	7.61466e-41
Prss39	2.78216e-45	-4.50994	0.01	0.438	7.93807e-41
4930519G04Rik	3.07953e-45	-4.2875	0.01	0.433	8.78651e-41
Fkbp2	3.17763e-45	-1.18658	0.134	0.617	9.06642e-41
Tmem53	3.71608e-45	-1.456	0.158	0.682	1.06027e-40
4933406F09Rik	3.86837e-45	-6.94454	0	0.388	1.10372e-40
Ppil3	4.10515e-45	-1.43797	0.141	0.647	1.17128e-40
Gm45441	4.52566e-45	-2.78368	0.048	0.532	1.29126e-40
Gtf2f1	4.85955e-45	-1.49026	0.327	0.905	1.38653e-40
Creld2	4.86343e-45	-1.9811	0.177	0.761	1.38763e-40
Ipo4	4.99907e-45	-1.55358	0.172	0.726	1.42633e-40
Pex11g	5.02413e-45	-1.6737	0.169	0.726	1.43349e-40
Gnai2	5.09536e-45	-1.0969	0.351	0.915	1.45381e-40
Iscu	5.2406e-45	-1.39671	0.327	0.905	1.49525e-40
Pigyl	5.79926e-45	-1.90683	0.084	0.602	1.65464e-40
Hacd1	5.91816e-45	-1.66506	0.344	0.91	1.68857e-40
Pomp	6.01883e-45	-1.47795	0.379	0.935	1.71729e-40
Snrpe	6.32394e-45	-1.36782	0.504	0.975	1.80435e-40
Wdfy3	6.34959e-45	-1.39437	0.272	0.851	1.81167e-40
Snrpa1	6.58462e-45	-1.61237	0.272	0.861	1.87872e-40
Nfkbib	7.4364e-45	-2.39158	0.062	0.552	2.12175e-40
Grsf1	7.64783e-45	-1.05192	0.222	0.746	2.18208e-40
1700010I14Rik	7.67938e-45	-1.10808	0.783	0.995	2.19108e-40
Nelfe	8.01661e-45	-1.64825	0.243	0.831	2.2873e-40
Lamtor2	8.98531e-45	-1.29529	0.174	0.711	2.56369e-40
Yif1a	9.93115e-45	-1.37051	0.107	0.567	2.83356e-40
Zfp91	1.0633e-44	-1.09521	0.325	0.886	3.03381e-40
Nfu1	1.08451e-44	-1.25506	0.315	0.886	3.09432e-40
0610009B22Rik	1.15182e-44	-1.62295	0.141	0.662	3.28638e-40
Abhd16a	1.2085e-44	-1.24544	0.169	0.672	3.4481e-40
4930522O17Rik	1.43978e-44	-4.52308	0.014	0.458	4.10799e-40
Cdc37	1.45715e-44	-1.60692	0.146	0.677	4.15755e-40
Spsb3	1.47602e-44	-2.35564	0.055	0.517	4.21137e-40
4930579G24Rik	1.49768e-44	-1.26276	0.198	0.726	4.27319e-40
Phf5a	1.66653e-44	-1.28433	0.248	0.811	4.75495e-40
2700062C07Rik	2.00303e-44	-1.68283	0.105	0.602	5.71506e-40
Kars	2.00473e-44	-1.71897	0.136	0.672	5.71989e-40
Pafah1b3	2.01344e-44	-1.49046	0.117	0.612	5.74476e-40
Nop16	2.06206e-44	-1.72819	0.076	0.527	5.88346e-40
Pak1ip1	2.08232e-44	-1.44317	0.291	0.871	5.94127e-40
Lyrm2	2.11068e-44	-1.12038	0.169	0.667	6.02219e-40
Glrx5	2.12992e-44	-1.50561	0.117	0.597	6.07708e-40
Galntl6	2.46873e-44	-1.403	0.055	0.527	7.04378e-40
Tmco1	2.53747e-44	-1.11284	0.291	0.846	7.23991e-40
Mrpl58	2.6568e-44	-1.07472	0.222	0.751	7.58038e-40
Dhrs7b	2.93586e-44	-1.01196	0.21	0.716	8.37658e-40
Tsg101	2.94431e-44	-1.11636	0.317	0.876	8.40072e-40
Ddx56	2.99755e-44	-1.17086	0.117	0.542	8.5526e-40
Zfp639	3.18899e-44	-1.05371	0.255	0.796	9.09881e-40
Polr2d	3.36163e-44	-1.5031	0.122	0.612	9.59141e-40
Churc1	3.40431e-44	-1.44484	0.272	0.851	9.71318e-40
Pigbos1	3.45696e-44	-1.79388	0.053	0.458	9.86339e-40
Rpl3	3.64916e-44	-1.27076	0.618	0.97	1.04118e-39
Fkbp8	3.85876e-44	-1.33412	0.265	0.836	1.10098e-39
Tmem60	4.01141e-44	-1.42035	0.2	0.746	1.14454e-39
Lrrcc1	4.06828e-44	-1.29971	0.618	0.975	1.16076e-39
Hypk	4.13775e-44	-1.51936	0.301	0.881	1.18058e-39
2310033P09Rik	4.22813e-44	-1.53647	0.229	0.801	1.20637e-39
Polr2k	4.35584e-44	-1.21206	0.325	0.891	1.24281e-39
Mrpl18	4.40304e-44	-1.27155	0.22	0.766	1.25628e-39
Iqcd	4.74991e-44	-1.04058	0.317	0.866	1.35525e-39
Cgrrf1	4.76364e-44	-1.64541	0.186	0.746	1.35916e-39
Gm57071	5.08304e-44	-3.08676	0.033	0.493	1.45029e-39
Lsm8	5.30933e-44	-1.38331	0.205	0.756	1.51486e-39
Lsm12	5.53818e-44	-1.3134	0.344	0.91	1.58015e-39
Snrpb	6.56104e-44	-1.36313	0.506	0.97	1.872e-39
Bcl7b	6.7733e-44	-1.13286	0.258	0.796	1.93256e-39
Spaca3	7.48681e-44	-6.65971	0	0.378	2.13614e-39
Spaca7	7.48681e-44	-6.68119	0	0.378	2.13614e-39
Rnf19b	7.84382e-44	-1.31302	0.284	0.851	2.238e-39
Stk35os1	8.81567e-44	-2.19264	0.055	0.498	2.51529e-39
Atp5a1	8.82784e-44	-1.20029	0.663	0.985	2.51876e-39
Chic2	9.03218e-44	-1.14583	0.687	0.98	2.57706e-39
Txndc9	9.32913e-44	-1.15831	0.284	0.836	2.66179e-39
Cirbp	9.9833e-44	-1.4106	0.461	0.965	2.84844e-39
Stub1	1.01022e-43	-1.09627	0.315	0.871	2.88235e-39
Psmd12	1.01226e-43	-1.4286	0.415	0.94	2.88818e-39
Fam98b	1.05072e-43	-1.24175	0.313	0.876	2.99792e-39
Mvb12a	1.06509e-43	-2.01558	0.095	0.597	3.03891e-39
Sf3a3	1.09873e-43	-1.28761	0.313	0.881	3.13489e-39
Dynll2	1.21367e-43	-1.05323	0.239	0.776	3.46286e-39
Gm12462	1.22189e-43	-1.60951	0.119	0.612	3.48631e-39
Gm10382	1.22967e-43	-4.28919	0.012	0.438	3.50849e-39
Cops4	1.24601e-43	-1.5243	0.396	0.925	3.55512e-39
Ciao2a	1.36411e-43	-1.18065	0.258	0.806	3.89207e-39
Chmp6	1.37425e-43	-2.97321	0.048	0.532	3.92101e-39
Skp1	1.44749e-43	-1.06497	0.403	0.945	4.12997e-39
Retreg2	1.47954e-43	-1.27056	0.234	0.781	4.22142e-39
Sdhb	1.51047e-43	-1.44966	0.37	0.925	4.30967e-39
Pigf	1.74451e-43	-1.0608	0.217	0.726	4.97743e-39
Hsp90ab1	1.88888e-43	-1.03496	0.788	0.995	5.38935e-39
Emg1	1.91629e-43	-1.37735	0.246	0.806	5.46757e-39
Myl6	2.07003e-43	-1.21834	0.48	0.97	5.90622e-39
Slu7	2.10833e-43	-1.23248	0.174	0.677	6.01548e-39
Borcs8	2.10975e-43	-2.12445	0.064	0.522	6.01953e-39
Commd4	2.12827e-43	-1.5701	0.158	0.692	6.07238e-39
Lmna	2.13921e-43	-1.41902	0.105	0.577	6.10361e-39
Gm36065	2.18247e-43	-4.23952	0.01	0.418	6.22702e-39
Haghl	2.36366e-43	-1.42399	0.115	0.582	6.744e-39
Llph	2.36626e-43	-1.52944	0.2	0.766	6.7514e-39
Mlec	2.43707e-43	-1.08126	0.296	0.846	6.95344e-39
Rfc2	2.55674e-43	-1.50666	0.301	0.876	7.2949e-39
Arpc3	2.67362e-43	-1.02453	0.322	0.866	7.62836e-39
Dnajb11	2.7051e-43	-1.36574	0.31	0.881	7.7182e-39
Brd2	2.79596e-43	-1.36778	0.346	0.91	7.97743e-39
Hirip3	2.87777e-43	-1.34925	0.353	0.915	8.21085e-39
Psmb7	2.98435e-43	-1.38027	0.52	0.96	8.51494e-39
Fcf1	2.99049e-43	-1.08633	0.234	0.771	8.53247e-39
Slc6a21	2.99674e-43	-1.8489	0.11	0.612	8.5503e-39
Mesd	3.01636e-43	-1.03557	0.258	0.796	8.60628e-39
Ube2i	3.13198e-43	-1.31969	0.492	0.97	8.93615e-39
Mrgbp	3.2937e-43	-1.27591	0.449	0.96	9.39759e-39
Uqcrc2	3.30053e-43	-1.26283	0.513	0.98	9.41707e-39
Pdzd9	3.37475e-43	-5.26378	0.005	0.408	9.62883e-39
Pcgf6	3.38865e-43	-1.26135	0.547	0.98	9.6685e-39
Dohh	3.81121e-43	-1.90116	0.091	0.572	1.08741e-38
Prelid3b	4.03947e-43	-1.28941	0.191	0.716	1.15254e-38
Mcat	4.11026e-43	-1.97558	0.081	0.562	1.17274e-38
Gm10138	4.17983e-43	-2.62437	0.053	0.527	1.19259e-38
Denr	4.29088e-43	-1.26574	0.384	0.935	1.22427e-38
Apip	4.45562e-43	-1.58166	0.246	0.821	1.27128e-38
Smad1	4.47639e-43	-1.4636	0.122	0.607	1.2772e-38
Sccpdh	4.65541e-43	-1.09258	0.702	1	1.32828e-38
Tmem18	4.82634e-43	-1.29037	0.126	0.577	1.37705e-38
Vrk3	4.85263e-43	-1.15379	0.205	0.726	1.38455e-38
Smim13	5.2487e-43	-1.18161	0.308	0.871	1.49756e-38
Cdk1	5.48382e-43	-1.30421	0.179	0.692	1.56464e-38
Gnl1	5.7881e-43	-1.32035	0.217	0.761	1.65146e-38
Galk1	6.16853e-43	-1.81611	0.112	0.612	1.76001e-38
Enkur	6.17369e-43	-1.30368	0.246	0.801	1.76148e-38
Psmg4	6.49992e-43	-1.4093	0.107	0.567	1.85456e-38
Rbfa	6.60911e-43	-1.62656	0.079	0.527	1.88571e-38
Gm32885	6.82639e-43	-1.50086	0.079	0.507	1.9477e-38
Ift22	6.91906e-43	-1.36416	0.439	0.955	1.97415e-38
Ankrd7	7.44287e-43	-2.47472	0.053	0.512	2.1236e-38
Chst1	7.97395e-43	-1.03883	0.255	0.791	2.27513e-38
Git1	8.16624e-43	-1.32605	0.148	0.632	2.32999e-38
Dync2li1	8.47439e-43	-1.27054	0.303	0.866	2.41791e-38
Mrps14	9.25206e-43	-1.30528	0.396	0.94	2.6398e-38
Apex1	9.31314e-43	-1.79536	0.1	0.587	2.65722e-38
Ramac	9.74465e-43	-1.49378	0.117	0.592	2.78034e-38
Gar1	9.91248e-43	-1.30568	0.172	0.682	2.82823e-38
Gde1	9.94997e-43	-1.40344	0.217	0.766	2.83893e-38
Gpank1	1.1334e-42	-1.36843	0.081	0.488	3.23381e-38
Ciao2b	1.18785e-42	-1.69928	0.131	0.652	3.38917e-38
Fnta	1.21574e-42	-1.49106	0.363	0.915	3.46875e-38
Eef1b2	1.40216e-42	-1.46773	0.415	0.935	4.00063e-38
Mtx1	1.497e-42	-1.33304	0.267	0.826	4.27124e-38
Uba52	1.52722e-42	-1.27106	0.193	0.711	4.35745e-38
Gpr137	1.58565e-42	-1.40058	0.141	0.657	4.52419e-38
Tmbim4	1.72689e-42	-1.33919	0.382	0.93	4.92716e-38
Lrwd1	1.8044e-42	-1.36568	0.375	0.925	5.14831e-38
Rfxap	1.8344e-42	-1.10839	0.282	0.826	5.23391e-38
Reep4	1.87006e-42	-2.24254	0.055	0.502	5.33565e-38
Tmem159	1.9114e-42	-2.89987	0.033	0.473	5.45361e-38
Ddost	2.0235e-42	-1.43716	0.21	0.756	5.77346e-38
Tchp	2.02933e-42	-1.23318	0.449	0.965	5.79008e-38
Psmd13	2.09522e-42	-1.16931	0.327	0.881	5.97808e-38
Cdkl2	2.22437e-42	-1.16153	0.58	0.995	6.34657e-38
Synj2bp	2.36909e-42	-1.17346	0.253	0.791	6.7595e-38
Sft2d3	2.38597e-42	-2.0365	0.095	0.592	6.80766e-38
1700020N01Rik	2.4163e-42	-1.38853	0.418	0.945	6.89419e-38
Rab1b	2.42715e-42	-1.45024	0.115	0.592	6.92515e-38
1700009N14Rik	2.48648e-42	-4.93127	0.002	0.368	7.09441e-38
Mkrn2	2.54524e-42	-1.23785	0.136	0.607	7.26209e-38
Zhx1	3.65884e-42	-1.16919	0.191	0.701	1.04394e-37
Zmynd10	3.94082e-42	-1.29322	0.504	0.975	1.12439e-37
Bud23	4.01115e-42	-1.11466	0.167	0.642	1.14446e-37
Pmf1	4.4882e-42	-1.13855	0.174	0.652	1.28057e-37
Timm8a2	4.92334e-42	-2.61909	0.057	0.532	1.40473e-37
Gins2	5.02705e-42	-1.06787	0.15	0.607	1.43432e-37
Wdr18	5.08423e-42	-1.19974	0.234	0.761	1.45063e-37
Psmg2	5.26522e-42	-1.35307	0.325	0.886	1.50227e-37
Arf1	5.48638e-42	-1.27883	0.37	0.92	1.56537e-37
Dmrtc2	5.68436e-42	-1.0561	0.401	0.935	1.62186e-37
Gm57328	5.87834e-42	-2.5484	0.053	0.517	1.67721e-37
Rab8a	5.94586e-42	-1.29055	0.158	0.637	1.69647e-37
Fdft1	6.44562e-42	-1.10724	0.177	0.667	1.83906e-37
Sf3b4	6.53913e-42	-1.90908	0.103	0.592	1.86574e-37
Sumo3	6.89826e-42	-1.21742	0.162	0.652	1.96821e-37
Vamp5	6.90795e-42	-2.34703	0.055	0.517	1.97098e-37
Tmem248	7.06294e-42	-1.3953	0.224	0.771	2.0152e-37
Zfyve19	7.19095e-42	-2.52169	0.067	0.557	2.05172e-37
Ost4	7.59552e-42	-1.24843	0.2	0.716	2.16716e-37
Prss43	8.45685e-42	-1.08799	0.167	0.637	2.41291e-37
Lrrc34	8.91548e-42	-1.53787	0.317	0.881	2.54377e-37
Pdhb	9.39145e-42	-1.37296	0.384	0.925	2.67957e-37
Dcun1d5	9.91269e-42	-1.425	0.394	0.93	2.82829e-37
Rnps1	1.13734e-41	-1.23543	0.372	0.92	3.24507e-37
Smco2	1.18354e-41	-5.12218	0.007	0.408	3.37689e-37
Bpgm	1.21268e-41	-1.37837	0.167	0.682	3.46002e-37
Nme8	1.34161e-41	-3.48948	0.012	0.383	3.82788e-37
Mrpl38	1.35216e-41	-1.30473	0.279	0.836	3.85798e-37
Cdk4	1.38601e-41	-1.4816	0.105	0.572	3.95455e-37
Ino80b	1.45945e-41	-1.12042	0.167	0.667	4.16409e-37
Mcm7	1.53715e-41	-1.09844	0.37	0.915	4.3858e-37
4933412E24Rik	1.53989e-41	-3.5091	0.019	0.433	4.39363e-37
Mrpl15	1.55968e-41	-1.28136	0.274	0.826	4.45008e-37
Sdhaf1	1.69769e-41	-1.56214	0.112	0.587	4.84384e-37
Qars	1.88525e-41	-1.20798	0.131	0.582	5.37901e-37
Cfap126	2.02124e-41	-1.05932	0.119	0.577	5.76702e-37
Sec61b	2.03321e-41	-1.0093	0.341	0.876	5.80117e-37
Gsto2	2.03471e-41	-1.40731	0.339	0.896	5.80545e-37
Smpdl3a	2.17388e-41	-2.48965	0.041	0.463	6.20251e-37
Smim14	2.20611e-41	-1.19504	0.332	0.881	6.29447e-37
Gt(ROSA)26Sor	2.21305e-41	-2.11233	0.069	0.532	6.31427e-37
Mgat2	2.42912e-41	-1.12595	0.179	0.662	6.93076e-37
Rpp30	2.54632e-41	-1.03014	0.317	0.856	7.26515e-37
Ostc	2.75866e-41	-1.54529	0.165	0.687	7.87101e-37
Rps21	2.98657e-41	-1.12675	0.673	0.99	8.52128e-37
Pithd1	3.02515e-41	-1.59571	0.103	0.572	8.63134e-37
Aup1	3.22332e-41	-1.38607	0.181	0.701	9.19676e-37
Rpl22	3.40836e-41	-1.08651	0.73	0.99	9.72475e-37
Gapdhs	3.59419e-41	-1.81029	0.067	0.488	1.02549e-36
Cpn1	3.61655e-41	-2.44258	0.053	0.502	1.03187e-36
Anapc11	3.76402e-41	-1.44478	0.279	0.841	1.07395e-36
Tln1	3.79315e-41	-1.16909	0.305	0.851	1.08226e-36
Eif3h	4.21455e-41	-1.30063	0.504	0.97	1.20249e-36
Wdr74	4.23555e-41	-1.95165	0.084	0.557	1.20849e-36
Mrps12	4.28911e-41	-1.1774	0.153	0.657	1.22377e-36
Eid2	4.40407e-41	-1.35122	0.146	0.637	1.25657e-36
Spata19	4.65125e-41	-5.5378	0.005	0.393	1.32709e-36
Rsph6a	4.67564e-41	-2.0879	0.1	0.597	1.33405e-36
Tssk1	4.73258e-41	-5.55739	0.005	0.393	1.3503e-36
Lancl2	5.19979e-41	-1.05659	0.272	0.796	1.48361e-36
Aym1	5.62247e-41	-2.11065	0.079	0.552	1.6042e-36
Mpg	5.70358e-41	-1.20031	0.205	0.716	1.62735e-36
Higd1a	5.83321e-41	-1.358	0.32	0.876	1.66433e-36
Gm49340	5.92925e-41	-1.17445	0.105	0.532	1.69173e-36
2310039H08Rik	6.08751e-41	-1.156	0.11	0.547	1.73689e-36
2310061I04Rik	6.12021e-41	-1.57355	0.126	0.607	1.74622e-36
Tmem45b	6.31249e-41	-1.59134	0.069	0.468	1.80108e-36
Gmnn	6.35741e-41	-1.19683	0.322	0.871	1.8139e-36
Sptssa	6.79898e-41	-1.41569	0.129	0.592	1.93989e-36
1700016G22Rik	7.15882e-41	-4.15904	0.007	0.378	2.04255e-36
Atp5c1	7.51194e-41	-1.31158	0.415	0.94	2.14331e-36
Hspb6	7.63152e-41	-1.93242	0.064	0.498	2.17742e-36
Paqr8	7.71839e-41	-2.26426	0.045	0.443	2.20221e-36
Stard10	7.72589e-41	-2.92961	0.019	0.393	2.20435e-36
2610318N02Rik	7.77775e-41	-3.79213	0.017	0.433	2.21915e-36
Tex261	8.0309e-41	-1.50026	0.143	0.637	2.29137e-36
Ccnb1ip1	8.28476e-41	-1.6258	0.117	0.602	2.36381e-36
Kbtbd6	8.62476e-41	-1.30603	0.143	0.617	2.46082e-36
Emc2	9.1657e-41	-1.19511	0.356	0.9	2.61516e-36
Snrnp27	9.1845e-41	-1.32288	0.358	0.905	2.62052e-36
Elp5	9.85516e-41	-1.26947	0.341	0.891	2.81187e-36
Bnip1	1.02968e-40	-1.3907	0.167	0.662	2.93787e-36
Tsr3	1.06094e-40	-2.11482	0.069	0.522	3.02708e-36
Psma5	1.07554e-40	-1.41082	0.375	0.915	3.06872e-36
Gm30025	1.09974e-40	-1.49711	0.072	0.478	3.13777e-36
Armc12	1.11014e-40	-6.63454	0	0.353	3.16744e-36
Iqcf1	1.11014e-40	-6.688	0	0.353	3.16744e-36
1700013G24Rik	1.11014e-40	-6.48397	0	0.353	3.16744e-36
Spcs2	1.11476e-40	-1.21457	0.487	0.975	3.18062e-36
Ankrd49	1.14681e-40	-1.55314	0.172	0.692	3.27207e-36
Mplkip	1.16918e-40	-1.22333	0.308	0.856	3.33591e-36
Babam1	1.18421e-40	-1.07362	0.26	0.796	3.37877e-36
1700003H04Rik	1.20125e-40	-2.28897	0.026	0.388	3.4274e-36
Trir	1.27372e-40	-1.43742	0.37	0.91	3.63417e-36
Cct6a	1.27588e-40	-1.15052	0.68	0.97	3.64035e-36
Ehd1	1.31e-40	-1.73992	0.095	0.562	3.73768e-36
Tmem80	1.3316e-40	-1.53919	0.16	0.667	3.79932e-36
Tmem134	1.47589e-40	-1.56026	0.193	0.731	4.21101e-36
Snrpg	1.50382e-40	-1.27325	0.427	0.945	4.29071e-36
Pla2g6	1.51957e-40	-1.39998	0.191	0.711	4.33564e-36
Enkd1	1.59423e-40	-1.22821	0.284	0.831	4.54864e-36
Tmem234	1.6587e-40	-1.22517	0.422	0.945	4.73259e-36
2010109A12Rik	1.79474e-40	-3.31127	0.017	0.403	5.12075e-36
Nfatc2ip	1.91854e-40	-1.57631	0.15	0.662	5.47398e-36
Mrpl2	1.94124e-40	-1.63734	0.129	0.632	5.53875e-36
Eny2	1.98842e-40	-1.03358	0.317	0.846	5.67337e-36
AY702103	2.04327e-40	-1.17176	0.105	0.502	5.82986e-36
Cenps	2.04719e-40	-1.06981	0.155	0.602	5.84104e-36
Cfap97	2.09399e-40	-1.08824	0.699	0.99	5.97456e-36
6820445E23Rik	2.17618e-40	-2.16592	0.06	0.507	6.20906e-36
Imp3	2.35014e-40	-1.04385	0.172	0.637	6.70541e-36
Ccnb2	2.44687e-40	-1.34935	0.413	0.935	6.98142e-36
Cdkn2c	2.50989e-40	-1.40231	0.224	0.766	7.16121e-36
Ormdl2	2.63689e-40	-1.09428	0.148	0.597	7.52357e-36
1700088E04Rik	2.67654e-40	-1.38171	0.334	0.886	7.63671e-36
Maf1	2.97146e-40	-1.79091	0.098	0.567	8.47816e-36
Srsf9	3.63168e-40	-1.08979	0.322	0.861	1.03619e-35
1700113A16Rik	3.74816e-40	-1.82421	0.05	0.448	1.06942e-35
Fam3d	3.76877e-40	-6.14995	0.002	0.373	1.07531e-35
Spata20	4.1029e-40	-5.22526	0.002	0.363	1.17064e-35
Dctn6	4.29965e-40	-1.02289	0.227	0.716	1.22678e-35
Cox19	4.57341e-40	-1.40201	0.174	0.677	1.30489e-35
Erp29	4.59936e-40	-1.19417	0.329	0.871	1.31229e-35
Fam241a	4.99485e-40	-1.15915	0.356	0.896	1.42513e-35
Prkrip1	5.23929e-40	-1.26524	0.179	0.677	1.49488e-35
Fibp	5.34606e-40	-1.21934	0.282	0.821	1.52534e-35
Znrf4	6.71271e-40	-4.4258	0.007	0.383	1.91527e-35
Polr1c	6.87661e-40	-1.47798	0.325	0.876	1.96203e-35
Dapk3	7.2553e-40	-1.90042	0.072	0.493	2.07008e-35
0610040B10Rik	7.28435e-40	-1.72797	0.067	0.473	2.07837e-35
Bysl	7.29475e-40	-1.04106	0.141	0.557	2.08134e-35
Nabp2	7.52284e-40	-1.78322	0.105	0.582	2.14642e-35
Nek2	7.98549e-40	-1.20033	0.379	0.915	2.27842e-35
Sbds	8.01849e-40	-1.33078	0.387	0.92	2.28783e-35
Eef1e1	8.35276e-40	-1.53341	0.141	0.632	2.38321e-35
Meaf6	8.70488e-40	-1.24282	0.346	0.891	2.48368e-35
Caml	9.25364e-40	-1.20001	0.162	0.622	2.64025e-35
Hax1	9.364e-40	-1.43096	0.119	0.577	2.67174e-35
Pfdn4	9.49829e-40	-1.01688	0.236	0.736	2.71005e-35
Zmat2	9.74243e-40	-1.18323	0.411	0.935	2.77971e-35
Dnah12	9.98017e-40	-1.72624	0.248	0.806	2.84754e-35
Clba1	9.9821e-40	-1.35561	0.122	0.582	2.84809e-35
Gtsf1l	1.01764e-39	-5.12307	0.007	0.393	2.90353e-35
Ing1	1.06041e-39	-1.30435	0.153	0.622	3.02557e-35
Btg1	1.08501e-39	-1.64266	0.124	0.617	3.09574e-35
Miip	1.22562e-39	-2.18518	0.067	0.512	3.49693e-35
Fndc11	1.29895e-39	-5.39406	0.002	0.363	3.70616e-35
C8b	1.30426e-39	-3.72732	0.017	0.418	3.72133e-35
Gm9903	1.39977e-39	-2.23731	0.045	0.443	3.99382e-35
Ltv1	1.61092e-39	-1.23803	0.27	0.801	4.59628e-35
Nxt1	1.67517e-39	-1.16147	0.632	0.975	4.7796e-35
Lgals8	1.76655e-39	-2.34838	0.072	0.542	5.04033e-35
Aasdhppt	1.84416e-39	-1.32627	0.291	0.836	5.26176e-35
Rrs1	1.93717e-39	-1.72007	0.122	0.612	5.52712e-35
Gm20604	1.95645e-39	-2.33518	0.081	0.562	5.58215e-35
Ddx18	1.96465e-39	-1.28436	0.368	0.905	5.60554e-35
Clptm1l	1.98188e-39	-1.36351	0.232	0.766	5.6547e-35
Ublcp1	2.17128e-39	-1.0874	0.325	0.856	6.19511e-35
Arfrp1	2.20182e-39	-1.33209	0.119	0.572	6.28224e-35
Nsfl1c	2.48263e-39	-1.15622	0.224	0.731	7.08343e-35
Zfp385a	2.93389e-39	-1.50714	0.098	0.527	8.37098e-35
Fbxw9	2.97684e-39	-1.0863	0.186	0.667	8.49353e-35
Katnb1	3.04648e-39	-1.07895	0.177	0.637	8.69222e-35
Mettl22	3.63563e-39	-1.32339	0.112	0.542	1.03732e-34
Rtf2	4.2656e-39	-1.30067	0.16	0.637	1.21706e-34
Fis1	4.31116e-39	-1.14972	0.26	0.781	1.23006e-34
Ddx39a	4.41129e-39	-1.23087	0.58	0.97	1.25863e-34
Fgfr1op2	5.05617e-39	-1.09739	0.425	0.94	1.44263e-34
Mdh1b	5.35513e-39	-1.13046	0.377	0.905	1.52792e-34
Gabarapl1	5.70123e-39	-2.39296	0.05	0.483	1.62668e-34
Gm57180	6.11019e-39	-2.54875	0.053	0.498	1.74336e-34
Eif2b4	6.1847e-39	-1.20144	0.146	0.602	1.76462e-34
Klhl35	6.5478e-39	-3.94183	0.01	0.373	1.86822e-34
Imp4	6.58151e-39	-1.61862	0.103	0.542	1.87784e-34
Tex19.2	6.76356e-39	-1.6635	0.079	0.498	1.92978e-34
Ogfr	7.12825e-39	-1.42597	0.093	0.507	2.03383e-34
Scnm1	7.52771e-39	-1.57546	0.084	0.512	2.14781e-34
Gatad1	7.7612e-39	-1.15708	0.523	0.975	2.21443e-34
Actr8	8.0164e-39	-1.22647	0.155	0.607	2.28724e-34
4932702P03Rik	8.27155e-39	-3.12018	0.021	0.408	2.36004e-34
1700013D24Rik	8.27235e-39	-6.428	0	0.338	2.36027e-34
Actr6	8.67087e-39	-1.20906	0.31	0.846	2.47397e-34
Fyb	8.84244e-39	-2.08702	0.029	0.398	2.52293e-34
Jagn1	9.11689e-39	-1.60695	0.112	0.567	2.60123e-34
Bloc1s2	1.03299e-38	-1.34868	0.346	0.886	2.94732e-34
Gm14167	1.07413e-38	-1.07803	0.119	0.537	3.06471e-34
Taco1os	1.20078e-38	-1.55181	0.062	0.458	3.42607e-34
AI429214	1.2978e-38	-2.47983	0.041	0.443	3.70289e-34
Tmem230	1.33282e-38	-1.41872	0.31	0.856	3.8028e-34
Tmem70	1.42492e-38	-1.09347	0.22	0.711	4.06559e-34
Rpp38	1.54872e-38	-1.6232	0.1	0.547	4.4188e-34
Srrd	1.79624e-38	-2.14945	0.041	0.423	5.12504e-34
2810402E24Rik	1.81295e-38	-1.05194	0.186	0.647	5.1727e-34
Id4	1.95718e-38	-1.17824	0.346	0.881	5.58422e-34
Ap1s1	1.96641e-38	-1.52745	0.103	0.532	5.61056e-34
Tpgs1	2.04248e-38	-1.69027	0.069	0.468	5.82759e-34
Polr2j	2.13094e-38	-1.14237	0.234	0.746	6.07999e-34
Atp8b3	2.13104e-38	-1.07798	0.706	0.99	6.08029e-34
Prpf38a	2.13179e-38	-1.22812	0.208	0.716	6.08242e-34
Lncob1	2.14654e-38	-3.90959	0.012	0.393	6.12451e-34
4930449C09Rik	2.25085e-38	-3.02544	0.024	0.408	6.42214e-34
Ska1	2.34054e-38	-1.0651	0.122	0.517	6.67803e-34
Drg2	2.44585e-38	-1.35304	0.086	0.468	6.9785e-34
Ppm1g	2.53284e-38	-1.26219	0.504	0.955	7.22669e-34
Gm40709	2.69006e-38	-3.48035	0.019	0.408	7.67528e-34
Dyrk3	2.81335e-38	-2.08984	0.084	0.547	8.02706e-34
Saxo2	3.11649e-38	-1.0753	0.189	0.652	8.89197e-34
Mrps17	3.32556e-38	-1.18104	0.198	0.697	9.4885e-34
Krt88	3.44189e-38	-6.50832	0	0.333	9.8204e-34
1700019N19Rik	3.44189e-38	-6.62544	0	0.333	9.8204e-34
Entr1	3.62841e-38	-1.1843	0.148	0.592	1.03526e-33
Gstt4	4.08599e-38	-4.07178	0.014	0.403	1.16581e-33
Cyb5r3	4.11954e-38	-1.50812	0.115	0.562	1.17539e-33
Snrpf	4.18743e-38	-1.37036	0.432	0.93	1.19476e-33
Arrdc3	4.19015e-38	-1.16154	0.153	0.612	1.19553e-33
Chaserr	4.73655e-38	-1.14355	0.236	0.736	1.35143e-33
4930553E22Rik	5.10065e-38	-2.03005	0.031	0.358	1.45532e-33
Ocel1	5.20542e-38	-1.60244	0.146	0.642	1.48521e-33
Psma3	5.64479e-38	-1.07373	0.706	0.98	1.61057e-33
Ift46	6.22648e-38	-1.04666	0.315	0.836	1.77654e-33
Dnaaf4	6.45653e-38	-1.57531	0.074	0.478	1.84218e-33
Cln6	7.11945e-38	-1.95769	0.05	0.433	2.03132e-33
Keap1	7.2409e-38	-1.51065	0.1	0.537	2.06597e-33
Nt5m	8.3127e-38	-1.23023	0.263	0.781	2.37178e-33
Uhrf1	8.79545e-38	-1.05567	0.193	0.662	2.50952e-33
Hdac1	8.94847e-38	-1.23017	0.422	0.93	2.55318e-33
Nudt9	9.7759e-38	-1.30404	0.174	0.657	2.78926e-33
Myl4	9.88346e-38	-1.54896	0.098	0.522	2.81995e-33
Ppp1r27	9.94109e-38	-4.30775	0.012	0.393	2.83639e-33
Fastk	1.29837e-37	-1.31366	0.217	0.726	3.7045e-33
Cdc20	1.39491e-37	-1.17247	0.487	0.96	3.97995e-33
Ptdss2	1.39947e-37	-1.12361	0.358	0.886	3.99298e-33
Samm50	1.48205e-37	-1.17214	0.191	0.662	4.22858e-33
Arl14epl	1.67945e-37	-1.28687	0.181	0.667	4.79181e-33
Rpl13a	1.69164e-37	-1.18237	0.105	0.493	4.82658e-33
Cnppd1	1.82246e-37	-1.08482	0.153	0.582	5.19985e-33
Cox14	2.04048e-37	-1.44665	0.191	0.697	5.82189e-33
Mrpl46	2.04476e-37	-1.18988	0.155	0.617	5.83411e-33
Tex48	2.15256e-37	-5.02527	0.002	0.338	6.14169e-33
Eif2b1	2.40324e-37	-1.51073	0.093	0.512	6.85693e-33
Trappc5	2.4113e-37	-1.97205	0.074	0.502	6.87993e-33
Slxl1	3.17023e-37	-2.37799	0.038	0.428	9.0453e-33
Tex264	3.25082e-37	-1.22488	0.148	0.587	9.27524e-33
Fkbp1a	3.29276e-37	-1.17134	0.525	0.965	9.39491e-33
Dnajb13	3.74632e-37	-2.56647	0.055	0.488	1.0689e-32
Acr	4.07561e-37	-1.63452	0.136	0.617	1.16285e-32
1700018A04Rik	4.10439e-37	-2.65706	0.01	0.323	1.17107e-32
Derl2	4.37383e-37	-1.48623	0.122	0.572	1.24794e-32
Stk25	4.50976e-37	-1.4091	0.356	0.881	1.28672e-32
Pex16	4.59755e-37	-1.34651	0.112	0.532	1.31177e-32
Alx1	4.6019e-37	-1.30014	0.117	0.542	1.31302e-32
Rfc3	4.8742e-37	-1.23652	0.131	0.552	1.39071e-32
Pfdn2	4.96671e-37	-1.19759	0.437	0.935	1.4171e-32
Rpl9-ps6	5.15348e-37	-1.72984	0.038	0.373	1.47039e-32
Ddias	5.15406e-37	-1.52172	0.143	0.612	1.47056e-32
Pttg1ip	5.32665e-37	-1.15004	0.131	0.552	1.5198e-32
1700001O22Rik	5.38257e-37	-5.07955	0.005	0.358	1.53575e-32
Trmt10a	5.60868e-37	-1.07939	0.442	0.94	1.60027e-32
Gtf2b	5.63007e-37	-1.26175	0.353	0.881	1.60637e-32
Tex43	5.86007e-37	-6.35316	0	0.323	1.67199e-32
Ctxnd2	5.86007e-37	-6.48322	0	0.323	1.67199e-32
Dgkeos	5.86007e-37	-6.35209	0	0.323	1.67199e-32
Eif3b	5.86692e-37	-1.3736	0.284	0.816	1.67395e-32
Kat5	6.21126e-37	-1.22723	0.136	0.557	1.7722e-32
Garin5a	6.23566e-37	-2.13983	0.072	0.507	1.77916e-32
Ptcd2	6.65946e-37	-2.14721	0.06	0.473	1.90008e-32
Ufl1	8.01971e-37	-1.1483	0.561	0.97	2.28818e-32
Creb3l4	8.60479e-37	-5.47206	0.002	0.343	2.45512e-32
Spcs3	8.80106e-37	-1.18098	0.134	0.552	2.51112e-32
Ndufb4	9.68213e-37	-1.37505	0.134	0.577	2.7625e-32
Gm4871	1.01621e-36	-4.04978	0.012	0.378	2.89945e-32
Zbtb3	1.01633e-36	-1.56536	0.088	0.507	2.89979e-32
Gm10244	1.01739e-36	-1.67568	0.064	0.443	2.90282e-32
Nop9	1.0948e-36	-1.23034	0.351	0.876	3.12369e-32
Cylc2	1.16988e-36	-5.56246	0.002	0.343	3.3379e-32
Ankrd39	1.19766e-36	-1.1437	0.084	0.423	3.41716e-32
Set	1.25248e-36	-1.11006	0.504	0.965	3.57357e-32
1700023F02Rik	1.25301e-36	-2.13528	0.031	0.368	3.57509e-32
Mcts2	1.26095e-36	-1.15577	0.141	0.582	3.59774e-32
Efcab5	1.34407e-36	-1.13918	0.277	0.796	3.8349e-32
1700065I16Rik	1.65107e-36	-3.65888	0.01	0.348	4.71084e-32
Oaz3	1.74444e-36	-1.50685	0.081	0.468	4.97725e-32
Dusp19	1.77551e-36	-3.47739	0.024	0.418	5.06587e-32
Fahd2a	1.93092e-36	-1.38032	0.107	0.512	5.5093e-32
Ccer1	1.93107e-36	-4.04815	0.012	0.378	5.50972e-32
Gpn2	2.15619e-36	-1.23285	0.076	0.403	6.15205e-32
Bbip1	2.17868e-36	-1.26324	0.482	0.94	6.21622e-32
Cd164	2.2242e-36	-1.14786	0.327	0.846	6.34608e-32
Timm21	2.26085e-36	-1.89436	0.064	0.468	6.45066e-32
Cypt12	2.32702e-36	-6.00748	0.002	0.343	6.63946e-32
Cfap97d1	2.39821e-36	-6.42108	0	0.318	6.84258e-32
C030010C08Rik	2.4045e-36	-1.65815	0.048	0.393	6.86053e-32
Nupr1l	2.83761e-36	-3.02589	0.024	0.398	8.09626e-32
Zfp830	2.89616e-36	-1.36823	0.138	0.587	8.26333e-32
Exosc4	2.93303e-36	-1.21083	0.115	0.507	8.36852e-32
Bloc1s6os	3.12888e-36	-1.54661	0.074	0.463	8.92731e-32
Pop7	3.1357e-36	-1.46342	0.074	0.463	8.94677e-32
Stxbp2	3.19742e-36	-1.25299	0.088	0.468	9.12289e-32
Borcs7	3.34513e-36	-1.00757	0.236	0.706	9.54431e-32
Mrps18b	3.4966e-36	-1.455	0.129	0.582	9.97649e-32
Mrps36	3.49686e-36	-1.08382	0.124	0.512	9.97723e-32
Zfp105	3.51806e-36	-1.09499	0.162	0.597	1.00377e-31
Tmem101	3.70784e-36	-1.5611	0.1	0.517	1.05792e-31
Ehbp1l1	3.75176e-36	-1.81281	0.072	0.468	1.07045e-31
Aif1	3.86657e-36	-3.35159	0.014	0.358	1.10321e-31
Med22	3.91813e-36	-1.72309	0.093	0.527	1.11792e-31
Tomm5	4.12518e-36	-1.62837	0.115	0.572	1.177e-31
1110038F14Rik	4.28619e-36	-1.36619	0.119	0.537	1.22294e-31
1110006O24Rik	4.29237e-36	-2.25981	0.043	0.423	1.2247e-31
Tsacc	4.36669e-36	-1.06011	0.544	0.975	1.2459e-31
Mlf2	4.45041e-36	-1.0291	0.212	0.677	1.26979e-31
Raly	4.45277e-36	-1.35687	0.174	0.652	1.27046e-31
Coa5	5.05558e-36	-1.64913	0.091	0.507	1.44246e-31
Eif4a2	5.10793e-36	-1.13582	0.425	0.925	1.45739e-31
Coa6	5.6297e-36	-1.47045	0.072	0.438	1.60627e-31
Stkld1	5.68349e-36	-1.4469	0.126	0.572	1.62161e-31
Rab5if	5.74044e-36	-1.13254	0.129	0.532	1.63786e-31
Czib	5.79986e-36	-1.36025	0.2	0.697	1.65482e-31
Gm42064	6.13626e-36	-1.58806	0.129	0.592	1.7508e-31
Pgk2	6.75792e-36	-3.95135	0.014	0.383	1.92817e-31
Jkampl	7.04851e-36	-1.84777	0.079	0.498	2.01108e-31
Sgcb	7.22325e-36	-1.06522	0.153	0.582	2.06094e-31
Ube2q1	9.46774e-36	-1.27125	0.172	0.642	2.70134e-31
Rab10os	9.67884e-36	-1.51803	0.081	0.478	2.76157e-31
Il4i1	9.90868e-36	-1.23347	0.146	0.577	2.82715e-31
Ndst4	1.00547e-35	-1.0202	0.105	0.483	2.86882e-31
Gm20337	1.08132e-35	-1.33723	0.081	0.463	3.08523e-31
1110059G10Rik	1.10527e-35	-1.26771	0.072	0.428	3.15357e-31
Bloc1s4	1.14383e-35	-1.91393	0.084	0.512	3.26356e-31
Xrcc1	1.17517e-35	-1.31299	0.169	0.627	3.35301e-31
Eif4e2	1.1842e-35	-1.11363	0.353	0.866	3.37876e-31
Adam1b	1.1851e-35	-3.5017	0.017	0.383	3.38134e-31
4930402F11Rik	1.31303e-35	-1.4335	0.103	0.512	3.74633e-31
Ccna1	1.32644e-35	-3.47206	0.019	0.393	3.78459e-31
Nras	1.36166e-35	-1.07149	0.346	0.856	3.88508e-31
Spag7	1.49464e-35	-1.36476	0.103	0.507	4.2645e-31
Cops3	1.60566e-35	-1.05014	0.525	0.97	4.58127e-31
Get3	1.86111e-35	-1.4193	0.136	0.577	5.31012e-31
Cox20	1.86929e-35	-1.01853	0.224	0.682	5.33347e-31
Sh3d21	2.04815e-35	-4.13525	0.012	0.373	5.84378e-31
C920006O11Rik	2.23487e-35	-1.65696	0.107	0.547	6.37652e-31
Eno1	2.69404e-35	-1.14133	0.141	0.557	7.68662e-31
Capn11	2.70354e-35	-4.16751	0.007	0.343	7.71373e-31
Akirin2	2.88307e-35	-1.12603	0.401	0.905	8.22596e-31
Idh3a	2.98408e-35	-1.8527	0.103	0.557	8.51419e-31
Gm2000	3.11644e-35	-1.13466	0.103	0.463	8.89182e-31
Rsl1d1	3.19554e-35	-1.19442	0.301	0.816	9.11752e-31
Pigp	3.32193e-35	-1.34097	0.189	0.667	9.47812e-31
Ccdc40	3.54031e-35	-1.22512	0.129	0.552	1.01012e-30
Cnot11	3.57907e-35	-1.10777	0.158	0.582	1.02118e-30
Cep72	3.82644e-35	-1.1283	0.372	0.881	1.09176e-30
Agpat1	3.85853e-35	-1.24827	0.124	0.537	1.10092e-30
Gm56767	3.94622e-35	-3.04288	0.026	0.398	1.12593e-30
Tmco5	3.95217e-35	-6.38862	0	0.308	1.12763e-30
1700011L22Rik	3.95217e-35	-6.32586	0	0.308	1.12763e-30
Uchl5	4.32194e-35	-1.01813	0.351	0.851	1.23314e-30
1700021F13Rik	4.33514e-35	-4.23641	0.012	0.373	1.2369e-30
Arhgap10	4.35406e-35	-1.26426	0.148	0.602	1.2423e-30
Tbc1d7	4.47059e-35	-1.32031	0.11	0.517	1.27555e-30
Rogdi	4.48888e-35	-1.35193	0.122	0.537	1.28077e-30
Dnph1	4.74421e-35	-2.03328	0.041	0.383	1.35362e-30
Prr19	5.96357e-35	-3.4075	0.017	0.373	1.70153e-30
Tescl	5.99493e-35	-3.33255	0.026	0.413	1.71047e-30
Pold2	6.13747e-35	-1.70371	0.103	0.532	1.75114e-30
Cfap161	6.32576e-35	-1.30213	0.105	0.507	1.80487e-30
Map2k2	6.46814e-35	-1.15658	0.449	0.93	1.84549e-30
Mrps24	6.64147e-35	-1.03448	0.193	0.647	1.89495e-30
Dimt1	6.72802e-35	-1.04739	0.138	0.527	1.91964e-30
Acrv1	7.22387e-35	-3.37326	0.007	0.318	2.06111e-30
Lrrc63	7.22761e-35	-1.00661	0.248	0.736	2.06218e-30
Gm9887	7.59893e-35	-1.20706	0.088	0.473	2.16813e-30
Sf3a2	8.09166e-35	-1.7448	0.074	0.478	2.30871e-30
Tysnd1	8.70222e-35	-1.96837	0.048	0.413	2.48292e-30
U2af1	1.02421e-34	-1.11776	0.48	0.945	2.92229e-30
Flad1	1.05478e-34	-2.12323	0.045	0.408	3.0095e-30
Dpp3	1.13017e-34	-1.7356	0.074	0.473	3.2246e-30
Rps10	1.13625e-34	-1.11115	0.527	0.96	3.24194e-30
Dtwd1	1.18806e-34	-1.29211	0.172	0.632	3.38978e-30
Hadhb	1.2731e-34	-1.01501	0.372	0.871	3.63241e-30
Dnajc30	1.52923e-34	-2.58974	0.06	0.488	4.36319e-30
Plrg1	1.53273e-34	-1.11398	0.117	0.502	4.3732e-30
Gm56489	1.58607e-34	-2.78949	0.029	0.393	4.52538e-30
Tmem210	1.59164e-34	-6.34169	0	0.303	4.54127e-30
1700020L24Rik	1.59164e-34	-6.38132	0	0.303	4.54127e-30
1700108N11Rik	1.89338e-34	-4.99661	0.002	0.318	5.4022e-30
1700093K21Rik	1.93571e-34	-5.31942	0.002	0.323	5.52296e-30
Snrpa	2.02004e-34	-1.01604	0.27	0.761	5.76359e-30
Snw1	2.19302e-34	-1.21788	0.418	0.91	6.25712e-30
Commd2	2.28925e-34	-1.22264	0.119	0.517	6.53169e-30
Tapbp	2.34245e-34	-1.73767	0.112	0.557	6.68347e-30
Donson	2.50937e-34	-1.12541	0.155	0.592	7.15973e-30
2610306M01Rik	2.59812e-34	-2.0579	0.038	0.388	7.41297e-30
Clcn4	2.84367e-34	-1.76496	0.098	0.517	8.11357e-30
Lias	2.92915e-34	-1.06189	0.227	0.697	8.35744e-30
Pkib	2.93607e-34	-3.20782	0.007	0.299	8.3772e-30
Acd	2.94581e-34	-2.0674	0.043	0.403	8.40497e-30
Rbm8a	2.94713e-34	-1.12522	0.494	0.95	8.40876e-30
Tmem59l	3.01715e-34	-1.78389	0.06	0.438	8.60854e-30
Pfdn1	3.07023e-34	-1.12286	0.532	0.95	8.75998e-30
Nudt21	3.16508e-34	-1.13741	0.587	0.965	9.03061e-30
Smim19	3.28085e-34	-1.31431	0.1	0.483	9.36093e-30
Erh	3.34082e-34	-1.16865	0.506	0.945	9.53204e-30
Mepce	3.49227e-34	-1.09546	0.136	0.542	9.96414e-30
Gm57085	3.58924e-34	-3.32027	0.014	0.348	1.02408e-29
Timm10	3.75501e-34	-1.12352	0.122	0.522	1.07138e-29
Fam32a	3.76961e-34	-1.25389	0.103	0.488	1.07555e-29
Timm50	3.85889e-34	-1.31379	0.081	0.428	1.10102e-29
Mul1	4.13843e-34	-1.65649	0.119	0.567	1.18078e-29
Ensa	4.28742e-34	-1.09038	0.258	0.741	1.22329e-29
Yipf4	4.30954e-34	-1.03868	0.329	0.831	1.2296e-29
Smim7	4.31503e-34	-1.25806	0.165	0.602	1.23116e-29
Rnf181	4.87739e-34	-1.31531	0.155	0.607	1.39162e-29
Ppp1r13l	6.13589e-34	-2.41314	0.05	0.438	1.75069e-29
Guk1	6.84598e-34	-1.47377	0.119	0.542	1.9533e-29
Ccdc127	6.88145e-34	-1.23465	0.129	0.547	1.96341e-29
Kank3	7.47738e-34	-1.76818	0.064	0.443	2.13345e-29
Snapin	7.88232e-34	-1.3921	0.107	0.502	2.24898e-29
Gm15491	8.21153e-34	-2.54316	0.036	0.403	2.34291e-29
Spef1	8.23646e-34	-2.1611	0.045	0.403	2.35003e-29
Akr1b3	8.66972e-34	-1.05228	0.601	0.97	2.47364e-29
Tmem276-zftraf1	8.75054e-34	-1.31011	0.15	0.592	2.4967e-29
Gm27045	8.80691e-34	-1.63626	0.105	0.517	2.51279e-29
Fam183b	9.22553e-34	-3.43074	0.005	0.313	2.63223e-29
Etaa1os	9.40129e-34	-1.97511	0.069	0.463	2.68238e-29
Gm57103	9.76096e-34	-2.30577	0.041	0.393	2.785e-29
Pofut2	1.0411e-33	-1.76334	0.084	0.488	2.97046e-29
Commd9	1.13911e-33	-1.37877	0.079	0.443	3.25011e-29
Cdk2	1.31505e-33	-1.4258	0.103	0.498	3.75211e-29
Cbr4	1.32783e-33	-1.30757	0.129	0.557	3.78857e-29
Gm56606	1.41559e-33	-1.67578	0.067	0.428	4.03895e-29
Pmpca	1.41667e-33	-1.12856	0.131	0.532	4.04203e-29
Pno1	1.52727e-33	-1.24193	0.136	0.557	4.3576e-29
Gpatch4	1.76523e-33	-1.06374	0.198	0.647	5.03656e-29
Tomm20l	1.81322e-33	-1.86818	0.043	0.378	5.17347e-29
Cuta	1.9568e-33	-1.24889	0.158	0.592	5.58313e-29
Josd2	1.96087e-33	-1.17614	0.162	0.592	5.59475e-29
Gm26571	1.96826e-33	-2.49581	0.024	0.343	5.61585e-29
Brcc3dc	2.08339e-33	-1.06147	0.117	0.488	5.94433e-29
Bloc1s1	2.09115e-33	-1.24416	0.076	0.403	5.96647e-29
Psmb1	2.16639e-33	-1.04376	0.513	0.955	6.18115e-29
H2-DMb1	2.27598e-33	-1.3647	0.055	0.368	6.49382e-29
1810055G02Rik	2.31684e-33	-1.44647	0.105	0.502	6.61042e-29
Pfn3	2.54124e-33	-6.15566	0	0.294	7.25066e-29
Ttbk2	2.59916e-33	-1.03763	0.246	0.711	7.41592e-29
Mfsd13b	2.70852e-33	-1.12822	0.074	0.413	7.72794e-29
Parp1	2.83566e-33	-1.06263	0.313	0.806	8.0907e-29
Zmynd19	2.93361e-33	-1.00225	0.26	0.726	8.37018e-29
4933429H19Rik	3.10661e-33	-2.65745	0.024	0.368	8.86377e-29
Gm2296	3.25501e-33	-2.41096	0.029	0.353	9.2872e-29
Taf7	3.59531e-33	-1.20212	0.251	0.736	1.02581e-28
Gm8126	3.86981e-33	-1.37766	0.076	0.423	1.10414e-28
Lancl1	5.12892e-33	-1.02697	0.587	0.975	1.46338e-28
Comp	5.50789e-33	-1.54759	0.091	0.478	1.57151e-28
Atf4	5.59614e-33	-1.03445	0.131	0.507	1.59669e-28
Myg1	5.71728e-33	-1.54482	0.079	0.453	1.63125e-28
Pdia6	5.82563e-33	-1.08785	0.573	0.965	1.66217e-28
Gm15767	6.32674e-33	-3.0123	0.033	0.408	1.80515e-28
Thumpd1	6.92004e-33	-1.16193	0.205	0.662	1.97443e-28
Cfap20	7.04082e-33	-1.07431	0.484	0.94	2.00889e-28
Gemin6	7.12494e-33	-1.3084	0.122	0.522	2.03289e-28
Prelid1	7.35793e-33	-1.19555	0.11	0.473	2.09936e-28
Oaz1	8.17842e-33	-1.06642	0.57	0.97	2.33347e-28
Lrrc18	8.27554e-33	-2.77842	0.031	0.388	2.36118e-28
Tmem217	9.11206e-33	-2.19837	0.043	0.393	2.59985e-28
Cstf1	1.00611e-32	-1.4739	0.091	0.468	2.87064e-28
Gm5142	1.00758e-32	-6.19107	0	0.289	2.87483e-28
Iqcf5	1.00758e-32	-6.2737	0	0.289	2.87483e-28
Gm9828	1.13075e-32	-1.99862	0.055	0.413	3.22625e-28
Phpt1	1.32914e-32	-1.958	0.041	0.368	3.7923e-28
Samd4	1.40027e-32	-1.38406	0.057	0.373	3.99525e-28
Gm32031	1.4566e-32	-2.36577	0.041	0.403	4.15596e-28
Ogfod2	1.46455e-32	-1.72196	0.048	0.373	4.17865e-28
3830406C13Rik	1.58098e-32	-1.10761	0.358	0.851	4.51087e-28
Tent5c	1.62428e-32	-3.18069	0.026	0.388	4.63441e-28
Cisd3	1.6414e-32	-1.97584	0.055	0.413	4.68326e-28
Ccdc110	1.69847e-32	-2.17901	0.057	0.448	4.84608e-28
Ptges3l	1.74981e-32	-1.67928	0.086	0.478	4.99257e-28
Trmt10b	1.7633e-32	-1.61407	0.131	0.572	5.03105e-28
Camk2n1	1.87234e-32	-3.20365	0.029	0.398	5.34215e-28
Frey1	1.93619e-32	-5.25044	0.005	0.323	5.52433e-28
1700123O20Rik	1.9939e-32	-1.18549	0.136	0.537	5.68899e-28
Smim30	2.21758e-32	-1.07894	0.084	0.408	6.32721e-28
Armh2	2.30843e-32	-3.08533	0.017	0.333	6.5864e-28
Txndc8	2.39433e-32	-5.40464	0.002	0.308	6.83149e-28
Allc	2.40912e-32	-3.53178	0.002	0.259	6.87369e-28
Wdr53	2.43238e-32	-1.09375	0.136	0.537	6.94007e-28
Tmed3	2.51511e-32	-1.47368	0.124	0.537	7.17612e-28
Mmachc	2.53689e-32	-1.98443	0.057	0.428	7.23827e-28
Ccdc86	2.69074e-32	-1.27466	0.15	0.572	7.67721e-28
Rrp9	2.85651e-32	-1.18849	0.091	0.443	8.1502e-28
Pes1	3.05071e-32	-1.0701	0.162	0.572	8.70428e-28
Pttg1ip2	3.69744e-32	-1.73549	0.069	0.428	1.05495e-27
Tmem218	3.77795e-32	-1.06994	0.098	0.443	1.07792e-27
Pgap6	3.86343e-32	-1.58185	0.06	0.398	1.10231e-27
Gm5941	4.17924e-32	-3.90611	0.002	0.269	1.19242e-27
Sun3	4.20478e-32	-2.29211	0.045	0.408	1.19971e-27
Noc4l	4.37523e-32	-1.68661	0.081	0.458	1.24834e-27
Gm4129	4.427e-32	-3.78957	0.01	0.318	1.26311e-27
D16Ertd472e	5.60669e-32	-1.27863	0.081	0.428	1.5997e-27
Tmem35b	5.66981e-32	-1.59435	0.036	0.313	1.61771e-27
Ciao1	5.69031e-32	-1.05719	0.117	0.473	1.62356e-27
Kif2b	6.40485e-32	-4.21976	0.01	0.333	1.82743e-27
1700080G18Rik	6.41724e-32	-1.63348	0.067	0.418	1.83097e-27
1700066M21Rik	6.48666e-32	-1.53166	0.074	0.423	1.85077e-27
Mllt11	7.22705e-32	-2.9184	0.026	0.373	2.06202e-27
Gm28167	7.41102e-32	-3.46929	0.014	0.338	2.11451e-27
Actl9	7.73789e-32	-2.41267	0.036	0.383	2.20777e-27
Exoc8	8.14391e-32	-1.32557	0.098	0.473	2.32362e-27
Wdr12	8.29388e-32	-1.00157	0.578	0.97	2.36641e-27
Cep131	8.71294e-32	-1.46181	0.088	0.463	2.48598e-27
Smim20	8.7851e-32	-2.06203	0.053	0.408	2.50656e-27
Gm38695	1.02961e-31	-2.01307	0.029	0.328	2.93768e-27
Ngdn	1.12185e-31	-1.13083	0.131	0.522	3.20087e-27
Chchd5	1.13312e-31	-2.00962	0.043	0.383	3.23301e-27
Glipr1l1	1.31546e-31	-3.36078	0.012	0.313	3.75328e-27
Ss18l2	1.39948e-31	-1.75066	0.045	0.363	3.99299e-27
Dpcd	1.50325e-31	-1.01163	0.456	0.92	4.28906e-27
Nsmce4a	1.50753e-31	-1.0709	0.107	0.488	4.30128e-27
Akap4	1.56e-31	-6.38163	0	0.279	4.45099e-27
Nt5c3b	1.83416e-31	-1.02344	0.15	0.547	5.23324e-27
Capsl	1.92091e-31	-3.13686	0.012	0.303	5.48073e-27
Frat2	1.96355e-31	-1.92072	0.086	0.493	5.6024e-27
Ckap4	2.01957e-31	-2.75181	0.031	0.378	5.76223e-27
4933434E20Rik	2.43851e-31	-1.24703	0.165	0.597	6.95756e-27
Dusp15	2.46559e-31	-1.46953	0.115	0.517	7.03481e-27
Tex54	2.75889e-31	-3.05743	0.007	0.284	7.87167e-27
Lpin1	3.22112e-31	-2.85355	0.024	0.348	9.19049e-27
Tex36	3.61518e-31	-5.01822	0.002	0.294	1.03148e-26
Ovol2	4.43371e-31	-2.01159	0.031	0.333	1.26503e-26
Tmprss12	4.43839e-31	-1.11357	0.184	0.612	1.26636e-26
Spag8	4.54473e-31	-1.4455	0.079	0.433	1.2967e-26
Sft2d1	4.91254e-31	-1.1582	0.126	0.498	1.40165e-26
4933402N22Rik	4.96449e-31	-5.5109	0.002	0.299	1.41647e-26
Dnajc5b	5.14569e-31	-2.95812	0.01	0.308	1.46817e-26
Gm30008	5.28884e-31	-2.61923	0.026	0.353	1.50901e-26
Capza3	6.09226e-31	-6.07615	0	0.274	1.73824e-26
Lyzl1	6.09226e-31	-6.09836	0	0.274	1.73824e-26
H1f7	6.09226e-31	-6.15705	0	0.274	1.73824e-26
Kcnmb4	7.16184e-31	-1.34641	0.084	0.438	2.04342e-26
Galntl5	7.33876e-31	-4.10726	0.005	0.289	2.09389e-26
Arl2bp	7.48464e-31	-1.01738	0.32	0.796	2.13552e-26
Pigo	7.99189e-31	-1.2686	0.081	0.413	2.28025e-26
1700029H14Rik	8.22806e-31	-3.38017	0.007	0.284	2.34763e-26
Cystm1	9.85528e-31	-1.09451	0.227	0.682	2.81191e-26
Tspan13	1.10317e-30	-2.81292	0.021	0.328	3.14758e-26
Map10	1.11915e-30	-1.23138	0.115	0.483	3.19317e-26
Akap3	1.12183e-30	-3.66933	0.019	0.358	3.20082e-26
1700012C14Rik	1.15105e-30	-3.3075	0.024	0.368	3.28419e-26
Acadvl	1.19284e-30	-1.31343	0.103	0.468	3.40342e-26
1700019C18Rik	1.23321e-30	-1.88838	0.062	0.418	3.51859e-26
Fam24a	1.30502e-30	-3.96572	0.007	0.303	3.72348e-26
Cutc	1.34785e-30	-1.27342	0.115	0.493	3.84569e-26
Ccdc105	1.39764e-30	-4.83102	0.007	0.318	3.98773e-26
H2bc22	1.53638e-30	-4.21052	0.007	0.308	4.3836e-26
Ncoa4	1.58965e-30	-1.32732	0.112	0.498	4.53559e-26
Cog1	1.60747e-30	-1.24367	0.098	0.443	4.58643e-26
1700028I16Rik	1.86446e-30	-2.58079	0.031	0.358	5.31966e-26
Washc1	1.88968e-30	-1.58447	0.053	0.383	5.39165e-26
Fahd1	2.10383e-30	-1.74426	0.05	0.368	6.00265e-26
Trnau1ap	2.10995e-30	-1.01064	0.131	0.498	6.02011e-26
Psma2	2.18932e-30	-1.01845	0.494	0.935	6.24656e-26
Iqcf4	2.36745e-30	-6.26082	0	0.269	6.7548e-26
Crbn	2.57067e-30	-1.07464	0.205	0.627	7.33464e-26
Hacl1	2.90658e-30	-2.21588	0.033	0.343	8.29306e-26
Ccdc103	3.11208e-30	-1.88664	0.064	0.428	8.87937e-26
Nr2c2ap	3.17503e-30	-1.15836	0.062	0.348	9.059e-26
Trim17	3.43519e-30	-1.52254	0.069	0.413	9.80129e-26
3300002P09Rik	3.73708e-30	-2.08118	0.043	0.368	1.06626e-25
4933404K13Rik	3.78615e-30	-1.88415	0.055	0.403	1.08026e-25
Ghrl	3.9385e-30	-3.92353	0.007	0.299	1.12373e-25
Prss44	4.0098e-30	-1.52319	0.115	0.517	1.14407e-25
Slc35b1	4.24273e-30	-1.49976	0.129	0.547	1.21054e-25
Tssc4	4.3095e-30	-1.53705	0.074	0.433	1.22959e-25
Slc25a1	4.47885e-30	-1.75209	0.067	0.423	1.2779e-25
Gm14266	4.67034e-30	-2.27523	0.017	0.269	1.33254e-25
Jtb	4.70438e-30	-1.10162	0.146	0.517	1.34225e-25
Selenoh	5.00125e-30	-1.07553	0.115	0.473	1.42696e-25
4930535E02Rik	5.28987e-30	-3.10663	0.005	0.249	1.50931e-25
Tmco2	5.49516e-30	-4.61367	0.002	0.274	1.56788e-25
Tex49	5.50652e-30	-4.10721	0.005	0.289	1.57112e-25
Crtam	5.60932e-30	-1.06214	0.11	0.448	1.60045e-25
Gm56911	5.85843e-30	-2.41087	0.017	0.299	1.67153e-25
Tufm	5.97525e-30	-1.43781	0.053	0.353	1.70486e-25
Mrpl9	6.51266e-30	-1.03861	0.16	0.542	1.85819e-25
A630066F11Rik	6.80406e-30	-1.95868	0.043	0.368	1.94133e-25
Mtfp1	7.17076e-30	-2.53251	0.021	0.318	2.04596e-25
Gm49077	8.31414e-30	-2.42574	0.029	0.333	2.37219e-25
4930542C12Rik	8.5961e-30	-2.81697	0.029	0.363	2.45264e-25
Gm36831	8.69696e-30	-3.56903	0.014	0.328	2.48142e-25
Rrp7a	9.03908e-30	-1.33301	0.134	0.522	2.57903e-25
2010320M18Rik	9.10822e-30	-1.26408	0.081	0.413	2.59876e-25
Gm26680	9.15487e-30	-6.26533	0	0.264	2.61207e-25
Spaca4	9.15487e-30	-6.10674	0	0.264	2.61207e-25
Gm5930	9.75312e-30	-2.86301	0.033	0.383	2.78276e-25
2010001A14Rik	1.00703e-29	-2.97617	0.021	0.338	2.87326e-25
Ggct	1.09608e-29	-1.06103	0.117	0.488	3.12733e-25
Tsks	1.17366e-29	-1.93575	0.038	0.358	3.34868e-25
Mtg1	1.19221e-29	-1.85707	0.05	0.363	3.40161e-25
Ttc39d	1.30032e-29	-1.07215	0.081	0.413	3.71008e-25
Yars2	1.3563e-29	-1.89055	0.062	0.413	3.86979e-25
Ccndbp1	1.37711e-29	-2.10854	0.048	0.388	3.92917e-25
BC049762	1.56446e-29	-2.73171	0.019	0.308	4.46373e-25
Atp6v1e2	1.70332e-29	-5.29714	0.005	0.299	4.8599e-25
Mis18a	1.70756e-29	-1.59688	0.086	0.453	4.87201e-25
Dnlz	1.9232e-29	-1.25376	0.119	0.502	5.48728e-25
Gm33340	2.01174e-29	-2.12697	0.031	0.343	5.7399e-25
Spag4	3.11978e-29	-4.0318	0.007	0.294	8.90135e-25
Slc26a8	3.14241e-29	-1.04047	0.186	0.597	8.96592e-25
Thegl	3.27733e-29	-1.50407	0.081	0.423	9.35087e-25
Dusp13	3.52301e-29	-6.13546	0	0.259	1.00519e-24
Actl7a	3.52301e-29	-6.13921	0	0.259	1.00519e-24
Llcfc1	3.52301e-29	-6.19469	0	0.259	1.00519e-24
Dnm3	3.80513e-29	-1.01137	0.492	0.925	1.08568e-24
Nkiras1	3.98247e-29	-1.34501	0.112	0.478	1.13628e-24
Vwa3b	3.98705e-29	-1.04758	0.112	0.453	1.13758e-24
4930503E14Rik	3.99736e-29	-1.14599	0.124	0.493	1.14053e-24
4930549P19Rik	4.4599e-29	-3.12102	0.005	0.239	1.2725e-24
Dusp23	4.54002e-29	-2.73375	0.019	0.299	1.29536e-24
C8g	4.58858e-29	-3.56942	0.014	0.323	1.30921e-24
Gm10190	4.59448e-29	-2.92784	0.019	0.313	1.3109e-24
Fdps	4.95555e-29	-1.03728	0.115	0.443	1.41392e-24
Bpi	5.35009e-29	-1.50128	0.067	0.383	1.52649e-24
Whamm	5.97552e-29	-1.47149	0.115	0.502	1.70493e-24
Pdcd2	6.06301e-29	-1.34661	0.086	0.428	1.7299e-24
Gm13267	6.935e-29	-1.23147	0.119	0.478	1.97869e-24
Smarca2	7.5489e-29	-1.22884	0.117	0.483	2.15385e-24
4933405L10Rik	9.65008e-29	-2.87152	0.014	0.294	2.75336e-24
Tspyl5	1.01097e-28	-1.08822	0.098	0.428	2.88449e-24
Rpia	1.01616e-28	-1.45348	0.112	0.498	2.89932e-24
Fam13c	1.07687e-28	-2.3705	0.033	0.343	3.07252e-24
R3hcc1	1.08346e-28	-2.3758	0.05	0.408	3.09133e-24
5830448L01Rik	1.11456e-28	-2.93372	0.033	0.378	3.18007e-24
1700001P01Rik	1.34923e-28	-6.10168	0	0.254	3.84963e-24
Ercc1	1.38485e-28	-1.42466	0.103	0.463	3.95125e-24
Card19	1.5845e-28	-1.56729	0.084	0.438	4.52089e-24
Tdrp	3.22864e-28	-1.02246	0.1	0.403	9.21197e-24
Ppil1	3.27142e-28	-1.05544	0.072	0.353	9.33403e-24
Gm2449	3.63299e-28	-1.117	0.091	0.398	1.03657e-23
1700063H04Rik	3.66189e-28	-1.70474	0.062	0.393	1.04481e-23
Tnfaip2	3.72674e-28	-1.80152	0.036	0.313	1.06331e-23
Hoxd8	4.06442e-28	-2.02234	0.053	0.388	1.15966e-23
Rad1	4.12141e-28	-1.39484	0.084	0.413	1.17592e-23
Myorg	4.2165e-28	-2.72649	0.021	0.313	1.20305e-23
Chaf1b	4.60984e-28	-2.42158	0.021	0.303	1.31528e-23
Tusc1	4.94987e-28	-2.13664	0.05	0.388	1.4123e-23
4933411K16Rik	5.14269e-28	-6.00025	0	0.249	1.46731e-23
Xkr8	5.15019e-28	-1.35751	0.062	0.338	1.46945e-23
Pctp	5.16977e-28	-1.68609	0.041	0.313	1.47504e-23
Ciz1	5.25556e-28	-1.08839	0.112	0.433	1.49952e-23
Clp1	5.33776e-28	-1.47678	0.064	0.368	1.52297e-23
H2ac25	5.66106e-28	-1.50743	0.072	0.388	1.61521e-23
Mettl23	5.8951e-28	-1.25942	0.16	0.557	1.68199e-23
Spint5	6.56731e-28	-3.16716	0.01	0.279	1.87378e-23
Ccdc54	6.73968e-28	-4.47972	0.007	0.294	1.92297e-23
Mfsd12	6.97217e-28	-1.2144	0.088	0.408	1.9893e-23
Gfra4	7.27755e-28	-5.09924	0.002	0.269	2.07643e-23
Klhdc9	7.36345e-28	-2.82854	0.026	0.333	2.10094e-23
4930452G13Rik	7.77288e-28	-1.56869	0.074	0.413	2.21776e-23
Gm36864	8.54597e-28	-3.0303	0.019	0.318	2.43834e-23
AV205837	8.7778e-28	-3.47036	0.007	0.264	2.50448e-23
Oxsm	1.13787e-27	-1.0993	0.098	0.418	3.24658e-23
Adam30	1.16925e-27	-1.32475	0.1	0.438	3.3361e-23
Gm56584	1.64293e-27	-2.88337	0.024	0.328	4.68761e-23
Rbm11	1.64677e-27	-1.91163	0.072	0.433	4.69856e-23
[truncated: 1,122 more rows]

## Sheet: Hsf5-ko P-like vs WT lP Up-DEGs
Gene_name	p_val	avg_log2FC	pct.1	pct.2	p_val_adj
Cenpp	0	3.20709	0.993	0.997	1.85074e-304
Ccdc18	2.82518e-281	3.7968	0.993	0.888	8.06081e-277
Hpse2	9.40157e-269	4.17141	0.969	0.848	2.68246e-264
Ube2e2	1.30686e-266	4.89135	0.979	0.683	3.72874e-262
Nbea	4.65564e-256	3.07482	0.971	0.988	1.32835e-251
Gab2	1.3506e-250	3.06452	0.976	0.957	3.85355e-246
Cmss1	3.91355e-248	2.79295	0.993	0.984	1.11662e-243
Kansl1	2.50021e-247	2.89126	0.983	0.978	7.13359e-243
AW554918	6.54076e-246	2.76692	0.974	0.991	1.86621e-241
Spag9	1.3848e-235	2.80677	0.979	0.991	3.95111e-231
Ranbp17	3.00938e-234	2.60693	0.979	1	8.58637e-230
Gphn	3.92608e-224	3.61009	0.99	0.848	1.12019e-219
Zbtb20	8.73293e-224	3.14659	0.971	0.95	2.49168e-219
Bbs9	2.00532e-223	2.59925	0.974	0.981	5.72157e-219
Hormad2	9.69993e-223	3.01802	0.95	0.919	2.76758e-218
Dennd1a	1.64174e-222	3.29483	0.976	0.901	4.68421e-218
Scmh1	1.65536e-222	2.76782	0.974	0.981	4.72308e-218
Rims2	9.84582e-222	3.0601	0.979	0.963	2.80921e-217
Tbc1d5	5.27286e-220	2.5012	0.99	0.994	1.50445e-215
Mov10l1	1.53379e-215	2.62905	0.964	0.975	4.37621e-211
4732471J01Rik	6.89854e-215	3.5068	0.969	0.91	1.96829e-210
Dnah7b	8.84009e-215	2.32855	0.993	0.994	2.52225e-210
Sycp1	7.5704e-210	2.09307	1	1	2.15999e-205
Pde3b	2.85709e-208	2.90346	0.957	0.96	8.15186e-204
Camk1d	9.14747e-205	3.40854	0.983	0.879	2.60996e-200
Strbp	6.76828e-204	1.96861	0.998	1	1.93113e-199
Dock3	6.48688e-202	3.9444	0.933	0.689	1.85084e-197
Rere	5.42292e-201	3.49272	0.95	0.798	1.54727e-196
Piwil2	1.19107e-200	2.58467	0.979	0.975	3.39835e-196
Smg6	8.3398e-199	2.43831	0.974	0.991	2.37951e-194
Tmcc1	2.47725e-198	2.62102	0.967	0.978	7.0681e-194
Ecm2	1.55889e-196	5.20544	0.928	0.484	4.44782e-192
Fbxl17	3.39303e-196	3.46428	0.945	0.804	9.68099e-192
Ash1l	1.46673e-195	2.63842	0.964	0.947	4.18487e-191
Gm10505	1.09295e-194	2.66427	0.967	0.972	3.11839e-190
Ralgapa1	1.80324e-190	2.54147	0.933	0.95	5.14501e-186
Btbd9	1.15232e-189	3.66827	0.933	0.761	3.28779e-185
Zc3h7a	1.15333e-189	2.80796	0.962	0.938	3.29068e-185
Gm37240	6.83912e-189	3.67561	0.933	0.832	1.95134e-184
Mgat5	3.97487e-188	2.6633	0.957	0.96	1.13411e-183
Ogn	6.33884e-186	6.06152	0.933	0.267	1.8086e-181
Mast2	3.37688e-185	2.39382	0.983	0.984	9.63491e-181
Aspn	2.35284e-184	5.24807	0.909	0.419	6.71314e-180
Nf1	5.62092e-184	2.53512	0.959	0.963	1.60376e-179
Cbfa2t2	1.54022e-183	3.16913	0.964	0.848	4.39455e-179
Cstpp1	7.58658e-182	2.38778	0.95	0.978	2.1646e-177
Rabgap1l	1.66567e-177	2.46686	0.95	0.963	4.75249e-173
Tnrc6c	1.36725e-176	1.95753	0.981	1	3.90103e-172
Ahcyl2	5.78934e-175	2.49425	0.924	0.953	1.65181e-170
Vps13b	1.15146e-174	2.80491	0.94	0.891	3.28535e-170
Map2k5	1.73806e-174	2.45172	0.938	0.969	4.95902e-170
ENSMUSG00000121456	1.02884e-173	2.6407	0.971	0.96	2.93548e-169
Sppl3	1.108e-173	2.49351	0.938	0.96	3.16134e-169
Sbf2	5.18413e-173	2.08115	0.967	0.988	1.47914e-168
Boll	8.97016e-172	1.98918	0.974	1	2.55937e-167
Nr6a1	3.06354e-171	2.50011	0.95	0.95	8.74089e-167
Jmjd1c	4.3415e-171	2.35165	0.933	0.981	1.23872e-166
Pde1c	1.10027e-170	2.01571	0.983	1	3.1393e-166
Pdss2	1.3114e-169	2.76909	0.916	0.894	3.74168e-165
Pals1	5.41901e-169	2.7496	0.916	0.888	1.54615e-164
Slc25a21	1.19302e-166	3.18481	0.9	0.885	3.40391e-162
Tdrd9	3.95193e-165	2.26366	0.969	0.969	1.12756e-160
Cadm1	6.80321e-165	2.71742	0.924	0.888	1.94109e-160
Kif24	3.20906e-164	2.97094	0.897	0.814	9.15609e-160
Dnajc1	3.54168e-162	2.41404	0.947	0.953	1.01051e-157
Stk3	1.82146e-161	4.30826	0.895	0.491	5.19698e-157
Ssh2	3.9909e-161	1.71769	0.986	1	1.13868e-156
Sgms1	4.40588e-161	2.31856	0.952	0.994	1.25709e-156
Bcas3	5.64948e-161	2.7713	0.928	0.916	1.61191e-156
Setd2	2.05259e-160	2.30595	0.945	0.944	5.85645e-156
Cep112	1.54572e-159	3.03644	0.945	0.851	4.41025e-155
Ankrd28	3.15463e-159	2.70396	0.916	0.879	9.00078e-155
Add3	4.47895e-159	1.99098	0.943	0.988	1.27793e-154
Akt3	2.08711e-158	2.63447	0.926	0.913	5.95494e-154
Map4	4.4652e-158	2.1765	0.938	0.966	1.27401e-153
Babam2	2.53471e-156	2.47455	0.89	0.938	7.23203e-152
Knl1	2.60067e-156	2.3039	0.943	0.947	7.42024e-152
Aopep	3.36192e-156	2.57621	0.914	0.901	9.59224e-152
Ankrd31	7.00425e-156	2.04909	0.983	0.997	1.99845e-151
Rcor1	1.04566e-155	2.46549	0.912	0.91	2.98349e-151
Gm16599	1.12167e-155	3.52347	0.912	0.742	3.20034e-151
Scaper	1.14904e-155	2.23839	0.976	0.981	3.27844e-151
Spag16	1.4571e-155	2.08278	0.995	1	4.15739e-151
Dnaaf9	1.96324e-155	2.67304	0.931	0.891	5.60152e-151
Pacrg	7.2014e-155	1.87357	0.981	1	2.0547e-150
Zfp820	7.30684e-155	8.10974	0.89	0.214	2.08479e-150
Stpg2	9.75869e-155	2.3232	0.933	0.978	2.78435e-150
Dnah7c	2.5074e-154	1.84302	0.986	1	7.15412e-150
Sox6	2.90794e-154	2.35743	0.943	0.966	8.29693e-150
Nsd1	5.81492e-154	3.40534	0.895	0.68	1.65911e-149
Cdk12	9.68344e-153	2.16477	0.967	0.978	2.76288e-148
Ttc28	2.32304e-152	2.03576	0.962	0.994	6.6281e-148
Immp2l	1.01625e-150	1.95211	0.99	1	2.89957e-146
Jazf1	1.83971e-150	3.16015	0.871	0.767	5.24905e-146
Xpr1	8.60676e-150	2.58619	0.888	0.873	2.45568e-145
Itch	9.93934e-150	2.57438	0.881	0.854	2.83589e-145
Lrch3	1.08646e-149	2.40669	0.84	0.848	3.0999e-145
Alms1	1.29111e-149	2.44072	0.907	0.87	3.68379e-145
Omd	1.41035e-149	5.64809	0.885	0.227	4.02402e-145
Ckap5	1.74151e-149	2.73014	0.924	0.863	4.96886e-145
Arhgap35	6.84345e-149	2.38994	0.881	0.913	1.95257e-144
Rngtt	1.9043e-148	2.836	0.862	0.789	5.43334e-144
Kansl1l	5.23078e-148	2.20794	0.94	0.966	1.49245e-143
Stox1	5.46567e-148	3.20034	0.912	0.857	1.55947e-143
Gm20275	5.92121e-148	3.36338	0.864	0.745	1.68944e-143
Rasal2	1.37979e-147	2.53402	0.938	0.947	3.93683e-143
Pcbp3	1.96496e-147	1.705	0.979	0.994	5.60642e-143
Stag1	8.0653e-147	2.3221	0.907	0.932	2.30119e-142
Rnf17	2.57467e-146	1.76723	0.993	1	7.34604e-142
Zcchc7	6.35791e-146	2.30115	0.902	0.944	1.81404e-141
Zbed5-ps	1.5589e-145	2.51419	0.9	0.913	4.44785e-141
Fut8	1.91649e-144	2.38305	0.874	0.901	5.46813e-140
Ptk2	1.40158e-143	2.49604	0.895	0.86	3.99899e-139
Ralgapa2	3.57398e-143	2.5328	0.919	0.907	1.01973e-138
Uggt2	3.77967e-143	2.50901	0.864	0.894	1.07842e-138
Gm16168	7.85988e-143	4.136	0.857	0.531	2.24258e-138
Zmym4	1.08178e-142	2.31014	0.914	0.935	3.08654e-138
Fam172a	1.52703e-142	2.40799	0.881	0.901	4.35693e-138
Dlg1	3.95148e-142	2.74166	0.881	0.804	1.12744e-137
Ptpn4	8.53804e-142	2.34799	0.907	0.901	2.43607e-137
Ppm1e	3.97074e-141	3.25415	0.852	0.699	1.13293e-136
Rfx7	3.50934e-140	2.91338	0.883	0.78	1.00128e-135
Ccdc138	5.99394e-140	2.41176	0.897	0.901	1.71019e-135
Arih1	1.60496e-139	2.32627	0.902	0.91	4.57928e-135
Nrxn1	2.76377e-139	3.01718	0.916	0.885	7.88559e-135
Crebbp	1.99136e-138	2.44041	0.876	0.845	5.68176e-134
Vwa8	2.07735e-138	2.82964	0.859	0.752	5.92709e-134
Rptor	3.00713e-138	3.15471	0.842	0.646	8.57994e-134
Tdrd12	3.52198e-138	1.71894	0.955	0.994	1.00489e-133
Atad2b	5.2214e-138	2.82579	0.823	0.72	1.48977e-133
Cep128	7.95993e-138	1.791	0.971	0.997	2.27113e-133
Gnao1	9.26336e-138	2.32953	0.897	0.975	2.64302e-133
Prkn	9.61545e-138	1.94369	0.979	0.994	2.74348e-133
Gm5592	1.32419e-137	3.8426	0.835	0.593	3.77817e-133
Gm16759	2.11656e-137	3.38378	0.85	0.686	6.03898e-133
Ambra1	4.77683e-137	2.48764	0.847	0.842	1.36293e-132
Agbl4	6.14639e-137	1.72715	0.99	1	1.75369e-132
Radil	9.36387e-137	2.2526	0.916	0.891	2.6717e-132
Kdm2a	1.27433e-136	2.25607	0.895	0.907	3.63593e-132
Tbc1d12	1.2949e-135	1.85068	0.9	0.957	3.69462e-131
Cog5	3.41801e-135	2.48057	0.842	0.823	9.75226e-131
Diaph3	4.72105e-135	4.2007	0.845	0.435	1.34701e-130
Dmxl1	1.56508e-134	2.60914	0.888	0.835	4.46549e-130
Atxn2	2.52562e-134	2.17632	0.905	0.929	7.20611e-130
Fbxo34	3.99026e-134	2.53122	0.862	0.829	1.1385e-129
Mapkbp1	4.28611e-134	2.22475	0.89	0.929	1.22291e-129
Rabgap1	4.78998e-134	2.39816	0.888	0.866	1.36668e-129
Tanc2	6.42018e-134	4.20637	0.847	0.441	1.8318e-129
Braf	9.11215e-134	2.28849	0.864	0.876	2.59988e-129
Ntm	9.26306e-134	3.62499	0.828	0.568	2.64294e-129
Pibf1	4.12118e-133	1.94903	0.957	0.991	1.17585e-128
Fus	6.20345e-133	1.95838	0.924	0.969	1.76997e-128
Strn3	1.89433e-132	2.34279	0.869	0.86	5.40489e-128
Abl2	5.19053e-132	2.8693	0.857	0.696	1.48096e-127
Nek11	9.18937e-132	2.17668	0.809	0.898	2.62191e-127
Kcnq1ot1	3.61841e-131	2.7933	0.933	0.947	1.03241e-126
Tex14	5.54828e-131	1.79035	0.974	0.988	1.58304e-126
Pds5b	6.28317e-131	2.12907	0.883	0.898	1.79271e-126
Arfgef1	1.14113e-130	2.00311	0.852	0.935	3.25587e-126
Thada	1.38656e-130	3.41998	0.854	0.649	3.95613e-126
Clock	1.46914e-130	2.80123	0.831	0.724	4.19175e-126
Phf20l1	2.07456e-130	2.05725	0.783	0.86	5.91914e-126
Cyrib	3.59764e-130	1.92578	0.833	0.925	1.02648e-125
Rtn1	3.60867e-130	2.2022	0.895	0.947	1.02962e-125
Epb41l5	3.92354e-130	2.51901	0.857	0.801	1.11946e-125
Afdn	4.76118e-130	2.05302	0.881	0.904	1.35846e-125
Mtmr3	6.04989e-130	2.50233	0.85	0.829	1.72615e-125
Rock1	7.54371e-130	1.89861	0.914	0.963	2.15237e-125
Mcph1	1.06181e-129	2.83772	0.864	0.776	3.02956e-125
Copg2	2.45005e-129	2.03217	0.902	0.941	6.99048e-125
Mycbp2	2.77464e-129	1.71763	0.974	0.994	7.91659e-125
Dnah7a	4.26497e-129	1.70071	0.988	1	1.21688e-124
Dennd4c	9.45098e-129	2.5149	0.859	0.807	2.69655e-124
Trim44	1.87885e-128	2.46235	0.864	0.82	5.36075e-124
Ccdc191	7.58365e-128	1.96339	0.943	0.953	2.16377e-123
Pak2	8.43977e-128	2.11229	0.862	0.894	2.40804e-123
Phip	2.23433e-127	3.28252	0.828	0.624	6.37499e-123
Rock2	3.44667e-127	3.00203	0.807	0.602	9.83403e-123
Mkln1	5.14072e-127	2.17854	0.885	0.91	1.46675e-122
Atxn7	5.63441e-127	2.27476	0.878	0.907	1.60761e-122
Kif6	8.40886e-127	2.26536	0.881	0.894	2.39922e-122
Wdpcp	1.51345e-126	1.82542	0.95	0.991	4.31818e-122
Prrc2c	2.71232e-126	1.72667	0.914	0.984	7.73879e-122
Atf7ip	3.38761e-126	1.93839	0.893	0.919	9.66552e-122
Scai	4.02962e-126	3.03202	0.838	0.708	1.14973e-121
Akap9	4.38919e-126	2.86147	0.831	0.658	1.25232e-121
Ube3c	5.45634e-126	2.17385	0.854	0.882	1.5568e-121
Pum2	6.07319e-126	2.31037	0.79	0.798	1.7328e-121
Lekr1	8.14878e-126	1.87822	0.955	1	2.32501e-121
Cux1	1.09637e-125	1.87028	0.943	0.988	3.12816e-121
Lims1	1.25243e-125	2.76504	0.85	0.773	3.57342e-121
Rapgef6	1.74221e-125	1.72501	0.907	0.975	4.97087e-121
Zeb1	1.90797e-125	2.99752	0.819	0.693	5.44383e-121
Cbl	2.76915e-125	1.64079	0.897	0.978	7.90095e-121
Tbl1xr1	4.49093e-125	2.03364	0.871	0.925	1.28135e-120
Asxl2	4.815e-125	1.79606	0.933	0.975	1.37382e-120
Ulk2	1.82936e-124	1.90845	0.933	0.975	5.21953e-120
Tcf20	2.53339e-124	2.46564	0.833	0.839	7.22827e-120
Btrc	4.52731e-124	1.89215	0.914	0.966	1.29173e-119
Gm50252	5.78218e-124	2.58337	0.988	1	1.64977e-119
Gm45861	8.9208e-124	1.75744	0.971	0.994	2.54528e-119
Kif1b	9.1391e-124	2.2166	0.754	0.817	2.60757e-119
Nup98	1.15637e-123	2.22645	0.842	0.863	3.29935e-119
Mbtd1	1.50264e-123	1.75521	0.967	0.997	4.28734e-119
Gm884	2.20093e-123	1.7105	0.845	0.941	6.27971e-119
Nup210l	3.03656e-123	2.13391	0.936	0.963	8.66393e-119
Smg1	3.87649e-123	2.24482	0.864	0.87	1.10604e-118
Mtdh	6.54255e-123	1.64778	0.859	0.972	1.86672e-118
Ehbp1	6.64812e-123	1.98553	0.831	0.898	1.89684e-118
Gm16741	1.05659e-122	3.7978	0.785	0.531	3.01467e-118
Gm35188	1.5577e-122	3.69501	0.821	0.531	4.44443e-118
Hfm1	2.24353e-122	2.66368	0.819	0.78	6.40123e-118
Hipk2	3.14498e-122	2.88417	0.816	0.711	8.97327e-118
Pds5a	1.2774e-121	2.62507	0.816	0.733	3.64467e-117
Garnl3	1.50571e-121	2.21636	0.862	0.87	4.29609e-117
Sik3	1.54668e-121	2.31958	0.876	0.901	4.41299e-117
9930021J03Rik	1.56502e-121	1.70797	0.94	0.978	4.46531e-117
Cep57l1	1.88188e-121	1.88427	0.936	0.953	5.36938e-117
Rgl1	2.16624e-121	2.4198	0.78	0.776	6.18072e-117
Ralgps1	2.18568e-121	2.0784	0.869	0.901	6.23618e-117
Ccdc192	2.49089e-121	1.91461	0.981	0.997	7.107e-117
Cplane1	3.95708e-121	1.86842	0.928	0.966	1.12903e-116
Htt	5.15243e-121	2.08584	0.761	0.817	1.47009e-116
Pou2f1	5.59384e-121	2.42682	0.845	0.826	1.59603e-116
Elp4	5.64724e-121	2.55659	0.874	0.817	1.61127e-116
Erc1	6.00107e-121	2.33811	0.859	0.823	1.71222e-116
Suz12	8.40615e-121	2.00284	0.866	0.913	2.39844e-116
Cep170	1.08513e-120	1.94185	0.714	0.817	3.09608e-116
Ppp4r4	1.53707e-120	2.24505	0.857	0.879	4.38556e-116
Med13	1.82247e-120	2.8628	0.797	0.646	5.19986e-116
Med26	2.94949e-120	1.93376	0.883	0.913	8.41548e-116
Abl1	3.92804e-120	2.8368	0.752	0.665	1.12075e-115
Exoc6b	4.61616e-120	2.73864	0.828	0.77	1.31708e-115
Ankrd12	5.46996e-120	1.75732	0.928	0.975	1.56069e-115
Phf3	8.04503e-120	2.21475	0.847	0.842	2.29541e-115
Cabcoco1	1.17535e-119	1.55568	0.983	1	3.35349e-115
Cdkal1	1.50114e-119	2.01816	0.828	0.907	4.28304e-115
Numb	1.65676e-119	2.1074	0.807	0.826	4.72708e-115
Nr2c2	3.44261e-119	1.75247	0.959	0.991	9.82245e-115
Bdp1	4.45757e-119	2.5566	0.726	0.671	1.27183e-114
Magi3	5.19748e-119	2.74674	0.835	0.767	1.48294e-114
Cdk19	9.03144e-119	1.78323	0.866	0.953	2.57685e-114
Fam178b	9.15585e-119	1.55057	0.979	0.997	2.61235e-114
Filip1l	1.54874e-118	4.25021	0.835	0.379	4.41887e-114
E130307A14Rik	1.72897e-118	1.98626	0.835	0.894	4.93309e-114
Atp9b	1.9451e-118	2.06345	0.792	0.842	5.54976e-114
Fam13b	2.22147e-118	1.70619	0.9	0.963	6.3383e-114
Gapvd1	3.01354e-118	2.37878	0.821	0.804	8.59824e-114
Rbm33	3.20688e-118	1.86666	0.737	0.854	9.14987e-114
Birc6	4.8001e-118	2.46294	0.819	0.773	1.36956e-113
Atp8b5	6.21219e-118	1.74036	0.826	0.963	1.77246e-113
Setd5	1.01317e-117	2.15602	0.826	0.86	2.89077e-113
Ankrd17	1.0324e-117	2.14636	0.809	0.845	2.94565e-113
Dennd1b	1.18501e-117	2.77268	0.795	0.696	3.38108e-113
Slc4a7	1.24094e-117	2.92631	0.788	0.64	3.54065e-113
Myh10	1.64021e-117	1.89962	0.788	0.876	4.67986e-113
Trrap	1.8047e-117	2.38787	0.761	0.696	5.14918e-113
Clasp2	3.31185e-117	2.63033	0.804	0.714	9.44936e-113
Nbas	3.91981e-117	1.8108	0.89	0.957	1.1184e-112
Cspp1	7.63156e-117	1.77789	0.893	0.975	2.17744e-112
Hectd2os	7.72847e-117	3.16909	0.809	0.584	2.20509e-112
Dido1	8.12351e-117	1.88407	0.718	0.807	2.3178e-112
Zfp609	8.21386e-117	2.0804	0.78	0.82	2.34358e-112
Iqcb1	8.69782e-117	2.14203	0.852	0.882	2.48166e-112
Ralgapb	9.53876e-117	2.68864	0.764	0.646	2.7216e-112
C2cd3	9.89217e-117	2.19706	0.845	0.82	2.82243e-112
Rc3h1	1.0311e-116	2.00988	0.79	0.873	2.94194e-112
Rnf169	1.10893e-116	3.27393	0.838	0.59	3.16401e-112
Csnk1g1	1.41117e-116	1.80241	0.764	0.876	4.02634e-112
Fam193a	2.09776e-116	1.65515	0.9	0.969	5.98533e-112
Rsrc1	2.29102e-116	1.57249	0.962	0.994	6.53674e-112
Mindy4	2.58108e-116	1.90721	0.816	0.907	7.36433e-112
Mark3	3.02345e-116	2.45299	0.771	0.714	8.62651e-112
Cabin1	3.06852e-116	3.45367	0.8	0.525	8.7551e-112
Ankrd36	3.21939e-116	1.53578	0.99	1	9.18556e-112
Ankhd1	4.49579e-116	2.07291	0.869	0.916	1.28274e-111
Wwox	4.80638e-116	2.05057	0.893	0.997	1.37136e-111
Sclt1	5.49658e-116	1.79235	0.888	0.969	1.56829e-111
Tasp1	5.83757e-116	3.4076	0.768	0.525	1.66558e-111
Appl1	6.49679e-116	3.24556	0.783	0.602	1.85367e-111
Ube2g1	6.69745e-116	3.35357	0.821	0.584	1.91092e-111
Erbin	1.03221e-115	2.96021	0.809	0.606	2.94511e-111
Cdc27	1.10604e-115	2.11057	0.852	0.876	3.15574e-111
Gtdc1	1.18463e-115	2.27734	0.885	0.888	3.37998e-111
Mef2a	1.24772e-115	2.28573	0.757	0.748	3.56001e-111
Hat1	1.41735e-115	3.3573	0.766	0.481	4.04398e-111
Aff4	1.44967e-115	2.13223	0.728	0.789	4.13621e-111
Ubr3	1.58897e-115	2.39806	0.773	0.745	4.53366e-111
Ncoa2	1.82735e-115	2.45505	0.759	0.77	5.21379e-111
Rpgrip1l	2.594e-115	2.32283	0.733	0.742	7.40119e-111
Galk2	2.71026e-115	2.18036	0.84	0.845	7.73293e-111
Myo9a	4.3311e-115	1.59021	0.979	0.988	1.23575e-110
Clint1	5.54215e-115	1.70192	0.795	0.894	1.58129e-110
Usp37	9.55238e-115	2.00313	0.826	0.866	2.72549e-110
Ttc3	1.04789e-114	2.2317	0.797	0.814	2.98984e-110
Phf20	1.17819e-114	2.51806	0.78	0.748	3.36162e-110
Dtl	1.2943e-114	1.98344	0.845	0.894	3.6929e-110
Usp32	3.59112e-114	1.69807	0.916	0.966	1.02462e-109
Supt6	7.30942e-114	2.02918	0.792	0.832	2.08552e-109
Gpcpd1	7.721e-114	2.11857	0.792	0.829	2.20296e-109
Tut4	9.10414e-114	1.692	0.845	0.947	2.59759e-109
Pan3	9.68045e-114	2.04781	0.881	0.904	2.76203e-109
Gm32926	9.73459e-114	1.83283	0.869	0.953	2.77747e-109
Eri3	1.04011e-113	1.71317	0.874	0.944	2.96765e-109
Lin52	1.39734e-113	2.08305	0.878	0.922	3.9869e-109
Atp11b	1.95789e-113	2.44962	0.814	0.767	5.58624e-109
Kif16b	2.16633e-113	2.74931	0.785	0.658	6.18096e-109
Rbfox2	3.58888e-113	3.92587	0.819	0.488	1.02398e-108
Cert1	3.77519e-113	2.11862	0.728	0.761	1.07714e-108
Ddx50	3.96497e-113	2.11097	0.792	0.832	1.13128e-108
Scaf8	3.98004e-113	2.57231	0.752	0.677	1.13558e-108
Taok1	4.25141e-113	2.00139	0.761	0.848	1.21301e-108
R3hdm1	6.17757e-113	1.57213	0.905	0.978	1.76258e-108
Med13l	6.30581e-113	2.88381	0.754	0.599	1.79917e-108
Cit	6.58171e-113	2.1582	0.792	0.814	1.87789e-108
Armc9	9.18097e-113	1.85924	0.885	0.932	2.61952e-108
Asb3	1.07612e-112	1.90672	0.814	0.898	3.07037e-108
Cep192	1.18529e-112	2.07627	0.79	0.826	3.38188e-108
Arhgef12	1.3134e-112	2.73083	0.735	0.696	3.7474e-108
Celf1	1.35212e-112	2.19757	0.764	0.789	3.85787e-108
Klhl7	1.73004e-112	2.73525	0.778	0.711	4.93614e-108
Tgfbr1	2.71604e-112	2.96861	0.766	0.562	7.74941e-108
Ncor1	3.46723e-112	1.54527	0.9	0.972	9.89269e-108
Mcf2l	4.16809e-112	4.15901	0.773	0.363	1.18924e-107
Snx13	5.30593e-112	2.306	0.726	0.733	1.51389e-107
Mib1	5.36127e-112	2.48279	0.761	0.72	1.52968e-107
Zfp280d	6.14632e-112	1.78986	0.788	0.904	1.75367e-107
Rlf	1.84219e-111	2.84265	0.685	0.581	5.25613e-107
Dpy19l1	2.02685e-111	2.24049	0.742	0.767	5.78301e-107
Armh3	2.1917e-111	3.33384	0.757	0.525	6.25336e-107
Polr2a	2.39578e-111	1.6088	0.866	0.978	6.83564e-107
Zfr	2.96484e-111	1.62063	0.943	0.991	8.45927e-107
C2cd5	3.10491e-111	2.58846	0.797	0.683	8.85893e-107
Mga	3.12416e-111	2.65026	0.702	0.621	8.91386e-107
Cfap74	3.19555e-111	1.64995	0.936	0.988	9.11753e-107
Clec16a	3.84148e-111	2.42564	0.761	0.736	1.09605e-106
Gigyf2	8.03856e-111	2.04949	0.838	0.873	2.29356e-106
Srgap2	9.55199e-111	2.60833	0.768	0.72	2.72538e-106
Sfswap	1.36247e-110	2.30587	0.766	0.727	3.88739e-106
Ttll5	1.41248e-110	1.61766	0.947	0.994	4.03009e-106
Fars2	2.18866e-110	1.51032	0.938	0.991	6.24469e-106
Zmym6	2.66531e-110	2.82266	0.711	0.609	7.60466e-106
Ccny	3.71021e-110	1.53415	0.79	0.947	1.0586e-105
Ccdc57	4.17717e-110	5.04288	0.778	0.208	1.19183e-105
Macf1	4.64182e-110	3.4432	0.788	0.581	1.3244e-105
Iws1	4.93315e-110	1.63488	0.792	0.904	1.40753e-105
Fgfr2	5.18157e-110	2.15161	0.788	0.854	1.47841e-105
Sfmbt1	5.70631e-110	1.74735	0.909	0.981	1.62812e-105
4930467D21Rik	7.31305e-110	2.66021	0.814	0.78	2.08656e-105
Tacc1	8.02027e-110	1.73339	0.931	0.978	2.28834e-105
Ppp6r3	9.9944e-110	2.12418	0.788	0.811	2.8516e-105
Kif5b	1.07462e-109	1.86331	0.735	0.801	3.06609e-105
Exoc4	1.14975e-109	2.85312	0.783	0.64	3.28048e-105
Togaram1	1.50975e-109	2.33377	0.687	0.661	4.30762e-105
Chchd3	2.05442e-109	1.68134	0.714	0.901	5.86166e-105
Camkmt	2.2769e-109	1.96141	0.89	0.95	6.49646e-105
Dop1a	3.17468e-109	2.35036	0.778	0.758	9.05801e-105
Cfap54	4.49526e-109	1.72201	0.905	0.972	1.28259e-104
Apc	6.15369e-109	2.71429	0.754	0.646	1.75577e-104
Ctdspl2	9.32776e-109	2.02769	0.79	0.82	2.6614e-104
Cwc27	1.05813e-108	1.98814	0.797	0.873	3.01905e-104
Brd4	1.26078e-108	2.15293	0.733	0.776	3.59725e-104
Nt5c2	1.55031e-108	2.13235	0.776	0.814	4.42336e-104
Cftr	1.68355e-108	2.76864	0.747	0.668	4.80349e-104
Zmym2	1.79469e-108	1.694	0.74	0.882	5.12062e-104
Cdc73	2.5589e-108	2.04899	0.802	0.823	7.30106e-104
Hormad1	2.58909e-108	1.49661	0.981	0.997	7.3872e-104
Fam184a	2.82106e-108	1.70532	0.84	0.95	8.04904e-104
4930447C04Rik	4.21771e-108	2.20279	0.85	0.839	1.2034e-103
Tbc1d31	7.08494e-108	2.35147	0.771	0.745	2.02147e-103
Zmynd11	7.10303e-108	3.11277	0.764	0.543	2.02664e-103
Ncoa5	8.4788e-108	1.54035	0.683	0.851	2.41917e-103
Snrnp70	1.14604e-107	1.71241	0.883	0.953	3.26987e-103
Gm44748	1.15357e-107	2.2003	0.833	0.795	3.29138e-103
Pdpk1	1.62618e-107	1.19937	0.611	0.888	4.63983e-103
Taf3	2.3032e-107	1.88984	0.745	0.829	6.57149e-103
Lars2	2.33996e-107	3.13957	0.783	0.593	6.67637e-103
Ccdc150	2.69811e-107	2.25991	0.625	0.671	7.69825e-103
Marchf7	2.87129e-107	1.27484	0.589	0.835	8.19237e-103
Tasor	3.10648e-107	1.68594	0.888	0.96	8.86342e-103
Mpp7	3.30138e-107	2.39053	0.726	0.733	9.41949e-103
Mphosph9	3.33077e-107	2.21964	0.807	0.807	9.50334e-103
Nr3c1	5.50538e-107	3.3283	0.754	0.509	1.5708e-102
Katnip	6.71766e-107	1.78417	0.852	0.922	1.91668e-102
Gm16083	7.17067e-107	1.70977	0.9	0.994	2.04594e-102
Efcab11	7.81736e-107	2.0972	0.852	0.935	2.23045e-102
Map4k3	8.9409e-107	2.85629	0.759	0.609	2.55102e-102
Cstf3	9.00001e-107	1.84773	0.792	0.873	2.56788e-102
Rab10	1.08548e-106	1.54259	0.8	0.941	3.09708e-102
Ddx17	1.92923e-106	1.38543	0.788	0.953	5.50447e-102
Ecpas	2.01288e-106	2.04749	0.695	0.764	5.74314e-102
Urb2	2.37366e-106	1.77349	0.661	0.78	6.77252e-102
Gm43262	3.04733e-106	3.11755	0.785	0.599	8.69464e-102
Tlk1	4.31164e-106	2.09297	0.752	0.786	1.2302e-101
Brwd1	4.94856e-106	1.62184	0.737	0.891	1.41192e-101
Gpatch8	6.53608e-106	1.5542	0.847	0.944	1.86488e-101
Cnot4	8.12773e-106	1.47236	0.919	0.994	2.319e-101
Ccar1	8.61299e-106	1.57192	0.938	0.984	2.45746e-101
Ccdc15	9.42515e-106	2.50119	0.74	0.686	2.68918e-101
Lpin2	9.47396e-106	2.21232	0.668	0.724	2.70311e-101
Stx18	1.06467e-105	1.49653	0.783	0.932	3.03772e-101
Hectd4	1.52027e-105	1.50759	0.797	0.95	4.33764e-101
Slmap	1.64894e-105	1.81828	0.695	0.78	4.70477e-101
Dym	2.56713e-105	1.581	0.792	0.922	7.32453e-101
Lcorl	2.6159e-105	1.6228	0.952	0.994	7.46369e-101
Mrtfa	3.32901e-105	2.1255	0.69	0.767	9.49834e-101
Nek1	3.42342e-105	1.95545	0.764	0.804	9.7677e-101
Lnpk	3.72112e-105	2.05879	0.711	0.739	1.06171e-100
Arid4b	3.74811e-105	1.64776	0.895	0.969	1.06941e-100
Gbf1	3.7634e-105	1.45367	0.924	0.997	1.07377e-100
Herc4	4.10751e-105	2.32005	0.733	0.714	1.17195e-100
Kif15	4.79578e-105	1.33923	0.709	0.919	1.36833e-100
Chd1	5.09431e-105	1.81662	0.816	0.891	1.45351e-100
Ppp4r1	5.25831e-105	1.74394	0.766	0.879	1.5003e-100
Zfp148	5.68508e-105	1.85275	0.757	0.845	1.62207e-100
Ino80	5.78119e-105	1.7741	0.728	0.845	1.64949e-100
Zc3h6	6.22701e-105	1.84548	0.785	0.916	1.77669e-100
Fcho2	7.20181e-105	2.64339	0.735	0.634	2.05482e-100
Mbd5	7.32204e-105	2.26924	0.761	0.758	2.08913e-100
Vps54	8.44439e-105	2.6703	0.726	0.615	2.40935e-100
Phf14	1.03342e-104	2.11039	0.711	0.77	2.94855e-100
4930588A03Rik	1.10939e-104	2.10431	0.821	0.891	3.16532e-100
Golph3l	1.23045e-104	1.98601	0.666	0.773	3.51071e-100
Commd10	1.59212e-104	1.98077	0.711	0.752	4.54264e-100
Gm17106	1.69422e-104	2.98001	0.697	0.565	4.83395e-100
Myo5a	1.96734e-104	3.92354	0.773	0.37	5.6132e-100
Trim33	2.99982e-104	1.6073	0.783	0.913	8.55908e-100
Ccdc88a	3.71723e-104	1.46644	0.959	0.991	1.0606e-99
Ago2	3.91841e-104	1.74515	0.814	0.904	1.118e-99
Poln	4.56966e-104	2.87648	0.747	0.64	1.30382e-99
Qki	4.79232e-104	1.3691	0.938	0.997	1.36734e-99
Mad1l1	5.3705e-104	2.41217	0.754	0.708	1.53231e-99
Rbm26	5.42798e-104	1.48514	0.916	0.981	1.54871e-99
Sdccag8	5.43489e-104	1.70594	0.885	0.938	1.55068e-99
Nsmce2	6.51787e-104	1.69928	0.897	0.978	1.85968e-99
Gtf2a1	6.80796e-104	1.50503	0.683	0.879	1.94245e-99
Gm36975	8.21454e-104	3.83012	0.764	0.453	2.34377e-99
Snd1	8.96557e-104	3.86391	0.759	0.36	2.55806e-99
Ccdc172	9.21934e-104	1.40873	0.728	0.925	2.63046e-99
Nsd2	9.89498e-104	1.57845	0.916	0.972	2.82324e-99
Smurf1	9.99186e-104	1.63404	0.73	0.922	2.85088e-99
1600020E01Rik	1.56228e-103	2.04229	0.718	0.814	4.4575e-99
Rttn	1.57418e-103	2.18117	0.644	0.668	4.49145e-99
Vkorc1l1	1.60908e-103	1.58461	0.845	0.947	4.59103e-99
Zfp654	1.66781e-103	1.55794	0.919	0.994	4.7586e-99
Rbl1	1.69198e-103	2.50672	0.723	0.64	4.82757e-99
Rev3l	1.98918e-103	1.923	0.776	0.848	5.67554e-99
Virma	2.16382e-103	1.66933	0.606	0.776	6.17382e-99
Fsd1l	2.27927e-103	1.92161	0.718	0.798	6.50321e-99
Rsf1	2.38628e-103	1.72765	0.714	0.851	6.80853e-99
Lrriq1	2.76033e-103	1.7479	0.905	0.966	7.87577e-99
5430427M07Rik	3.29257e-103	2.99388	0.683	0.627	9.39437e-99
Kif13b	3.56585e-103	2.35392	0.666	0.652	1.01741e-98
Gm29018	4.65215e-103	2.20451	0.74	0.826	1.32735e-98
Rictor	5.01838e-103	1.96079	0.604	0.674	1.43184e-98
Galc	5.87754e-103	2.22791	0.649	0.661	1.67698e-98
Trip11	6.97586e-103	1.50184	0.859	0.966	1.99035e-98
Zhx3	7.5141e-103	1.84053	0.742	0.839	2.14392e-98
Mapk1	8.06708e-103	2.46992	0.69	0.668	2.3017e-98
Ubr1	8.33122e-103	2.20373	0.718	0.702	2.37706e-98
Znrf3	9.02428e-103	3.34152	0.745	0.494	2.57481e-98
Gm52992	1.32662e-102	1.70251	0.971	1	3.7851e-98
Aatf	1.45632e-102	1.43195	0.809	0.957	4.15518e-98
Osbpl9	1.76186e-102	2.62724	0.711	0.615	5.02693e-98
Dtnb	2.26418e-102	1.97531	0.8	0.901	6.46016e-98
Ankib1	2.41702e-102	2.14175	0.718	0.804	6.89624e-98
Armc2	3.18205e-102	1.12305	0.499	0.832	9.07903e-98
Urb1	4.02353e-102	1.03467	0.504	0.835	1.14799e-97
Otud7a	4.31496e-102	2.85017	0.716	0.686	1.23114e-97
5330438D12Rik	4.34047e-102	2.41593	0.785	0.798	1.23842e-97
Usp24	4.94663e-102	1.84003	0.78	0.848	1.41137e-97
Mrtfb	6.04122e-102	3.09948	0.74	0.512	1.72368e-97
Trappc9	6.12407e-102	1.94096	0.742	0.866	1.74732e-97
Eefsec	6.28067e-102	1.77809	0.819	0.91	1.792e-97
Topbp1	6.94301e-102	1.53122	0.752	0.876	1.98098e-97
Gsdme	9.47982e-102	2.32924	0.661	0.689	2.70478e-97
Wac	1.08377e-101	1.67213	0.905	0.975	3.09221e-97
Aak1	1.51295e-101	2.3584	0.795	0.767	4.31674e-97
Nol4l	1.88706e-101	1.42911	0.947	0.991	5.38417e-97
Dyrk1a	2.08925e-101	2.77847	0.718	0.615	5.96106e-97
Cfap299	2.19946e-101	1.55374	0.988	1	6.27551e-97
Cul4a	2.44113e-101	1.58436	0.84	0.944	6.96504e-97
Faf1	2.71642e-101	1.38895	0.883	0.975	7.7505e-97
Helz	3.23059e-101	2.12914	0.671	0.689	9.21752e-97
Hibadh	4.84479e-101	1.48443	0.654	0.839	1.38232e-96
Gm13830	5.13314e-101	2.32472	0.709	0.699	1.46459e-96
Stim1	5.2723e-101	1.62091	0.912	0.988	1.50429e-96
Kat6a	6.63961e-101	2.40811	0.706	0.668	1.89441e-96
Fbxo11	6.74621e-101	2.44246	0.702	0.661	1.92483e-96
Asxl1	6.80661e-101	1.47047	0.74	0.898	1.94206e-96
Spata5	7.66446e-101	1.58162	0.905	0.981	2.18682e-96
Rev1	8.84768e-101	1.9865	0.771	0.82	2.52442e-96
Nell2	1.60549e-100	2.26853	0.735	0.736	4.5808e-96
Gm5577	1.86615e-100	1.87639	0.754	0.829	5.32449e-96
Kpna3	2.09138e-100	2.7942	0.733	0.596	5.96713e-96
Dazl	2.31493e-100	1.9421	0.819	0.857	6.60495e-96
Frs2	2.33031e-100	2.14709	0.652	0.671	6.64883e-96
Asz1	2.33719e-100	1.907	0.752	0.823	6.66848e-96
Tent4b	3.56393e-100	1.49458	0.654	0.839	1.01686e-95
Nup155	3.95962e-100	1.40765	0.484	0.708	1.12976e-95
Klhdc10	5.70015e-100	1.75983	0.804	0.873	1.62637e-95
Lmbr1	7.71293e-100	1.78034	0.678	0.795	2.20065e-95
Pacsin2	9.26964e-100	2.58268	0.675	0.618	2.64481e-95
Copb1	9.73857e-100	1.08732	0.566	0.842	2.77861e-95
Hacd2	1.00119e-99	1.33609	0.64	0.86	2.85658e-95
Nlk	1.03115e-99	2.03558	0.73	0.789	2.94208e-95
Trip4	1.08628e-99	1.63219	0.814	0.904	3.09936e-95
Pnpla8	1.13908e-99	1.13634	0.508	0.77	3.25003e-95
Ncoa6	1.16054e-99	1.80134	0.809	0.857	3.31125e-95
Mettl15	1.18873e-99	2.49722	0.697	0.661	3.39168e-95
Micu3	1.20534e-99	1.50906	0.807	0.922	3.43906e-95
Zbtb44	1.33357e-99	1.47652	0.828	0.938	3.80494e-95
Polh	1.4964e-99	1.89441	0.706	0.792	4.26952e-95
Stk31	1.55798e-99	1.45735	0.976	0.997	4.44523e-95
Ago3	1.83142e-99	2.4358	0.692	0.637	5.22542e-95
Rsbn1	2.1531e-99	1.78471	0.754	0.839	6.14322e-95
Zfp236	2.19545e-99	1.86906	0.668	0.748	6.26406e-95
Prim2	2.41208e-99	1.83995	0.733	0.851	6.88213e-95
Pacs1	2.73721e-99	1.71105	0.795	0.925	7.8098e-95
Itsn1	4.16884e-99	1.599	0.711	0.863	1.18945e-94
Usp54	4.40575e-99	2.56129	0.685	0.602	1.25705e-94
Majin	4.94549e-99	2.06163	0.73	0.752	1.41105e-94
Anapc1	4.99586e-99	2.51242	0.675	0.575	1.42542e-94
Cep295	5.05838e-99	1.68357	0.757	0.857	1.44326e-94
Ddx19b	5.6142e-99	1.44434	0.89	0.978	1.60184e-94
Trmt61b	7.36485e-99	2.28388	0.776	0.826	2.10134e-94
Gm10644	9.29272e-99	2.48921	0.661	0.621	2.6514e-94
Mnat1	9.46762e-99	1.43147	0.656	0.863	2.7013e-94
Ubn2	9.88641e-99	1.55827	0.885	0.988	2.82079e-94
Smchd1	1.02315e-98	2.24991	0.723	0.689	2.91926e-94
Uhrf2	1.09333e-98	2.55023	0.644	0.568	3.1195e-94
Acer3	1.12989e-98	4.91036	0.74	0.227	3.2238e-94
Mettl25	1.14705e-98	2.54386	0.683	0.658	3.27277e-94
Gm32828	1.44228e-98	1.53647	0.964	0.994	4.11512e-94
Ttll4	1.48273e-98	1.48452	0.568	0.755	4.23051e-94
Fubp1	1.75332e-98	1.52032	0.876	0.972	5.00258e-94
Tbc1d1	1.7863e-98	1.41545	0.828	0.935	5.09667e-94
Fnip1	2.28616e-98	1.41019	0.874	0.975	6.52288e-94
Krit1	2.74791e-98	1.44969	0.733	0.891	7.84034e-94
Upf2	3.94239e-98	1.42692	0.728	0.891	1.12484e-93
Tnks	4.23314e-98	1.58037	0.778	0.941	1.2078e-93
Fam135a	5.4934e-98	1.39751	0.859	0.978	1.56738e-93
Ulk4	8.38055e-98	1.51416	0.847	0.966	2.39114e-93
Dync2h1	8.72011e-98	1.38614	0.971	0.997	2.48802e-93
Yes1	1.04812e-97	2.04051	0.716	0.755	2.99049e-93
Ppfia1	1.26744e-97	2.02296	0.671	0.739	3.61626e-93
Dleu2	1.27104e-97	1.78808	0.675	0.783	3.62654e-93
Akap10	1.31786e-97	2.44331	0.652	0.606	3.76013e-93
Chd9	1.65449e-97	2.27062	0.711	0.702	4.72058e-93
Eif4g3	1.99759e-97	1.24101	0.962	1	5.69953e-93
Tbc1d19	2.75996e-97	2.30794	0.714	0.655	7.87472e-93
Dph6	2.85213e-97	2.33945	0.721	0.686	8.13771e-93
Agtpbp1	2.97088e-97	1.42553	0.854	0.969	8.47652e-93
Cpeb2	3.09325e-97	1.36524	0.692	0.904	8.82566e-93
Znrf1	3.45528e-97	2.69311	0.726	0.665	9.8586e-93
Prkca	4.17384e-97	2.10426	0.754	0.82	1.19088e-92
Xpo1	4.34586e-97	1.62093	0.649	0.823	1.23996e-92
Ttc19	4.77914e-97	2.04645	0.618	0.655	1.36358e-92
Wdr20	6.45418e-97	2.23832	0.637	0.637	1.84151e-92
Ctcf	9.93222e-97	1.37044	0.623	0.832	2.83386e-92
Tnpo3	1.00567e-96	1.6617	0.766	0.879	2.86939e-92
Ogdh	1.12885e-96	1.0652	0.453	0.755	3.22084e-92
Ascc3	1.18875e-96	1.67887	0.709	0.87	3.39174e-92
Rab3gap1	1.2183e-96	2.32353	0.687	0.615	3.47607e-92
Pbrm1	1.2799e-96	1.58174	0.854	0.947	3.6518e-92
Bltp1	2.36589e-96	1.40334	0.957	0.991	6.75035e-92
Phrf1	2.38825e-96	1.55695	0.606	0.786	6.81416e-92
Desi2	2.43383e-96	2.17173	0.704	0.748	6.9442e-92
Hdgfl3	2.83988e-96	1.5956	0.795	0.907	8.10275e-92
Xrn1	2.88777e-96	2.37201	0.695	0.699	8.23939e-92
Cnot10	2.89289e-96	1.26752	0.637	0.857	8.25399e-92
Numa1	3.68919e-96	1.96392	0.611	0.699	1.0526e-91
Ap1g1	3.79521e-96	1.85581	0.568	0.655	1.08285e-91
Pias1	4.39527e-96	1.54735	0.68	0.801	1.25406e-91
Ranbp2	4.67508e-96	1.51457	0.654	0.807	1.3339e-91
Syncrip	4.96609e-96	1.44101	0.64	0.848	1.41693e-91
Pcca	9.72572e-96	2.76864	0.659	0.568	2.77494e-91
Rnf115	9.75241e-96	2.30675	0.635	0.609	2.78256e-91
Gm5134	1.1303e-95	1.26138	0.621	0.839	3.22498e-91
Kdm3a	1.21143e-95	1.48031	0.902	0.988	3.45646e-91
Gm44767	1.3228e-95	2.35235	0.685	0.677	3.77422e-91
Nf2	1.52745e-95	1.20683	0.594	0.863	4.35812e-91
Vmp1	1.54921e-95	1.84231	0.702	0.823	4.4202e-91
Usp40	1.55941e-95	2.8389	0.73	0.528	4.4493e-91
Topaz1	1.6884e-95	1.64122	0.905	0.978	4.81735e-91
Slc38a6	1.72833e-95	1.66439	0.752	0.829	4.93127e-91
Rgs12	2.05422e-95	2.36411	0.714	0.758	5.8611e-91
Btaf1	2.29659e-95	1.32954	0.866	0.981	6.55264e-91
Clpb	2.31398e-95	1.59171	0.568	0.733	6.60226e-91
Pcnx	2.59134e-95	1.50176	0.78	0.925	7.39361e-91
Morn1	2.65423e-95	1.67891	0.68	0.807	7.57304e-91
Ermp1	2.785e-95	2.2531	0.58	0.559	7.94616e-91
Cwf19l2	2.96654e-95	1.82011	0.678	0.755	8.46412e-91
Sipa1l2	3.02909e-95	2.58739	0.68	0.556	8.64261e-91
Larp4b	3.48069e-95	1.09537	0.666	0.91	9.93109e-91
Rgs22	3.50156e-95	1.53523	0.885	0.966	9.99066e-91
Xpo6	3.72625e-95	1.47714	0.761	0.901	1.06317e-90
Slx4ip	3.79084e-95	1.91366	0.788	0.842	1.0816e-90
Sec24b	3.8258e-95	2.12373	0.726	0.699	1.09158e-90
Gm8739	4.31182e-95	1.05359	0.561	0.857	1.23025e-90
Pi4ka	4.33873e-95	1.2593	0.656	0.885	1.23793e-90
Enthd1	4.39723e-95	1.9742	0.704	0.742	1.25462e-90
Smg7	4.48262e-95	1.45666	0.613	0.798	1.27898e-90
Lin9	4.5327e-95	1.37665	0.592	0.78	1.29327e-90
Acin1	6.05053e-95	1.42536	0.94	0.994	1.72634e-90
Rabep1	7.06085e-95	1.52381	0.706	0.87	2.0146e-90
Epc2	7.2157e-95	1.80048	0.504	0.643	2.05878e-90
Thoc2l	8.34177e-95	1.42453	0.914	0.984	2.38007e-90
Iqch	8.61145e-95	1.44078	0.835	0.969	2.45702e-90
Lmntd1	9.35056e-95	1.36142	0.401	0.699	2.6679e-90
Rbm5	1.01295e-94	1.32908	0.869	0.975	2.89014e-90
Sh3gl1	1.07095e-94	1.98276	0.666	0.702	3.05564e-90
S100pbp	1.09252e-94	1.71214	0.642	0.783	3.11717e-90
Hectd2	1.12443e-94	1.62427	0.862	0.916	3.20823e-90
Ptpa	1.25668e-94	1.39871	0.819	0.953	3.58557e-90
Xrn2	1.32635e-94	1.67698	0.666	0.817	3.78434e-90
Gm15614	1.45678e-94	3.14778	0.687	0.522	4.15648e-90
Tmem209	1.46101e-94	2.12359	0.599	0.637	4.16856e-90
St3gal5	1.52544e-94	1.9402	0.592	0.612	4.35239e-90
Ints8	1.70128e-94	2.94778	0.63	0.494	4.85409e-90
Ppp1cb	2.32771e-94	1.6363	0.759	0.863	6.64144e-90
Rnf216	2.34354e-94	1.68969	0.792	0.901	6.68658e-90
Golga2	2.48843e-94	1.1281	0.504	0.767	7.1e-90
Rnf38	2.51103e-94	1.38183	0.69	0.879	7.16446e-90
Slf2	2.55444e-94	1.42269	0.675	0.842	7.28832e-90
Ppp1r12a	2.70922e-94	1.37344	0.838	0.963	7.72994e-90
Zfand3	3.336e-94	1.41653	0.885	0.957	9.51828e-90
Mbd2	3.35395e-94	1.13585	0.475	0.73	9.56949e-90
Zfp346	4.14952e-94	1.27838	0.652	0.863	1.18394e-89
Exd2	4.42587e-94	1.20243	0.504	0.739	1.26279e-89
Adamts17	5.27092e-94	3.27549	0.747	0.503	1.5039e-89
Ahcyl1	5.76854e-94	1.07651	0.575	0.832	1.64588e-89
Chd8	5.91731e-94	1.43839	0.597	0.77	1.68833e-89
Zfp407	5.92528e-94	1.67052	0.728	0.851	1.6906e-89
Daam1	6.41554e-94	1.40343	0.582	0.783	1.83048e-89
Tm9sf2	7.53368e-94	1.20034	0.656	0.873	2.14951e-89
Uhrf1bp1l	7.87672e-94	1.2591	0.68	0.898	2.24739e-89
Lmtk2	8.6265e-94	2.32224	0.735	0.668	2.46131e-89
Dhx15	1.22792e-93	1.15218	0.58	0.826	3.50351e-89
Hsf5	1.26318e-93	1.41469	0.964	0.997	3.60411e-89
Dnajc13	1.37633e-93	2.23021	0.635	0.615	3.92693e-89
Lonp2	1.4647e-93	1.71016	0.57	0.724	4.17908e-89
Iffo1	1.48987e-93	1.29228	0.47	0.755	4.25089e-89
Kpna4	1.5333e-93	1.45232	0.885	0.966	4.37481e-89
Kctd18	1.5772e-93	1.97032	0.585	0.649	4.50006e-89
Creb1	2.01509e-93	1.90395	0.668	0.736	5.74946e-89
Ift80	2.31309e-93	1.61344	0.768	0.866	6.5997e-89
Fam20b	2.38404e-93	1.15335	0.568	0.826	6.80215e-89
Brd8	2.78726e-93	1.58322	0.905	0.96	7.95262e-89
Far1	3.24622e-93	1.12592	0.563	0.811	9.2621e-89
Pkn2	3.416e-93	1.52618	0.757	0.888	9.74653e-89
Zfp438	3.58026e-93	2.19193	0.716	0.758	1.02152e-88
Ptprq	3.80183e-93	1.70513	0.699	0.811	1.08474e-88
Kpna1	4.12421e-93	2.44663	0.697	0.627	1.17672e-88
Picalm	5.12748e-93	1.9046	0.618	0.661	1.46297e-88
Gab1	5.22219e-93	2.71228	0.656	0.528	1.49e-88
Naa40	5.69938e-93	1.32531	0.671	0.873	1.62615e-88
Glmn	9.0108e-93	1.2234	0.649	0.879	2.57096e-88
1600010M07Rik	1.10632e-92	3.47883	0.728	0.432	3.15654e-88
Esf1	1.21451e-92	1.52476	0.675	0.832	3.46524e-88
Ptbp3	1.39233e-92	1.70496	0.625	0.761	3.97259e-88
AU040320	1.55153e-92	1.13664	0.563	0.839	4.42681e-88
Gcc2	1.79372e-92	1.5405	0.773	0.898	5.11784e-88
Herc2	1.92597e-92	1.67469	0.675	0.78	5.49516e-88
Cdk13	1.98396e-92	1.61351	0.819	0.941	5.66063e-88
Styx	2.34559e-92	1.52494	0.79	0.907	6.69244e-88
1500004A13Rik	2.54932e-92	3.20192	0.613	0.416	7.27372e-88
Oga	2.58855e-92	1.90798	0.625	0.708	7.38565e-88
Ift88	2.67685e-92	1.54769	0.866	0.963	7.6376e-88
Acbd5	2.96677e-92	2.02179	0.618	0.674	8.4648e-88
Stam2	3.24925e-92	1.51119	0.613	0.792	9.27076e-88
Dcaf6	3.26396e-92	1.47066	0.885	0.969	9.31272e-88
Polq	3.34155e-92	2.72872	0.668	0.528	9.5341e-88
Trappc8	3.77747e-92	1.62824	0.587	0.727	1.07779e-87
Ubxn7	3.79356e-92	2.27407	0.592	0.593	1.08238e-87
Ythdf3	3.80642e-92	1.91514	0.687	0.755	1.08605e-87
Spag5	3.80653e-92	1.23532	0.525	0.789	1.08608e-87
2610020C07Rik	4.00662e-92	3.00194	0.704	0.543	1.14317e-87
Lrrc49	4.82277e-92	1.34558	0.585	0.807	1.37603e-87
Cenpe	4.96438e-92	1.51406	0.592	0.767	1.41644e-87
Ptprs	5.23317e-92	1.95558	0.604	0.674	1.49313e-87
Fer	6.00542e-92	1.71265	0.718	0.848	1.71347e-87
Usp34	6.6795e-92	1.29308	0.943	0.994	1.90579e-87
Lrrc9	7.97274e-92	1.69002	0.728	0.842	2.27478e-87
Specc1l	8.62781e-92	1.96554	0.566	0.668	2.46169e-87
Supt3	8.7573e-92	1.42216	0.783	0.96	2.49863e-87
Gstcd	9.9564e-92	1.95717	0.558	0.637	2.84076e-87
Opa3	1.20163e-91	2.71663	0.597	0.516	3.42849e-87
Golm2	1.24219e-91	1.42473	0.733	0.913	3.54423e-87
Esyt2	1.38805e-91	1.30162	0.656	0.873	3.96039e-87
Cep162	1.40909e-91	1.11057	0.628	0.87	4.02041e-87
Stxbp4	1.45848e-91	2.74662	0.644	0.522	4.16133e-87
Hmgxb3	1.50634e-91	2.42401	0.582	0.54	4.29789e-87
Wrn	1.61503e-91	1.23126	0.52	0.758	4.608e-87
Relch	1.65655e-91	2.04138	0.582	0.63	4.72648e-87
Gdpd4	1.7274e-91	1.58745	0.797	0.944	4.92862e-87
Ttc6	1.8719e-91	1.20121	0.671	0.922	5.34089e-87
Acvr2a	2.05893e-91	2.5519	0.671	0.621	5.87455e-87
Larp4	2.11756e-91	1.25213	0.623	0.823	6.04182e-87
Pum1	2.3006e-91	1.35443	0.823	0.96	6.56408e-87
Trp53bp1	2.41788e-91	2.62931	0.702	0.593	6.8987e-87
Ppme1	2.5491e-91	1.96114	0.613	0.661	7.27309e-87
Amfr	2.72579e-91	1.17942	0.487	0.745	7.77722e-87
Eml4	2.76518e-91	1.53984	0.876	0.963	7.8896e-87
Hipk3	3.05525e-91	1.56708	0.525	0.72	8.71723e-87
Smc2	3.09595e-91	1.00709	0.554	0.885	8.83336e-87
Ppp2r2a	3.12699e-91	1.40214	0.656	0.823	8.92194e-87
Cdc42	3.26325e-91	1.42392	0.652	0.829	9.3107e-87
Abca5	3.78746e-91	1.42945	0.518	0.711	1.08064e-86
Tbc1d32	3.88614e-91	2.01009	0.592	0.655	1.10879e-86
Mdn1	3.95481e-91	1.77809	0.692	0.761	1.12839e-86
Depdc5	4.76971e-91	1.94158	0.637	0.733	1.36089e-86
Slc30a9	4.94705e-91	1.59319	0.566	0.748	1.41149e-86
Glb1l	5.14824e-91	1.26897	0.463	0.711	1.46889e-86
Zfp652	5.4229e-91	2.1058	0.714	0.717	1.54726e-86
Zfc3h1	5.87928e-91	2.45895	0.661	0.599	1.67748e-86
Cfap20dc	8.47613e-91	1.89985	0.661	0.752	2.41841e-86
Tmem131	8.9767e-91	1.85973	0.609	0.671	2.56123e-86
Bclaf1	9.45074e-91	1.17727	0.833	0.978	2.69648e-86
Gjc1	1.03379e-90	1.10258	0.401	0.686	2.94962e-86
Ttc39c	1.09189e-90	1.11505	0.527	0.817	3.11539e-86
Smarcc1	1.22499e-90	1.71432	0.683	0.798	3.49515e-86
Sntb2	1.23717e-90	1.62521	0.826	0.935	3.5299e-86
Eps15l1	1.24512e-90	3.15396	0.668	0.441	3.55257e-86
Cul5	1.26027e-90	1.39551	0.671	0.835	3.59579e-86
Arhgap23	1.55939e-90	2.13542	0.685	0.73	4.44924e-86
Ttc14	1.59227e-90	1.5475	0.695	0.807	4.54306e-86
Sdcbp	1.80348e-90	1.53107	0.422	0.627	5.14568e-86
Arhgef11	1.95531e-90	2.31731	0.649	0.643	5.5789e-86
Top1	2.06146e-90	1.40072	0.89	0.978	5.88174e-86
Zwilch	2.17872e-90	1.37724	0.721	0.882	6.21632e-86
Dennd6a	2.41298e-90	2.87717	0.652	0.528	6.88471e-86
Exoc5	2.49515e-90	1.76254	0.496	0.593	7.11916e-86
Parg	2.64818e-90	1.48958	0.649	0.795	7.55579e-86
Dis3l2	2.84254e-90	2.38302	0.687	0.665	8.11033e-86
Ccnl2	3.08292e-90	1.07163	0.523	0.798	8.79618e-86
Pank2	3.10743e-90	1.67204	0.587	0.724	8.86611e-86
Atf2	3.12473e-90	1.50496	0.895	0.966	8.91548e-86
Usp6nl	3.16694e-90	2.07924	0.625	0.655	9.03592e-86
Cpq	3.36616e-90	2.85975	0.726	0.655	9.60433e-86
Wdr7	3.40559e-90	1.61783	0.642	0.786	9.71684e-86
Tsc22d2	3.84987e-90	1.79968	0.642	0.761	1.09844e-85
Pnpla7	4.0928e-90	1.01586	0.613	0.885	1.16776e-85
Rab28	4.46276e-90	1.23437	0.823	0.972	1.27332e-85
Acap2	5.08754e-90	2.57913	0.647	0.553	1.45158e-85
Nbeal1	5.5905e-90	1.97516	0.702	0.739	1.59508e-85
Atp11a	6.30414e-90	1.69269	0.544	0.724	1.7987e-85
Rab40c	6.47552e-90	1.14802	0.418	0.705	1.8476e-85
Ipo11	7.47868e-90	1.69644	0.504	0.64	2.13382e-85
Nup205	7.65702e-90	1.29564	0.928	0.994	2.1847e-85
Rad50	7.9977e-90	1.59251	0.661	0.814	2.2819e-85
Zswim8	8.16925e-90	2.11691	0.587	0.609	2.33085e-85
G3bp1	8.70956e-90	1.23463	0.647	0.842	2.48501e-85
Rnls	8.98379e-90	1.3105	0.971	1	2.56325e-85
Morc2a	9.01584e-90	1.40733	0.575	0.755	2.5724e-85
Ss18	9.07906e-90	1.24678	0.527	0.792	2.59044e-85
Tab2	9.25234e-90	2.40782	0.578	0.596	2.63988e-85
Gas2	9.27476e-90	1.77622	0.635	0.739	2.64627e-85
Vti1a	9.33376e-90	1.57793	0.742	0.898	2.66311e-85
Dcdc2a	1.05277e-89	1.71654	0.601	0.733	3.00375e-85
Camta1	1.30411e-89	1.23248	0.792	0.947	3.72089e-85
Cdc42bpa	1.31039e-89	2.69955	0.699	0.596	3.73881e-85
Lrguk	1.52426e-89	1.48087	0.663	0.832	4.34902e-85
Ercc6l2	1.76149e-89	1.8914	0.58	0.683	5.02588e-85
Rnf111	2.043e-89	2.31479	0.623	0.584	5.82908e-85
Carf	2.59309e-89	1.08882	0.513	0.789	7.3986e-85
Trpm7	2.68646e-89	4.30263	0.675	0.227	7.66502e-85
R3hdm2	2.81737e-89	1.39948	0.828	0.935	8.03852e-85
Nsd3	3.0101e-89	1.28141	0.766	0.932	8.58841e-85
Lrmda	3.13248e-89	1.79495	0.912	0.997	8.9376e-85
Efcab7	3.33662e-89	1.62544	0.609	0.761	9.52005e-85
Eps15	3.42478e-89	1.0485	0.666	0.925	9.77158e-85
Rspry1	3.6419e-89	1.42295	0.64	0.826	1.03911e-84
Kdm5a	3.74206e-89	1.36388	0.623	0.801	1.06769e-84
Ube2h	4.3236e-89	1.50245	0.585	0.764	1.23361e-84
Zfp106	4.38533e-89	1.45273	0.442	0.627	1.25122e-84
Safb	4.81804e-89	1.05361	0.757	0.947	1.37468e-84
Pik3c2a	4.92032e-89	1.70408	0.632	0.761	1.40387e-84
Meiob	5.01015e-89	3.13159	0.702	0.562	1.4295e-84
Tcf4	5.12499e-89	1.49108	0.64	0.835	1.46226e-84
Cntrob	5.59703e-89	3.04188	0.666	0.484	1.59695e-84
Tmx4	5.70217e-89	1.57494	0.621	0.78	1.62694e-84
Pabpn1	6.2196e-89	1.55332	0.489	0.63	1.77458e-84
Cnot7	6.95672e-89	1.16544	0.411	0.714	1.98489e-84
Rps6kb1	7.21297e-89	2.10434	0.621	0.643	2.058e-84
Mon2	7.2726e-89	2.13801	0.589	0.593	2.07502e-84
Fnbp4	7.45878e-89	1.82172	0.578	0.693	2.12814e-84
Sirt1	8.83145e-89	1.09068	0.439	0.699	2.51979e-84
Gosr1	9.67228e-89	1.39474	0.449	0.661	2.7597e-84
Spata7	9.98878e-89	1.80174	0.613	0.739	2.85e-84
Akap8l	1.0072e-88	1.38679	0.597	0.783	2.87374e-84
Mia2	1.02473e-88	1.66355	0.575	0.714	2.92376e-84
Cers3	1.07646e-88	1.50629	0.852	0.935	3.07136e-84
D3Ertd751e	1.10162e-88	1.64067	0.745	0.894	3.14314e-84
Klhdc1	1.14449e-88	1.42164	0.621	0.811	3.26547e-84
Cep85l	1.33606e-88	2.03557	0.563	0.612	3.81203e-84
Tbcd	1.40353e-88	1.10955	0.348	0.655	4.00454e-84
Cse1l	1.69704e-88	1.83772	0.47	0.553	4.842e-84
Dgcr8	1.79249e-88	2.23528	0.544	0.562	5.11435e-84
Safb2	1.80913e-88	1.67282	0.554	0.696	5.16181e-84
Rap1a	1.94212e-88	2.8009	0.606	0.469	5.54125e-84
Enox1	2.75398e-88	3.66616	0.702	0.438	7.85764e-84
mt-Nd5	3.15403e-88	1.02652	0.523	0.941	8.99908e-84
Dhx36	3.19254e-88	1.08361	0.73	0.944	9.10897e-84
Rsph3b	3.34088e-88	1.30097	0.573	0.795	9.53219e-84
Snapc3	3.36974e-88	1.67045	0.542	0.705	9.61453e-84
Gatad2a	3.51586e-88	1.73347	0.504	0.643	1.00314e-83
Lrrc28	4.12982e-88	1.12016	0.537	0.792	1.17832e-83
Gpbp1l1	4.3714e-88	1.46368	0.716	0.854	1.24725e-83
Cenpc1	4.51807e-88	1.02599	0.747	0.966	1.2891e-83
Zbtb10	4.90659e-88	1.60294	0.451	0.593	1.39995e-83
Camsap2	5.00246e-88	1.73162	0.463	0.606	1.4273e-83
Exoc2	5.29331e-88	1.73593	0.558	0.665	1.51029e-83
Ttc27	5.42616e-88	2.19411	0.635	0.643	1.54819e-83
Vps13d	5.58313e-88	2.73833	0.621	0.5	1.59298e-83
Ptcd3	5.59401e-88	1.20467	0.463	0.661	1.59608e-83
Sae1	5.94277e-88	1.32525	0.842	0.953	1.69559e-83
Mettl16	6.15608e-88	1.85813	0.58	0.665	1.75645e-83
Gm19265	6.43871e-88	1.98417	0.644	0.711	1.83709e-83
Atf6	6.95793e-88	2.54208	0.616	0.519	1.98524e-83
Fkbp6	7.00583e-88	1.21652	0.804	0.966	1.9989e-83
Zfpm2	7.89084e-88	3.43075	0.766	0.606	2.25141e-83
Ccdc58	9.00076e-88	1.02995	0.532	0.845	2.5681e-83
Cul9	1.02802e-87	1.77428	0.511	0.602	2.93313e-83
Plekhm3	1.08077e-87	3.1654	0.654	0.46	3.08365e-83
Gm47207	1.20064e-87	4.50187	0.637	0.252	3.42566e-83
Scamp1	1.40301e-87	1.99934	0.535	0.581	4.00307e-83
Swt1	1.58151e-87	1.93171	0.695	0.745	4.51236e-83
Fsip1	1.59382e-87	1.99057	0.647	0.717	4.54747e-83
Gtf3c1	1.66051e-87	1.40529	0.768	0.907	4.73776e-83
Exosc10	1.72161e-87	1.00398	0.575	0.86	4.91208e-83
Rprd2	1.77309e-87	1.23193	0.527	0.748	5.05899e-83
Abca16	1.7948e-87	1.32607	0.797	0.947	5.12091e-83
Nvl	1.84793e-87	1.70556	0.637	0.711	5.27251e-83
Slc10a7	1.86809e-87	1.91381	0.57	0.658	5.33003e-83
Appbp2	1.89122e-87	1.07418	0.551	0.792	5.39603e-83
Fbxw11	1.90489e-87	3.06252	0.685	0.481	5.43502e-83
Yme1l1	2.05405e-87	1.32478	0.649	0.857	5.8606e-83
Mosmo	2.3365e-87	1.58704	0.566	0.748	6.6665e-83
Actr5	2.73454e-87	1.41463	0.427	0.64	7.80218e-83
Raf1	2.78963e-87	1.2438	0.516	0.752	7.95937e-83
Fbxw7	3.0479e-87	1.38513	0.788	0.901	8.69627e-83
Terf1	3.26673e-87	1.04046	0.566	0.832	9.32065e-83
Tmem232	3.55253e-87	1.43854	0.726	0.922	1.01361e-82
Cntln	3.84024e-87	1.39117	0.94	0.994	1.0957e-82
Dcaf10	4.10733e-87	2.19245	0.606	0.624	1.1719e-82
Cdc16	4.6113e-87	3.00691	0.652	0.525	1.3157e-82
4930509G22Rik	4.76433e-87	1.23685	0.575	0.826	1.35936e-82
Glyr1	5.26547e-87	1.34711	0.697	0.876	1.50234e-82
4930426I24Rik	6.06676e-87	1.12207	0.473	0.764	1.73097e-82
Eea1	6.36124e-87	1.24692	0.53	0.783	1.81499e-82
Armc8	6.45397e-87	1.73265	0.668	0.764	1.84145e-82
Esco1	6.7064e-87	1.13381	0.582	0.814	1.91347e-82
Kri1	6.79126e-87	1.23686	0.439	0.658	1.93768e-82
Zzz3	6.89387e-87	1.40615	0.473	0.658	1.96696e-82
Ube2v2	7.11325e-87	1.18753	0.391	0.649	2.02955e-82
Brd1	7.43433e-87	1.29219	0.649	0.86	2.12116e-82
Fam117b	7.82285e-87	1.25008	0.535	0.776	2.23202e-82
Sec61a2	7.93887e-87	1.48379	0.547	0.755	2.26512e-82
Fryl	9.23793e-87	1.10351	0.573	0.857	2.63577e-82
Strada	9.33826e-87	1.09602	0.768	0.953	2.66439e-82
Erlin1	9.38588e-87	1.40851	0.809	0.919	2.67798e-82
Usp50	1.10801e-86	2.97682	0.604	0.447	3.16137e-82
Bub1b	1.15599e-86	1.31283	0.556	0.758	3.29827e-82
Marchf6	1.22453e-86	1.25958	0.585	0.789	3.49383e-82
Rc3h2	1.27301e-86	2.16031	0.606	0.627	3.63215e-82
Blm	1.30241e-86	1.13734	0.532	0.755	3.71604e-82
Senp1	1.30425e-86	1.03685	0.604	0.87	3.72128e-82
Setx	1.38898e-86	1.31299	0.998	1	3.96304e-82
Fam219a	1.48766e-86	1.31131	0.473	0.717	4.24461e-82
Cop1	1.51289e-86	1.23937	0.785	0.941	4.31659e-82
Atp5o	1.53841e-86	2.75393	0.606	0.531	4.38939e-82
Znrf2	1.581e-86	1.25287	0.871	0.978	4.51091e-82
Srbd1	1.74018e-86	3.23014	0.64	0.432	4.96507e-82
Pcsk7	1.76433e-86	2.366	0.592	0.581	5.03399e-82
Ect2	1.83251e-86	1.70432	0.535	0.686	5.22851e-82
Mindy2	2.04318e-86	1.94822	0.551	0.571	5.82961e-82
Ncl	2.28037e-86	1.60518	0.745	0.854	6.50635e-82
Srsf4	2.30637e-86	1.1573	0.656	0.854	6.58055e-82
Casp8ap2	2.42895e-86	1.1901	0.456	0.696	6.93028e-82
Ubtd2	2.66953e-86	1.36564	0.539	0.776	7.6167e-82
Sqle	2.89681e-86	1.17432	0.444	0.699	8.26517e-82
Smim33	3.10873e-86	1.16641	0.358	0.63	8.86983e-82
Sik2	3.28452e-86	2.29619	0.656	0.637	9.37139e-82
Fancc	3.38468e-86	2.35441	0.611	0.606	9.65716e-82
Fam149b	3.62908e-86	1.1401	0.425	0.693	1.03545e-81
Atf7ip2	3.7343e-86	1.0983	0.749	0.95	1.06547e-81
Ints6	3.74913e-86	1.31388	0.893	0.981	1.0697e-81
Atxn3	4.05322e-86	1.40474	0.637	0.807	1.15647e-81
Snx29	4.6299e-86	3.16737	0.573	0.388	1.321e-81
Dnai1	5.03607e-86	1.21692	0.831	0.963	1.43689e-81
Rexo5	5.76051e-86	1.18387	0.785	0.953	1.64359e-81
Gm36617	6.53385e-86	1.06358	0.704	0.963	1.86424e-81
Cradd	6.85997e-86	2.53236	0.597	0.624	1.95729e-81
Zcwpw2	7.25095e-86	2.6423	0.635	0.556	2.06884e-81
Smyd3	7.46157e-86	3.82544	0.656	0.363	2.12894e-81
Cep97	9.79461e-86	1.00528	0.434	0.742	2.7946e-81
Gm10634	9.97122e-86	1.7994	0.561	0.661	2.84499e-81
Kntc1	1.13772e-85	1.79139	0.566	0.671	3.24615e-81
Tnpo1	1.16524e-85	1.552	0.695	0.823	3.32467e-81
Fxr2	1.19611e-85	1.21425	0.523	0.755	3.41273e-81
Shoc1	1.3932e-85	2.30432	0.542	0.537	3.97508e-81
Ccdc186	1.4285e-85	1.41073	0.432	0.658	4.07578e-81
Mapk8	1.46234e-85	2.48712	0.668	0.584	4.17235e-81
St7	1.52346e-85	1.83326	0.496	0.593	4.34675e-81
Ppp3cb	2.01818e-85	1.66441	0.632	0.742	5.75827e-81
Sesn1	2.04044e-85	3.07073	0.637	0.453	5.82178e-81
Prr14	2.19057e-85	1.30117	0.558	0.786	6.25014e-81
Grik5	2.22252e-85	1.45108	0.556	0.717	6.34128e-81
Stard9	2.32174e-85	1.89817	0.52	0.63	6.62439e-81
Mtor	2.44018e-85	1.03961	0.606	0.854	6.96233e-81
Dctn4	2.59369e-85	1.0234	0.716	0.935	7.40033e-81
Phactr4	2.65584e-85	1.38235	0.69	0.851	7.57763e-81
Ppm1a	2.94059e-85	1.20303	0.425	0.677	8.39008e-81
Snx27	3.25913e-85	1.11352	0.764	0.947	9.29896e-81
Adat1	3.65525e-85	1.34551	0.463	0.652	1.04292e-80
Tom1	4.38272e-85	1.7419	0.458	0.627	1.25048e-80
Casc3	4.3895e-85	1.07708	0.513	0.773	1.25241e-80
Atpaf1	4.3985e-85	1.25858	0.391	0.609	1.25498e-80
Rfx3	4.58251e-85	2.08609	0.623	0.702	1.30748e-80
Dennd4a	4.62537e-85	2.92857	0.699	0.531	1.31971e-80
Dgkd	4.92572e-85	1.06004	0.735	0.944	1.40541e-80
Scaf4	6.75553e-85	1.48128	0.618	0.764	1.92749e-80
Nhej1	7.33028e-85	1.97767	0.661	0.724	2.09148e-80
Gnai3	7.52885e-85	1.43559	0.501	0.661	2.14813e-80
Tmtc1	8.02913e-85	1.54507	0.523	0.677	2.29087e-80
Fndc3a	1.02731e-84	1.20267	0.852	0.972	2.93111e-80
Chn1	1.08729e-84	3.28634	0.671	0.463	3.10225e-80
Khsrp	1.10041e-84	1.0277	0.484	0.792	3.13968e-80
Agbl3	1.12292e-84	1.49794	0.845	0.969	3.20392e-80
Hace1	1.21548e-84	2.0171	0.63	0.652	3.46802e-80
Arcn1	1.26938e-84	1.09206	0.437	0.717	3.6218e-80
Tmem161b	1.29093e-84	1.12735	0.513	0.767	3.68329e-80
Setdb1	1.54997e-84	1.04981	0.582	0.839	4.42236e-80
Anln	1.58156e-84	2.0747	0.53	0.565	4.51251e-80
4930549G23Rik	1.73279e-84	1.27531	0.74	0.941	4.94401e-80
Anapc10	2.04227e-84	1.84317	0.597	0.68	5.82701e-80
Reps1	2.27038e-84	1.75133	0.461	0.59	6.47786e-80
Nup153	2.31582e-84	1.16546	0.518	0.748	6.6075e-80
Otud7b	2.46861e-84	1.11299	0.714	0.898	7.04344e-80
Arhgef33	2.53684e-84	1.15156	0.742	0.944	7.2381e-80
Ccdc158	2.90562e-84	1.38712	0.85	0.96	8.29033e-80
Lman2l	2.96228e-84	2.21326	0.442	0.45	8.45198e-80
Zdhhc21	2.97889e-84	1.67486	0.458	0.575	8.49937e-80
Pcnt	3.0201e-84	1.15031	0.499	0.727	8.61694e-80
Slf1	3.02142e-84	1.29584	0.809	0.963	8.62072e-80
Ppp4r1l-ps	3.05322e-84	1.25078	0.766	0.944	8.71146e-80
Cnot2	3.07881e-84	1.36441	0.711	0.848	8.78445e-80
Stil	3.2802e-84	1.79936	0.523	0.618	9.35907e-80
Abi1	3.54363e-84	2.20412	0.518	0.509	1.01107e-79
Bmpr1a	3.62554e-84	3.81439	0.675	0.32	1.03444e-79
Rrp15	3.90493e-84	1.02728	0.327	0.581	1.11415e-79
Clcn3	4.0499e-84	1.64915	0.501	0.637	1.15552e-79
Dcaf5	4.48883e-84	1.42971	0.599	0.77	1.28075e-79
Cenph	5.19835e-84	1.14674	0.422	0.649	1.48319e-79
Dnm1l	5.47057e-84	1.34298	0.387	0.609	1.56086e-79
Slc47a2	5.52345e-84	1.30852	0.807	0.969	1.57595e-79
Pex14	5.80325e-84	2.1784	0.644	0.674	1.65578e-79
Wdr33	6.13234e-84	1.27689	0.864	0.969	1.74968e-79
Snap23	6.1691e-84	1.26347	0.587	0.817	1.76017e-79
Xpnpep3	7.03621e-84	1.60016	0.449	0.621	2.00757e-79
4632427E13Rik	7.15321e-84	3.56529	0.659	0.335	2.04095e-79
Gpr107	7.21365e-84	1.85957	0.53	0.59	2.0582e-79
Pus10	7.76603e-84	1.54057	0.518	0.72	2.2158e-79
Zfp382	8.36332e-84	1.2659	0.401	0.646	2.38622e-79
Tjp1	8.87907e-84	1.92449	0.63	0.702	2.53337e-79
Gsk3b	9.98904e-84	1.59612	0.628	0.739	2.85007e-79
Orc3	1.0148e-83	1.12696	0.53	0.783	2.89542e-79
Socs7	1.07614e-83	1.2879	0.742	0.901	3.07044e-79
Atp6v1b2	1.07924e-83	1.4089	0.391	0.553	3.07928e-79
Psmc6	1.089e-83	1.13774	0.637	0.851	3.10712e-79
Ube2e1	1.12758e-83	1.16599	0.616	0.835	3.21722e-79
Atp6v1h	1.21916e-83	1.02493	0.64	0.901	3.47851e-79
Actr3	1.30194e-83	2.17065	0.518	0.516	3.71469e-79
Uvrag	1.35447e-83	2.22189	0.621	0.602	3.86456e-79
Diaph1	1.43471e-83	1.43901	0.616	0.773	4.09351e-79
Eya3	1.4482e-83	2.14468	0.563	0.596	4.132e-79
Eri2	1.47078e-83	1.4833	0.427	0.59	4.19643e-79
Ino80d	1.54852e-83	3.41203	0.652	0.345	4.41823e-79
Neb	1.58186e-83	1.49482	0.537	0.761	4.51336e-79
Stx16	1.70208e-83	1.1823	0.642	0.842	4.85637e-79
Rybp	1.83595e-83	1.04766	0.456	0.755	5.23834e-79
Cfap61	1.93594e-83	1.17322	0.647	0.885	5.52363e-79
Ppp4r3a	2.00569e-83	1.97854	0.544	0.621	5.72263e-79
Bbs2	2.0128e-83	1.18633	0.408	0.634	5.74292e-79
Gm15398	2.27168e-83	1.98673	0.649	0.748	6.48156e-79
Rtf1	2.32047e-83	1.40439	0.718	0.835	6.62077e-79
Aebp2	2.64353e-83	1.49972	0.568	0.724	7.54252e-79
Bcl2l1	2.66702e-83	1.36346	0.833	0.969	7.60953e-79
Nfat5	2.82827e-83	1.59956	0.616	0.755	8.06962e-79
Zfand4	2.91378e-83	1.25024	0.89	0.978	8.3136e-79
Adad2	3.09845e-83	1.85712	0.761	0.842	8.84049e-79
Zfp207	3.2288e-83	1.08259	0.618	0.839	9.2124e-79
Tia1	3.58542e-83	1.31298	0.53	0.736	1.02299e-78
Zgrf1	3.68574e-83	2.11338	0.589	0.612	1.05162e-78
Rnf8	3.72129e-83	1.05849	0.594	0.839	1.06176e-78
Mat2a	3.75724e-83	1.20474	0.768	0.944	1.07202e-78
Lrrc4	3.83671e-83	5.17107	0.654	0.168	1.09469e-78
Mtbp	3.85042e-83	1.56188	0.477	0.602	1.0986e-78
Prdm10	4.01524e-83	1.23435	0.408	0.717	1.14563e-78
Hmbox1	4.46999e-83	1.99829	0.47	0.519	1.27538e-78
Ell	5.06786e-83	1.05334	0.396	0.668	1.44596e-78
4930463O16Rik	5.10294e-83	3.02757	0.623	0.528	1.45597e-78
Pi4kb	5.42127e-83	2.20987	0.482	0.488	1.5468e-78
Kdm4d	5.4516e-83	1.04045	0.726	0.957	1.55545e-78
Foxk2	5.59626e-83	1.07596	0.482	0.761	1.59673e-78
Phf12	5.68771e-83	2.22474	0.575	0.575	1.62282e-78
Osbpl8	6.18795e-83	1.4051	0.547	0.73	1.76555e-78
Cyb5b	7.14556e-83	1.04304	0.446	0.736	2.03877e-78
Parp6	7.56576e-83	1.67655	0.415	0.559	2.15866e-78
Fto	7.59797e-83	2.65571	0.675	0.599	2.16785e-78
Sf3b3	7.72843e-83	1.73945	0.625	0.739	2.20508e-78
Ttc26	7.78005e-83	1.46163	0.625	0.804	2.2198e-78
Chordc1	8.14125e-83	1.55496	0.53	0.658	2.32286e-78
Kif11	8.15682e-83	1.93498	0.585	0.649	2.3273e-78
Urgcp	8.19481e-83	2.10289	0.613	0.634	2.33814e-78
Slc25a38	9.05658e-83	1.25261	0.346	0.575	2.58402e-78
Rapgef1	9.72704e-83	1.86464	0.589	0.702	2.77532e-78
Arid1a	1.13276e-82	1.25734	0.554	0.755	3.23198e-78
Ift81	1.14145e-82	1.14899	0.771	0.953	3.25679e-78
Rab8b	1.15964e-82	1.13347	0.53	0.783	3.30867e-78
Xpo7	1.26392e-82	2.80734	0.642	0.484	3.60621e-78
Dock7	1.27644e-82	2.14888	0.613	0.652	3.64194e-78
Brf1	1.407e-82	1.2438	0.618	0.832	4.01447e-78
Nek9	1.55202e-82	1.96127	0.525	0.596	4.42823e-78
Golga5	1.9037e-82	1.4514	0.418	0.602	5.43165e-78
Sptan1	1.91019e-82	1.04023	0.699	0.925	5.45015e-78
Stk38	2.00719e-82	1.62305	0.618	0.739	5.7269e-78
Cfap99	2.36694e-82	1.28184	0.506	0.73	6.75336e-78
Zfp771	2.50683e-82	1.17235	0.539	0.773	7.15248e-78
Zdhhc17	2.63828e-82	3.24267	0.589	0.366	7.52754e-78
Pcdh15	2.64165e-82	2.68414	0.501	0.506	7.53715e-78
Nup93	2.69727e-82	2.31588	0.544	0.547	7.69586e-78
Rad18	2.80772e-82	1.06608	0.795	0.972	8.01099e-78
Dpy19l4	2.89177e-82	1.75572	0.42	0.528	8.25079e-78
Exd1	2.92084e-82	1.00217	0.582	0.817	8.33373e-78
Pde1a	3.08295e-82	1.09016	0.339	0.696	8.79627e-78
Wdfy1	3.16048e-82	1.36899	0.391	0.59	9.01749e-78
Marchf3	3.37713e-82	1.71928	0.589	0.764	9.63564e-78
Zswim6	3.50365e-82	1.50724	0.632	0.804	9.99661e-78
Shoc2	3.94256e-82	2.04814	0.468	0.534	1.12489e-77
Pspc1	4.03435e-82	1.22765	0.926	0.984	1.15108e-77
Slc12a2	4.29492e-82	2.1422	0.599	0.587	1.22543e-77
Kif27	4.34743e-82	1.02136	0.582	0.885	1.24041e-77
Gatb	4.43139e-82	1.30895	0.594	0.801	1.26436e-77
BC048559	4.62089e-82	4.00619	0.671	0.311	1.31843e-77
Cdk8	5.14132e-82	2.0271	0.601	0.637	1.46692e-77
Pkp4	5.34438e-82	1.65883	0.589	0.705	1.52486e-77
R3hcc1l	5.78769e-82	2.09063	0.511	0.547	1.65134e-77
Cpd	6.26123e-82	2.26442	0.568	0.596	1.78645e-77
Atl1	6.66756e-82	1.00789	0.594	0.866	1.90239e-77
Zfyve16	6.70414e-82	1.28822	0.411	0.627	1.91283e-77
Xpo4	9.16914e-82	2.15795	0.532	0.562	2.61614e-77
Usp3	9.26002e-82	1.69021	0.406	0.584	2.64207e-77
Zranb3	9.36641e-82	1.77842	0.547	0.727	2.67242e-77
Nr6a1os	1.20087e-81	3.584	0.64	0.354	3.42631e-77
Mfn1	1.35169e-81	1.25456	0.413	0.652	3.85665e-77
Stau1	1.45919e-81	1.01772	0.523	0.804	4.16337e-77
Cpsf6	1.48852e-81	1.93943	0.542	0.624	4.24705e-77
Sestd1	1.49136e-81	2.01908	0.554	0.584	4.25514e-77
Haus3	1.51112e-81	1.01939	0.391	0.677	4.31154e-77
Mier1	1.58998e-81	1.71613	0.506	0.624	4.53653e-77
Pwp1	1.68905e-81	1.49462	0.537	0.73	4.81918e-77
Ccdc50	1.7381e-81	2.30947	0.568	0.553	4.95914e-77
Ccser2	1.7896e-81	1.8449	0.468	0.584	5.10608e-77
Myt1l	1.81806e-81	1.7375	0.549	0.658	5.1873e-77
Smc5	2.04497e-81	1.12102	0.854	0.988	5.8347e-77
Nfyc	2.22624e-81	2.37208	0.597	0.565	6.35191e-77
Ptprm	2.3351e-81	3.67817	0.704	0.335	6.66249e-77
Dnajc11	2.5558e-81	1.27897	0.382	0.618	7.29221e-77
Catsperg2	2.68825e-81	1.19987	0.831	0.969	7.67011e-77
Atp13a3	2.70731e-81	2.38109	0.585	0.531	7.72448e-77
Dnajc24	2.91255e-81	1.16183	0.453	0.686	8.31008e-77
Sox2ot	2.91567e-81	1.47971	0.838	0.963	8.31899e-77
Timmdc1	2.97591e-81	2.01186	0.578	0.581	8.49086e-77
Gon4l	3.26804e-81	1.39876	0.795	0.922	9.32438e-77
Arl15	3.59165e-81	3.37609	0.666	0.422	1.02477e-76
Acss2	4.63678e-81	1.27828	0.542	0.786	1.32297e-76
Sertad2	4.88336e-81	1.21196	0.709	0.944	1.39332e-76
Slc7a6	4.97789e-81	1.1439	0.372	0.649	1.42029e-76
Dzip3	5.24477e-81	2.13216	0.575	0.575	1.49644e-76
Alkbh1	6.26158e-81	1.89046	0.518	0.609	1.78655e-76
Wdr70	7.63116e-81	1.20261	0.78	0.947	2.17732e-76
Irf3	7.6637e-81	1.04803	0.716	0.953	2.18661e-76
Clk1	8.27042e-81	1.5895	0.465	0.615	2.35972e-76
Rfx8	1.10371e-80	1.45615	0.556	0.724	3.14911e-76
Mok	1.11266e-80	1.12624	0.809	0.969	3.17464e-76
Gm21992	1.11488e-80	2.24698	0.551	0.519	3.18098e-76
Map4k5	1.13636e-80	1.25214	0.384	0.634	3.24227e-76
Bag4	1.16685e-80	1.08796	0.337	0.599	3.32926e-76
Gls	1.19756e-80	1.44528	0.461	0.615	3.41688e-76
Papolg	1.20084e-80	1.96899	0.527	0.565	3.42622e-76
Luc7l3	1.23049e-80	1.18836	0.742	0.919	3.51083e-76
Qser1	1.24018e-80	1.18453	0.461	0.727	3.53849e-76
Gm38392	1.34175e-80	1.137	0.539	0.798	3.82827e-76
Nav2	1.57569e-80	1.35663	0.473	0.752	4.49577e-76
Ccdc91	1.63031e-80	1.63254	0.494	0.627	4.65159e-76
Malat1	1.63777e-80	1.49379	1	1	4.67289e-76
Mrps28	1.80071e-80	1.04159	0.666	0.913	5.13779e-76
Cenpj	1.82628e-80	1.08341	0.48	0.717	5.21076e-76
Orc4	2.02601e-80	1.56531	0.458	0.59	5.7806e-76
Ankrd13c	2.13517e-80	1.92269	0.556	0.596	6.09208e-76
Bfar	2.20032e-80	1.08073	0.322	0.578	6.27794e-76
Gm49793	2.3217e-80	1.20613	0.403	0.658	6.62426e-76
Sin3a	2.34438e-80	1.51016	0.475	0.63	6.68899e-76
Tc2n	2.68435e-80	3.02934	0.566	0.379	7.65898e-76
Wdr62	2.75899e-80	1.14985	0.885	0.988	7.87195e-76
Samd4b	2.9901e-80	1.08216	0.554	0.792	8.53136e-76
Zfp943	3.00818e-80	1.32714	0.699	0.888	8.58295e-76
Cab39	3.07819e-80	1.01712	0.671	0.907	8.78269e-76
St7l	3.32087e-80	1.61875	0.475	0.64	9.47509e-76
Msl2	3.36463e-80	1.67108	0.535	0.634	9.59997e-76
Wdr17	3.76132e-80	2.31037	0.566	0.602	1.07318e-75
Rbks	4.07935e-80	1.21884	0.391	0.643	1.16392e-75
Map3k3	4.2824e-80	2.55268	0.492	0.429	1.22186e-75
Tasor2	4.50264e-80	2.22002	0.542	0.506	1.28469e-75
Uqcc1	4.53591e-80	1.80979	0.427	0.54	1.29418e-75
Opa1	4.85984e-80	1.89794	0.511	0.568	1.38661e-75
Baz2b	4.86818e-80	1.27443	0.866	0.984	1.38899e-75
Sos1	4.89735e-80	2.10615	0.542	0.584	1.39731e-75
Kat6b	4.9707e-80	2.52606	0.518	0.512	1.41824e-75
Rprd1a	5.40542e-80	2.00858	0.511	0.553	1.54228e-75
Kash5	5.54246e-80	1.05414	0.728	0.947	1.58138e-75
Wnt5b	5.73585e-80	2.32731	0.439	0.568	1.63655e-75
Sec23a	5.81478e-80	1.5288	0.516	0.689	1.65907e-75
Vamp9	5.94821e-80	3.83164	0.649	0.354	1.69714e-75
Lemd3	6.20366e-80	1.70244	0.437	0.559	1.77003e-75
Bard1	6.3999e-80	1.67466	0.508	0.624	1.82602e-75
Mark2	6.63417e-80	1.12412	0.857	0.988	1.89286e-75
Chd2	8.71593e-80	2.13988	0.618	0.637	2.48683e-75
Btbd8	9.25118e-80	1.30095	0.506	0.733	2.63955e-75
Mroh1	1.02033e-79	1.13788	0.408	0.693	2.9112e-75
Gm21691	1.02826e-79	1.12875	0.332	0.593	2.93382e-75
Tbcel	1.13701e-79	1.02934	0.42	0.671	3.24411e-75
Lrrc19	1.14496e-79	3.80404	0.616	0.301	3.2668e-75
Nup214	1.20941e-79	1.30456	0.556	0.739	3.4507e-75
Mtr	1.22511e-79	2.00959	0.616	0.658	3.49549e-75
Lca5	1.45796e-79	1.65314	0.492	0.587	4.15986e-75
Fbf1	1.64827e-79	1.09517	0.42	0.655	4.70285e-75
Shank1	1.7608e-79	2.30233	0.463	0.444	5.02391e-75
Zfp638	1.91258e-79	1.30822	0.921	0.984	5.45699e-75
Taf1a	2.04917e-79	1.42986	0.43	0.602	5.84668e-75
Slc9a5	2.48187e-79	1.66884	0.494	0.652	7.08128e-75
Tango6	2.72807e-79	4.93897	0.649	0.155	7.78373e-75
Gmds	3.07983e-79	3.13945	0.642	0.438	8.78738e-75
Pign	3.30969e-79	2.63689	0.63	0.534	9.44322e-75
Gnl3	3.59972e-79	1.09822	0.451	0.717	1.02707e-74
Uba6	3.72145e-79	2.87391	0.582	0.457	1.0618e-74
Cep135	3.72846e-79	1.26264	0.451	0.689	1.0638e-74
Cep83	3.87554e-79	1.30661	0.902	0.972	1.10577e-74
Ubr7	4.03033e-79	1.07053	0.372	0.665	1.14993e-74
Septin7	4.68557e-79	1.09665	0.721	0.922	1.33689e-74
Pcyt1a	5.00083e-79	1.16248	0.401	0.671	1.42684e-74
Patj	5.08836e-79	5.22632	0.623	0.118	1.45181e-74
Slc25a26	5.48467e-79	1.52382	0.494	0.655	1.56489e-74
Dnajc19	5.73617e-79	1.4745	0.468	0.646	1.63665e-74
Xpo5	6.08627e-79	1.04109	0.394	0.652	1.73654e-74
Ints7	6.75869e-79	1.53263	0.513	0.649	1.92839e-74
Sun1	7.3114e-79	1.30098	0.413	0.612	2.08609e-74
Zbtb11	7.49909e-79	1.18921	0.492	0.733	2.13964e-74
Synj1	7.59974e-79	1.74271	0.568	0.658	2.16836e-74
Dmxl2	7.98956e-79	2.04061	0.601	0.609	2.27958e-74
Tbl3	8.30536e-79	1.08669	0.344	0.578	2.36969e-74
Lyst	9.15932e-79	3.00073	0.561	0.398	2.61334e-74
Dennd5b	9.8951e-79	1.09196	0.773	0.975	2.82327e-74
Xkr6	1.14582e-78	1.45867	0.508	0.693	3.26924e-74
Gnasas1	1.23362e-78	1.68212	0.635	0.727	3.51975e-74
Sgpp2	1.52271e-78	1.00672	0.339	0.708	4.3446e-74
Dhx32	1.57523e-78	2.19088	0.547	0.54	4.49444e-74
Gfpt1	1.94852e-78	1.31768	0.854	0.953	5.55951e-74
Gle1	2.33932e-78	1.79834	0.518	0.571	6.67456e-74
Med27	2.36024e-78	1.85486	0.556	0.624	6.73424e-74
Polr3b	2.59864e-78	2.06144	0.527	0.543	7.41445e-74
Ube4b	2.64111e-78	1.18082	0.542	0.752	7.53563e-74
Glg1	2.65285e-78	2.47735	0.58	0.503	7.56911e-74
Nedd1	3.03358e-78	1.07089	0.344	0.618	8.65541e-74
Dock6	3.44715e-78	1.6829	0.427	0.568	9.83541e-74
Micu1	3.61293e-78	2.7197	0.573	0.46	1.03084e-73
Cab39l	3.82394e-78	1.12946	0.685	0.894	1.09105e-73
Sp3	3.91639e-78	2.51629	0.53	0.45	1.11742e-73
Cep70	4.01072e-78	1.24926	0.85	0.981	1.14434e-73
Psen1	4.20723e-78	1.04893	0.558	0.798	1.20041e-73
Nt5dc1	4.21809e-78	1.18322	0.582	0.78	1.20351e-73
Rnf2	4.41974e-78	1.41566	0.623	0.748	1.26104e-73
Cdc40	4.53334e-78	1.11815	0.391	0.63	1.29345e-73
Rapgef4	4.56698e-78	2.50872	0.551	0.497	1.30305e-73
Gtf2e1	5.47395e-78	1.67913	0.415	0.571	1.56183e-73
Ppp1r12b	5.66594e-78	3.03939	0.606	0.416	1.61661e-73
N4bp2	6.04198e-78	1.58002	0.573	0.739	1.7239e-73
Ankfy1	6.44232e-78	2.58365	0.532	0.45	1.83812e-73
Uvssa	6.50994e-78	1.13549	0.477	0.714	1.85741e-73
Rnpc3	7.65854e-78	2.10916	0.501	0.547	2.18513e-73
1700003L19Rik	9.35277e-78	2.19044	0.513	0.593	2.66853e-73
Clk4	9.41133e-78	1.23561	0.377	0.584	2.68524e-73
Tut7	9.62307e-78	1.60298	0.563	0.702	2.74566e-73
Agfg1	1.02617e-77	1.04577	0.783	0.963	2.92788e-73
Septin10	1.05507e-77	1.00241	0.84	0.991	3.01034e-73
Dipk1a	1.17256e-77	1.25771	0.411	0.671	3.34556e-73
Fbxo38	1.23266e-77	1.02987	0.468	0.72	3.51703e-73
Msh3	1.35607e-77	1.14336	0.449	0.705	3.86914e-73
Atrn	1.38238e-77	3.29719	0.592	0.342	3.94421e-73
Ttc8	1.53088e-77	1.07473	0.384	0.618	4.36791e-73
Tmem67	1.57377e-77	1.27518	0.444	0.652	4.49027e-73
Aqr	1.89905e-77	1.19778	0.434	0.661	5.41838e-73
Rnf180	1.96037e-77	2.02206	0.496	0.581	5.59333e-73
Lmnb1	2.10324e-77	1.8881	0.57	0.618	6.00096e-73
Cdk17	2.34658e-77	1.54206	0.473	0.624	6.69526e-73
Hnrnpll	2.35388e-77	1.11654	0.854	0.978	6.71608e-73
Ttc21a	2.40735e-77	1.41616	0.501	0.705	6.86864e-73
Ncapd3	2.53976e-77	1.50803	0.465	0.63	7.24646e-73
Sec24a	2.54186e-77	2.73961	0.53	0.404	7.25242e-73
Prr14l	2.6393e-77	2.01646	0.556	0.587	7.53044e-73
Myo1d	2.86972e-77	3.84048	0.628	0.301	8.18788e-73
Nedd4	2.94086e-77	2.86441	0.606	0.441	8.39086e-73
Uba5	2.95812e-77	1.15016	0.344	0.553	8.44012e-73
Slc9a8	3.05999e-77	1.62166	0.487	0.624	8.73077e-73
Nars	3.09902e-77	1.12665	0.358	0.652	8.84211e-73
Baz1b	3.27137e-77	2.27906	0.57	0.522	9.33386e-73
3110082I17Rik	3.32974e-77	2.70982	0.539	0.425	9.50041e-73
Ndel1	3.41808e-77	1.59768	0.437	0.565	9.75247e-73
Nprl3	3.65742e-77	1.05967	0.389	0.634	1.04353e-72
Zdhhc6	3.9483e-77	1.57072	0.551	0.696	1.12653e-72
Haus6	4.00222e-77	1.10323	0.353	0.568	1.14191e-72
Nfxl1	4.13083e-77	1.96038	0.456	0.522	1.17861e-72
Bmt2	4.37524e-77	3.18468	0.601	0.373	1.24834e-72
Dcaf1	4.6916e-77	1.95518	0.551	0.578	1.33861e-72
Atp6v0b	5.00429e-77	1.97039	0.527	0.584	1.42782e-72
Ddx10	6.32431e-77	1.3975	0.613	0.727	1.80445e-72
Pwwp2a	7.41451e-77	1.51215	0.508	0.646	2.11551e-72
Top3a	7.53089e-77	1.45874	0.284	0.463	2.14871e-72
Gm42560	8.91332e-77	3.06354	0.606	0.398	2.54315e-72
Man1a2	9.1415e-77	1.10657	0.795	0.944	2.60825e-72
Foxj3	1.13663e-76	3.1052	0.573	0.345	3.24304e-72
Lin28b	1.149e-76	1.65508	0.544	0.68	3.27831e-72
Map3k7	1.23523e-76	1.66196	0.496	0.63	3.52436e-72
Ranbp10	1.24369e-76	1.63821	0.508	0.661	3.5485e-72
1700084C06Rik	1.2498e-76	1.98341	0.539	0.59	3.56594e-72
Wars1	1.26092e-76	1.02567	0.301	0.543	3.59767e-72
Garre1	1.37114e-76	1.71949	0.48	0.599	3.91213e-72
Sox30	1.49944e-76	1.24044	0.63	0.82	4.2782e-72
Ugp2	1.61851e-76	1.03815	0.396	0.64	4.61792e-72
Med23	1.7374e-76	1.37143	0.415	0.609	4.95714e-72
Stxbp5	1.96176e-76	1.95929	0.453	0.537	5.5973e-72
Pik3ca	2.15494e-76	1.84564	0.566	0.643	6.14846e-72
Lrrn3	2.18615e-76	3.31058	0.547	0.339	6.23752e-72
Inpp5a	2.32141e-76	1.81657	0.523	0.643	6.62344e-72
Csnk2a1	2.44715e-76	2.05081	0.556	0.543	6.98221e-72
Eif4g1	2.47675e-76	1.8857	0.537	0.59	7.06665e-72
Cs	2.767e-76	1.05684	0.289	0.543	7.89481e-72
Gm36198	2.87407e-76	2.76744	0.568	0.469	8.2003e-72
Gnaq	2.89237e-76	3.41293	0.63	0.376	8.25252e-72
Axin1	3.08333e-76	1.93164	0.535	0.609	8.79737e-72
Trappc10	3.35114e-76	1.91841	0.487	0.543	9.56147e-72
Ube2o	3.40902e-76	1.00749	0.439	0.708	9.72663e-72
Nol10	3.44172e-76	2.46401	0.506	0.435	9.81991e-72
Nup160	3.45879e-76	2.80706	0.551	0.416	9.86863e-72
Mapk8ip3	3.5408e-76	2.50919	0.563	0.512	1.01026e-71
Rbm39	3.77639e-76	1.06758	0.945	1	1.07748e-71
Ip6k2	4.16023e-76	1.20787	0.322	0.587	1.187e-71
Gtf3c3	4.16503e-76	1.06718	0.353	0.602	1.18837e-71
Senp6	4.18429e-76	1.18593	0.902	0.991	1.19386e-71
Sptlc2	4.27519e-76	1.1994	0.372	0.612	1.2198e-71
1110059E24Rik	5.13447e-76	1.93835	0.432	0.531	1.46497e-71
Gabpb2	5.41128e-76	1.97473	0.499	0.512	1.54395e-71
Atr	5.60245e-76	1.17625	0.959	0.991	1.59849e-71
Hmg20a	5.65668e-76	1.306	0.344	0.525	1.61396e-71
Rsbn1l	5.89396e-76	2.41379	0.573	0.506	1.68166e-71
Sec16a	6.68461e-76	1.27461	0.411	0.618	1.90725e-71
Slc8a2	6.87016e-76	1.41031	0.396	0.559	1.96019e-71
Gm49794	7.55433e-76	1.53367	0.625	0.839	2.1554e-71
Trmt1l	7.78919e-76	1.17746	0.573	0.789	2.22241e-71
Gria4	8.19506e-76	1.54317	0.516	0.711	2.33822e-71
Klc2	8.65362e-76	1.26754	0.334	0.553	2.46905e-71
Gpatch2	8.84155e-76	1.15546	0.881	0.981	2.52267e-71
Pggt1b	9.65795e-76	1.0894	0.442	0.661	2.75561e-71
Ncoa1	9.85005e-76	1.38992	0.484	0.714	2.81041e-71
Bcl2l13	9.92398e-76	1.2599	0.37	0.581	2.83151e-71
Gatad2b	1.05742e-75	2.56666	0.556	0.509	3.01703e-71
Ythdc2	1.13238e-75	1.38493	0.527	0.689	3.2309e-71
Rb1	1.20651e-75	2.412	0.585	0.55	3.44242e-71
4933405D12Rik	1.20834e-75	1.09038	0.332	0.637	3.44763e-71
Slc7a5	1.25503e-75	3.11293	0.604	0.376	3.58086e-71
Kmt2b	1.32651e-75	1.61705	0.537	0.674	3.78481e-71
Zfp518a	1.32662e-75	1.40068	0.513	0.677	3.78512e-71
Soat1	1.78827e-75	1.03366	0.379	0.612	5.10228e-71
Dnah14	1.80389e-75	1.21218	0.981	1	5.14685e-71
Ncapd2	2.16618e-75	1.15685	0.298	0.519	6.18054e-71
Mfap1a	2.28693e-75	1.30187	0.334	0.537	6.52507e-71
Atp6v0a1	2.35513e-75	1.02909	0.308	0.559	6.71966e-71
Xrcc6	2.41713e-75	2.65469	0.537	0.472	6.89657e-71
Ston2	2.43778e-75	2.33414	0.535	0.516	6.95548e-71
Capn15	2.47841e-75	1.2301	0.425	0.649	7.0714e-71
Rprd1b	2.62392e-75	1.35098	0.356	0.534	7.48656e-71
Chfr	2.63235e-75	1.02505	0.618	0.851	7.51061e-71
Cyth3	3.13383e-75	3.3634	0.628	0.37	8.94143e-71
Ccdc14	3.14872e-75	1.68986	0.48	0.565	8.98394e-71
Spidr	3.16231e-75	1.35322	0.37	0.571	9.02271e-71
Clk2	3.7372e-75	1.73814	0.456	0.543	1.0663e-70
Prpf3	3.84566e-75	1.1917	0.408	0.609	1.09724e-70
Wasl	3.9682e-75	1.75189	0.458	0.559	1.13221e-70
Kmt2d	4.02718e-75	1.22073	0.346	0.587	1.14904e-70
Pnldc1	5.18151e-75	1.26654	0.313	0.506	1.47839e-70
Ddi2	6.01041e-75	1.15914	0.353	0.568	1.71489e-70
Acaca	6.55513e-75	2.90948	0.551	0.444	1.87031e-70
Alg8	7.62319e-75	1.72558	0.47	0.596	2.17505e-70
Iars2	8.90559e-75	1.6469	0.415	0.565	2.54094e-70
Anks1	1.00373e-74	3.0489	0.599	0.401	2.86383e-70
Cdan1	1.01548e-74	2.09495	0.473	0.553	2.89736e-70
Ddx11	1.02266e-74	2.86883	0.601	0.422	2.91786e-70
Mrps27	1.05571e-74	1.94007	0.446	0.488	3.01215e-70
1700095A21Rik	1.05848e-74	1.51994	0.353	0.578	3.02007e-70
Azi2	1.10033e-74	1.38856	0.418	0.596	3.13946e-70
Wdfy2	1.18115e-74	2.14909	0.48	0.472	3.37007e-70
Tbc1d23	1.25267e-74	1.97553	0.532	0.575	3.57411e-70
Nsf	1.35858e-74	4.08489	0.611	0.214	3.87631e-70
Mapkap1	1.4343e-74	1.16283	0.902	0.991	4.09234e-70
Osbpl11	1.55166e-74	2.30071	0.566	0.525	4.42721e-70
Cdc37l1	1.62592e-74	1.09334	0.866	0.984	4.63908e-70
Jam3	1.76429e-74	1.79965	0.461	0.528	5.03386e-70
Ccl25	1.88031e-74	1.43626	0.496	0.634	5.36489e-70
B130055M24Rik	1.98516e-74	1.91506	0.461	0.522	5.66406e-70
Mysm1	2.25653e-74	2.03074	0.535	0.534	6.43832e-70
1110004F10Rik	2.48402e-74	1.06956	0.816	0.975	7.0874e-70
Top2a	3.06771e-74	1.22956	0.883	0.972	8.75279e-70
Zcchc14	3.219e-74	1.38772	0.358	0.506	9.18446e-70
Vps41	3.36953e-74	1.6744	0.411	0.516	9.61395e-70
Gm14966	3.58401e-74	1.18616	0.334	0.587	1.02259e-69
Csnk1g3	3.8686e-74	2.03429	0.489	0.509	1.10379e-69
Cpsf7	4.03851e-74	2.33203	0.544	0.516	1.15227e-69
Orc5	4.15896e-74	1.55594	0.411	0.559	1.18663e-69
Tapt1	4.22195e-74	2.35807	0.511	0.469	1.20461e-69
Usp47	4.60429e-74	1.1907	0.893	0.978	1.3137e-69
Smad4	5.43535e-74	3.22707	0.561	0.329	1.55082e-69
Abce1	7.01296e-74	1.22572	0.377	0.593	2.00094e-69
Paxbp1	7.26712e-74	2.08635	0.525	0.528	2.07345e-69
Hipk1	7.31023e-74	1.4106	0.437	0.59	2.08576e-69
Wapl	7.79559e-74	1.14991	0.933	0.994	2.22424e-69
Fnip2	7.9672e-74	3.98688	0.585	0.217	2.2732e-69
Adad1	1.00555e-73	1.19358	0.89	0.984	2.86904e-69
Anks1b	1.02377e-73	1.42446	0.623	0.823	2.92103e-69
Vps13a	1.12816e-73	1.17372	0.952	0.994	3.21886e-69
Brip1os	1.13111e-73	3.27836	0.601	0.36	3.2273e-69
Phkb	1.17508e-73	1.17642	0.47	0.693	3.35273e-69
Uimc1	1.24582e-73	2.73921	0.573	0.46	3.55457e-69
Fancd2	1.28064e-73	1.65255	0.501	0.627	3.65393e-69
Gm48765	1.2908e-73	3.72831	0.613	0.332	3.6829e-69
Arhgap32	1.30807e-73	4.44219	0.63	0.186	3.7322e-69
Tctn1	1.4497e-73	1.40566	0.344	0.516	4.13628e-69
Gm41604	1.53689e-73	2.76725	0.525	0.429	4.38504e-69
Ep300	1.57055e-73	2.20775	0.609	0.556	4.48109e-69
Cep76	1.61728e-73	1.86044	0.437	0.543	4.61442e-69
Fhip1b	1.77433e-73	1.85732	0.408	0.453	5.06253e-69
Zzef1	1.81975e-73	2.35179	0.508	0.475	5.19212e-69
Ctnnb1	1.95153e-73	1.67918	0.439	0.528	5.5681e-69
Pde7a	2.10089e-73	1.75963	0.487	0.575	5.99425e-69
Ap3s2	2.27127e-73	1.67428	0.389	0.509	6.4804e-69
Zc3h13	2.47862e-73	1.94447	0.501	0.553	7.07198e-69
Wwc2	3.10139e-73	1.08095	0.874	0.984	8.84889e-69
Wdr41	3.45814e-73	1.41036	0.408	0.578	9.86675e-69
Tshr	4.0907e-73	1.08918	0.327	0.624	1.16716e-68
Uqcc5	4.38805e-73	2.16812	0.482	0.516	1.252e-68
Peak1	4.70281e-73	2.34432	0.43	0.422	1.34181e-68
Ddx23	4.95154e-73	1.15499	0.451	0.683	1.41277e-68
Akap11	5.0054e-73	1.31869	0.358	0.559	1.42814e-68
Pphln1	6.61104e-73	1.49461	0.387	0.475	1.88626e-68
Nrf1	6.70639e-73	2.16433	0.518	0.547	1.91347e-68
Lysmd4	6.72561e-73	2.68942	0.523	0.457	1.91895e-68
Shprh	7.1775e-73	1.9104	0.501	0.543	2.04788e-68
Gm47167	7.765e-73	4.1773	0.609	0.239	2.21551e-68
Fam227a	7.80417e-73	1.74785	0.449	0.534	2.22669e-68
Tbc1d22a	1.09277e-72	1.43909	0.379	0.571	3.1179e-68
Dhdds	1.17364e-72	1.56571	0.434	0.568	3.34863e-68
Kdm7a	1.41154e-72	2.37159	0.532	0.506	4.0274e-68
Gfm2	1.4236e-72	1.48881	0.356	0.512	4.06182e-68
Rasa2	1.44922e-72	1.42949	0.391	0.593	4.13491e-68
Tmod3	2.51448e-72	1.2103	0.337	0.562	7.17432e-68
Gtpbp1	2.58722e-72	1.03229	0.36	0.593	7.38186e-68
Mob1b	2.83266e-72	1.34894	0.377	0.543	8.08215e-68
Arhgap39	3.0966e-72	2.0105	0.499	0.562	8.83523e-68
Trmt13	3.42738e-72	2.18118	0.494	0.512	9.77899e-68
Cenpk	3.95007e-72	1.0994	0.442	0.674	1.12703e-67
Zfp322a	4.08416e-72	1.68356	0.461	0.565	1.16529e-67
Srcap	4.4848e-72	2.96845	0.539	0.335	1.2796e-67
Wipf2	4.75249e-72	1.80358	0.391	0.463	1.35598e-67
Srpk2	5.69316e-72	1.10692	0.926	1	1.62437e-67
Pnpt1	6.02941e-72	1.78738	0.449	0.528	1.72031e-67
Ppp1r13b	6.38922e-72	1.12845	0.396	0.609	1.82297e-67
Cpne9	6.64778e-72	2.67529	0.542	0.466	1.89674e-67
Klhl24	6.70007e-72	1.27974	0.348	0.531	1.91166e-67
Tm9sf4	6.98482e-72	1.78951	0.523	0.578	1.99291e-67
Gm15520	7.02402e-72	2.76871	0.523	0.407	2.00409e-67
Utp20	7.84797e-72	2.75457	0.544	0.376	2.23918e-67
Mob4	8.06433e-72	1.53438	0.394	0.528	2.30091e-67
Arv1	8.35775e-72	1.65439	0.339	0.422	2.38463e-67
Hook3	8.50342e-72	2.32299	0.465	0.444	2.42619e-67
4931428L18Rik	9.04241e-72	1.12201	0.857	0.997	2.57998e-67
Tecpr2	9.82131e-72	1.72347	0.396	0.519	2.80222e-67
Banp	9.89041e-72	1.91579	0.453	0.531	2.82193e-67
Elfn2	1.07598e-71	1.17915	0.938	0.997	3.06999e-67
Mau2	1.11266e-71	1.10673	0.348	0.584	3.17465e-67
Ermard	1.22864e-71	1.78084	0.492	0.59	3.50555e-67
Slc7a6os	1.28887e-71	1.32086	0.308	0.506	3.67739e-67
Mcm9	1.34241e-71	1.67173	0.451	0.556	3.83016e-67
Clasp1	1.41481e-71	2.40092	0.57	0.512	4.03674e-67
Poc1b	1.57667e-71	1.07671	0.294	0.568	4.49856e-67
Metap1d	1.59482e-71	1.99576	0.394	0.466	4.55033e-67
Bbs5	1.65199e-71	1.43102	0.401	0.537	4.71345e-67
Lrpprc	1.71959e-71	1.73075	0.468	0.562	4.90632e-67
Gm56980	1.74658e-71	4.74769	0.58	0.158	4.98335e-67
Fbxw8	2.10968e-71	2.35483	0.506	0.488	6.01934e-67
Smad2	2.11326e-71	2.84187	0.599	0.438	6.02955e-67
Wdr37	2.34174e-71	1.91832	0.442	0.531	6.68145e-67
Gm20732	2.37035e-71	3.10889	0.594	0.37	6.76309e-67
Aasdh	2.47803e-71	1.09595	0.32	0.556	7.07032e-67
Cbfb	2.69223e-71	1.11401	0.344	0.615	7.68147e-67
Hs2st1	3.03882e-71	3.53773	0.58	0.332	8.67037e-67
Dmc1	3.05199e-71	5.40234	0.57	0.087	8.70792e-67
Szrd1	3.41219e-71	1.50162	0.315	0.447	9.73567e-67
Tank	3.92902e-71	1.4108	0.434	0.606	1.12103e-66
Mbd6	4.10498e-71	2.13878	0.396	0.457	1.17123e-66
Map1s	4.23226e-71	1.10641	0.234	0.472	1.20755e-66
Fgf14	4.46929e-71	1.44985	0.84	0.991	1.27518e-66
Cyth1	5.25883e-71	1.54291	0.325	0.503	1.50045e-66
Rbm6	5.27497e-71	1.16624	0.912	0.981	1.50505e-66
Unc13b	5.69143e-71	2.82735	0.621	0.441	1.62388e-66
Lrba	6.35392e-71	4.38734	0.613	0.171	1.8129e-66
Hivep1	6.74052e-71	1.87787	0.442	0.519	1.9232e-66
Dpf2	6.88697e-71	1.14579	0.325	0.547	1.96499e-66
Kmt2e	6.90642e-71	1.00042	0.842	0.978	1.97054e-66
Tsc1	7.67751e-71	2.26995	0.496	0.491	2.19055e-66
Gm19710	7.67788e-71	2.26042	0.475	0.494	2.19065e-66
Lnpep	8.25384e-71	2.90031	0.554	0.404	2.35498e-66
4921518K17Rik	8.38894e-71	3.30347	0.518	0.388	2.39353e-66
Lmbrd2	8.41389e-71	1.95687	0.422	0.469	2.40065e-66
Acvr1b	8.95746e-71	1.81655	0.415	0.46	2.55574e-66
Wee1	9.50195e-71	3.09374	0.58	0.404	2.7111e-66
Nubpl	1.06479e-70	3.54918	0.609	0.32	3.03806e-66
Kmt5b	1.18844e-70	2.52146	0.494	0.416	3.39085e-66
Slk	1.24176e-70	1.88124	0.477	0.565	3.54298e-66
Tfcp2	1.34957e-70	1.417	0.339	0.497	3.8506e-66
4930599N23Rik	1.42086e-70	1.05347	0.353	0.637	4.05398e-66
Suco	1.56323e-70	1.2615	0.89	0.963	4.46022e-66
Zfp592	1.68046e-70	1.38816	0.43	0.59	4.79468e-66
Zfp277	1.76052e-70	2.11865	0.422	0.45	5.02311e-66
Ptpra	1.90571e-70	1.99028	0.379	0.453	5.43738e-66
Fbxo28	2.242e-70	1.00101	0.289	0.528	6.39687e-66
Rfx4	3.16069e-70	1.01816	0.8	0.969	9.01807e-66
Hycc2	3.29421e-70	1.48203	0.449	0.578	9.39904e-66
Fchsd2	3.35085e-70	3.60237	0.566	0.323	9.56065e-66
A930037H05Rik	3.59199e-70	2.31867	0.525	0.522	1.02487e-65
Tmem216	4.13336e-70	1.12735	0.274	0.516	1.17933e-65
Kdm3b	6.16973e-70	4.65823	0.621	0.149	1.76035e-65
Ipo9	6.66577e-70	1.86189	0.442	0.497	1.90188e-65
Pip5k1a	7.16462e-70	3.67955	0.585	0.276	2.04421e-65
Prpsap2	7.45954e-70	1.04639	0.286	0.537	2.12836e-65
Fbxl20	7.51911e-70	2.08408	0.413	0.466	2.14535e-65
Platr28	8.34619e-70	1.48911	0.444	0.637	2.38134e-65
Mtmr12	8.37006e-70	1.53184	0.317	0.457	2.38814e-65
Neat1	1.01579e-69	1.10175	0.446	0.702	2.89827e-65
Anks3	1.04626e-69	1.37104	0.279	0.432	2.9852e-65
G2e3	1.04818e-69	2.04023	0.539	0.525	2.99067e-65
Wars2	1.08998e-69	5.43479	0.585	0.071	3.10992e-65
Ubxn2a	1.16311e-69	1.13944	0.291	0.516	3.3186e-65
Slc30a5	1.40506e-69	2.24805	0.53	0.494	4.00891e-65
Myef2	1.66472e-69	1.0271	0.8	0.938	4.74978e-65
Yaf2	1.79454e-69	1.02283	0.315	0.568	5.12019e-65
Rufy2	2.67387e-69	2.2004	0.442	0.466	7.62908e-65
Agk	2.79425e-69	2.06649	0.508	0.528	7.97256e-65
Pdcd6ip	2.82351e-69	1.04482	0.308	0.54	8.05605e-65
Tatdn1	3.18132e-69	1.75024	0.365	0.45	9.07694e-65
Ctnna2	3.45237e-69	3.76466	0.63	0.398	9.85031e-65
Ywhah	3.68622e-69	1.04361	0.277	0.516	1.05175e-64
Zyg11b	3.93789e-69	2.59546	0.511	0.444	1.12356e-64
Dhx8	3.94831e-69	1.82315	0.442	0.516	1.12653e-64
Cecr2	4.14706e-69	3.11663	0.601	0.36	1.18324e-64
Sgca	4.32135e-69	1.56237	0.403	0.615	1.23297e-64
Mis18bp1	4.78145e-69	1.31028	0.396	0.578	1.36424e-64
Ppcdc	4.96078e-69	1.85114	0.434	0.516	1.41541e-64
Adgb	5.27243e-69	3.85386	0.616	0.255	1.50433e-64
Srpr	5.32426e-69	1.96867	0.458	0.534	1.51912e-64
Zkscan3	5.89582e-69	1.3467	0.351	0.509	1.68219e-64
Hip1	6.05596e-69	2.0381	0.408	0.432	1.72789e-64
Blmh	6.16951e-69	2.04238	0.482	0.506	1.76029e-64
Zfp1	6.63076e-69	1.80003	0.365	0.478	1.89189e-64
Usp31	6.79616e-69	2.306	0.432	0.41	1.93908e-64
Npat	7.75063e-69	1.92632	0.425	0.497	2.21141e-64
Gm43713	1.03997e-68	3.17505	0.57	0.388	2.96725e-64
Ahctf1	1.17286e-68	1.11214	0.871	0.975	3.3464e-64
Mapre3	1.30331e-68	1.72129	0.508	0.596	3.71861e-64
Ptpn9	1.4367e-68	1.26855	0.418	0.621	4.09918e-64
6820408C15Rik	1.46535e-68	1.19639	0.315	0.522	4.18093e-64
Arl13b	1.49032e-68	1.37285	0.353	0.509	4.25217e-64
Mob2	1.54414e-68	1.52769	0.358	0.491	4.40573e-64
Ipo7	1.61814e-68	1.28861	0.344	0.5	4.61688e-64
Ndc1	1.83667e-68	1.40368	0.389	0.531	5.2404e-64
Chp1	1.87546e-68	1.04326	0.251	0.497	5.35105e-64
Zfp936	1.87675e-68	2.00224	0.461	0.531	5.35474e-64
Gm33037	1.93449e-68	2.39378	0.516	0.481	5.5195e-64
Bpnt2	1.97393e-68	1.05141	0.286	0.525	5.63202e-64
Rest	2.11498e-68	1.04417	0.31	0.528	6.03446e-64
Cep43	2.17769e-68	1.30365	0.905	0.975	6.21338e-64
Pitpnb	2.25704e-68	1.17099	0.365	0.565	6.4398e-64
Rnf185	2.71928e-68	1.37753	0.296	0.472	7.75865e-64
Ints9	2.78298e-68	1.39138	0.394	0.587	7.94041e-64
D430040D24Rik	2.87851e-68	1.88402	0.43	0.54	8.21297e-64
Spire2	2.9253e-68	1.03494	0.286	0.516	8.34647e-64
Caap1	3.11061e-68	2.00847	0.499	0.488	8.87518e-64
Eaf2	3.15604e-68	3.79622	0.585	0.255	9.00482e-64
Lmln	3.24245e-68	2.00867	0.442	0.45	9.25134e-64
Spopl	3.40115e-68	1.5423	0.434	0.565	9.70415e-64
Rufy3	4.35533e-68	3.3007	0.582	0.326	1.24266e-63
Celf2	5.08768e-68	3.00975	0.544	0.391	1.45162e-63
Rnf121	5.31878e-68	1.9649	0.432	0.516	1.51755e-63
Nipa2	5.59324e-68	1.45245	0.351	0.512	1.59586e-63
Ccnt1	5.69992e-68	1.77753	0.377	0.481	1.6263e-63
Katnal2	6.11798e-68	1.01193	0.854	0.991	1.74558e-63
Specc1	6.98616e-68	3.02102	0.523	0.376	1.99329e-63
Pogk	7.6533e-68	1.20872	0.265	0.481	2.18364e-63
Sap130	7.73435e-68	2.58176	0.523	0.453	2.20676e-63
Pogz	8.26163e-68	2.77845	0.461	0.351	2.35721e-63
1700112D23Rik	8.69723e-68	1.99751	0.496	0.519	2.48149e-63
Pdzd8	9.40544e-68	2.05246	0.458	0.46	2.68356e-63
Bmp2k	1.2251e-67	1.66397	0.396	0.537	3.49546e-63
Deup1	1.29841e-67	1.16925	0.325	0.543	3.70462e-63
Ercc6	1.42952e-67	2.57588	0.518	0.391	4.07871e-63
Qrsl1	1.44109e-67	1.20502	0.317	0.472	4.11172e-63
Phlpp2	1.67015e-67	2.63894	0.484	0.394	4.76528e-63
Ube4a	1.83544e-67	1.07309	0.427	0.677	5.23687e-63
Ubr2	1.90104e-67	4.21486	0.556	0.18	5.42405e-63
Arhgap33	2.08105e-67	2.35975	0.508	0.463	5.93766e-63
Nom1	2.13623e-67	1.49879	0.43	0.556	6.09508e-63
Prkdc	2.40899e-67	1.99236	0.387	0.447	6.87333e-63
Zscan2	3.70543e-67	1.19107	0.315	0.491	1.05723e-62
Nckap1	4.49289e-67	2.87294	0.442	0.326	1.28191e-62
Cnot6l	4.72156e-67	2.10582	0.411	0.453	1.34715e-62
Zfp507	4.85545e-67	2.19728	0.461	0.453	1.38536e-62
Tnrc6a	5.34752e-67	1.40686	0.337	0.481	1.52575e-62
Myo19	5.68532e-67	1.4013	0.403	0.512	1.62214e-62
Rnf212b	7.8438e-67	3.94842	0.547	0.217	2.23799e-62
Gm45765	8.09212e-67	2.69404	0.473	0.379	2.30884e-62
Adcy3	9.84072e-67	1.91966	0.339	0.413	2.80775e-62
Naa50	1.08765e-66	1.27838	0.382	0.547	3.10329e-62
Cdk7	1.10484e-66	1.02709	0.308	0.531	3.15232e-62
Rab5b	1.16091e-66	1.54131	0.382	0.506	3.31231e-62
Tyw1	1.2084e-66	1.07509	0.286	0.503	3.44781e-62
Wdr25	1.31647e-66	2.44277	0.52	0.425	3.75616e-62
Vps16	1.66069e-66	1.32736	0.298	0.463	4.73827e-62
Clasrp	1.71231e-66	1.74515	0.413	0.506	4.88555e-62
Rccd1	1.8349e-66	2.39291	0.501	0.425	5.23533e-62
Naa16	2.29851e-66	2.58355	0.542	0.45	6.5581e-62
Gm20404	2.47352e-66	4.35279	0.547	0.186	7.05744e-62
Slc35d1	2.60151e-66	2.43009	0.494	0.447	7.42264e-62
Ppip5k2	2.83765e-66	1.24729	0.348	0.54	8.09639e-62
Palld	2.953e-66	2.61675	0.484	0.475	8.42551e-62
Usp10	3.36762e-66	1.13229	0.325	0.522	9.60849e-62
Atp2c1	3.51672e-66	2.85856	0.48	0.329	1.00339e-61
B3galnt1	4.2882e-66	1.7113	0.427	0.516	1.22351e-61
Dhx57	5.03812e-66	2.33817	0.496	0.46	1.43748e-61
Cdk5rap1	5.04573e-66	1.98851	0.439	0.45	1.43965e-61
Tnpo2	5.66328e-66	1.02457	0.277	0.522	1.61585e-61
Dip2b	5.86808e-66	1.90975	0.396	0.478	1.67428e-61
Atg4b	6.39737e-66	1.23037	0.351	0.509	1.8253e-61
Aldoa	7.13419e-66	1.16764	0.303	0.531	2.03553e-61
Gm43376	8.65879e-66	4.07438	0.537	0.202	2.47053e-61
Micu2	8.94591e-66	3.08276	0.542	0.36	2.55245e-61
Yars	9.4657e-66	2.02063	0.418	0.534	2.70075e-61
Ncaph2	9.73425e-66	1.12609	0.263	0.419	2.77738e-61
Washc4	1.09958e-65	3.03473	0.506	0.311	3.13733e-61
Tmem138	1.17782e-65	1.20894	0.368	0.516	3.36054e-61
Maml3	1.27715e-65	1.13123	0.351	0.63	3.64396e-61
Zc3h3	1.28419e-65	1.35846	0.325	0.522	3.66405e-61
Hif1an	1.3877e-65	1.17624	0.27	0.463	3.95939e-61
Crkl	1.43118e-65	1.85179	0.372	0.444	4.08343e-61
Jarid2	1.45243e-65	3.02339	0.547	0.394	4.14408e-61
Ercc8	1.52125e-65	1.40828	0.42	0.571	4.34042e-61
Itfg1	1.53602e-65	1.20035	0.9	0.981	4.38257e-61
Nfx1	1.61705e-65	2.76547	0.451	0.348	4.61376e-61
Senp7	1.66257e-65	1.2006	0.327	0.497	4.74366e-61
4930412C18Rik	1.90278e-65	1.33086	0.348	0.534	5.42902e-61
Paxip1	1.91959e-65	1.92182	0.403	0.45	5.47698e-61
Git2	2.05448e-65	2.2758	0.415	0.425	5.86183e-61
Ppp2r3a	2.31667e-65	3.23172	0.578	0.382	6.60992e-61
Rad54l2	2.36058e-65	2.33026	0.461	0.45	6.73521e-61
Lats1	2.47069e-65	2.09892	0.401	0.441	7.04938e-61
Eml6	2.89633e-65	1.71434	0.456	0.615	8.26382e-61
Gak	2.96638e-65	1.47618	0.387	0.537	8.46368e-61
Adam17	3.31246e-65	1.80058	0.36	0.45	9.4511e-61
Trappc12	3.33177e-65	1.46983	0.375	0.491	9.5062e-61
Asb7	3.44402e-65	1.65609	0.356	0.488	9.82647e-61
Arf3	3.46482e-65	1.06043	0.294	0.528	9.88583e-61
Drosha	3.73619e-65	2.55141	0.458	0.366	1.06601e-60
Vezt	4.11747e-65	1.83876	0.432	0.481	1.1748e-60
Gm57463	4.17321e-65	1.0362	0.322	0.59	1.1907e-60
Tmem243	4.21618e-65	2.4253	0.406	0.376	1.20296e-60
Uri1	4.37927e-65	1.9082	0.334	0.385	1.24949e-60
Unk	4.3966e-65	1.1522	0.327	0.522	1.25444e-60
Hydin	5.00174e-65	1.00884	0.835	0.984	1.4271e-60
Hmgxb4	5.72092e-65	1.71387	0.325	0.413	1.63229e-60
Reck	6.51273e-65	1.84172	0.413	0.475	1.85821e-60
Mettl4	7.4414e-65	1.54634	0.291	0.413	2.12318e-60
Sacm1l	7.99712e-65	2.08667	0.394	0.394	2.28174e-60
Sart3	8.25723e-65	1.52497	0.284	0.435	2.35595e-60
Pik3cb	9.70865e-65	2.28128	0.43	0.419	2.77007e-60
Msra	1.04558e-64	2.41519	0.451	0.475	2.98324e-60
Ldah	1.14327e-64	2.32338	0.382	0.382	3.26198e-60
Ccdc73	1.15714e-64	1.0262	0.876	0.997	3.30154e-60
Gm47371	1.17779e-64	2.43682	0.511	0.484	3.36048e-60
Pxk	1.1818e-64	1.10682	0.232	0.444	3.37191e-60
Usp33	1.20072e-64	1.98671	0.346	0.435	3.4259e-60
Uba3	1.24101e-64	1.0637	0.265	0.469	3.54085e-60
Nol11	1.26242e-64	1.78985	0.482	0.525	3.60194e-60
Atad1	1.32277e-64	1.33353	0.356	0.519	3.77413e-60
[truncated: 3,078 more rows]

## Sheet: Hsf5-ko P-likevsWT lP Down-DEGs
Gene_name	p_val	avg_log2FC	pct.1	pct.2	p_val_adj
[truncated: 3,971 more rows]

[truncated: 2 more sheets: Wildtype mP vs lP Up-DEGs, Wildtype mP vs lP Down-DEGs]
