# Supplementary material for: Meiotic chromatin-associated HSF5 is indispensable for pachynema progression and male fertility
Source: Nucleic Acids Res. 2024 Aug 20;52(17):10255–75. doi: 10.1093/nar/gkae701 (PMC11417359; doi:10.1093/nar/gkae701)
Supplement: gkae701_Supplemental_Files [file gkae701_supplemental_files.zip › Supplementary Table S4.xlsx]

## Sheet: Driver_binding_gene_Mann_Kendal
Mann-Kendall test	Abnormal	Trend of Wildtype	Trend of Hsf5_knockout	p-value of Wildtype	p-value of Hsf5_knockout	Linear regression slope of Wildtype	Linear regression intercept of Wildtype	Linear regression slope of Hsf5_knockout	Linear regression intercept of Hsf5_knockout
Msh4	Abnormal repression gene	decreasing	decreasing	0	0	-0.00139217	0.499957	-0.000397449	0.596601
Ankrd17	Abnormal repression gene	decreasing	no trend	0	0.108209	-0.00104891	0.981026	-0.000108178	1.29332
3110082I17Rik	Abnormal repression gene	decreasing	decreasing	0	0.00303227	-0.00065883	0.472348	-9.1349e-05	0.671818
Fxr2	Abnormal repression gene	decreasing	increasing	0	3.71969e-10	-0.000288907	0.189309	0.000123792	0.282945
Hat1	Abnormal repression gene	decreasing	no trend	0	0.867049	-0.000358551	0.209051	-5.77647e-06	0.861045
Gsk3a	Abnormal repression gene	decreasing	decreasing	0	2.20198e-05	-0.000206303	0.19398	-4.94619e-05	0.106898
Hspa9	Abnormal repression gene	decreasing	increasing	0	0.0153758	-0.000633179	0.54197	6.62974e-05	0.492117
Hspe1	Abnormal repression gene	decreasing	increasing	0	0.000714299	-0.00016865	0.0706362	4.44035e-05	0.0770747
Prdx1	Abnormal repression gene	decreasing	increasing	0	8.77005e-06	-0.000170986	0.0892707	7.12757e-05	0.197781
Afg3l2	Abnormal repression gene	decreasing	no trend	0	0.36025	-0.000251084	0.185156	-1.58171e-05	0.207757
Meiob	Abnormal repression gene	decreasing	decreasing	0	0	-0.000801956	0.639876	-0.00201944	2.12129
Cry1	Abnormal repression gene	decreasing	increasing	0	0	-0.000823427	0.659188	0.000392588	0.543113
Kdm3a	Abnormal repression gene	decreasing	increasing	0	0	-0.00124099	1.75554	0.000632819	1.83633
Kdm2a	Abnormal repression gene	decreasing	increasing	0	0.000628002	-0.000858776	1.24213	0.000222015	1.75537
Fam204a	Abnormal repression gene	decreasing	increasing	0	0	-0.000390628	0.285097	0.000336875	0.282595
Fbrs	Abnormal repression gene	decreasing	no trend	0	0.0558825	-0.000227613	0.186223	-4.61799e-05	0.214733
BC005624	Abnormal repression gene	decreasing	increasing	0	0	-0.000105902	0.0946914	9.18685e-05	0.0283641
H3f3a	Abnormal repression gene	decreasing	increasing	1.78025e-10	9.47791e-05	-0.000126939	0.297984	0.000134237	0.354662
Mrps24	Abnormal repression gene	decreasing	no trend	7.45848e-13	0.98589	-4.09509e-05	0.0338943	0	0.00633361
Zscan2	Abnormal repression gene	decreasing	increasing	0	1.62093e-14	-0.000290232	0.188107	0.000139027	0.157065
Prmt1	Abnormal repression gene	decreasing	no trend	7.34546e-12	0.337362	-4.33266e-05	0.0454797	6.63976e-06	0.0515206
Rlf	Abnormal repression gene	decreasing	decreasing	0	1.85146e-07	-0.000793073	0.484811	-0.000174625	0.840285
Dbf4	Abnormal repression gene	decreasing	increasing	0	3.4861e-13	-0.000323038	0.235915	0.000138797	0.235501
Prmt5	Abnormal repression gene	decreasing	increasing	0	0.00052448	-9.8708e-05	0.0793209	5.06345e-05	0.0989062
Ptprs	Abnormal repression gene	decreasing	no trend	0	0.245739	-0.000586101	0.530346	4.42377e-05	0.476255
Sycp1	Abnormal repression gene	decreasing	decreasing	0	4.30679e-06	-0.00779463	3.24279	-0.00154051	10.7924
Cenpp	Abnormal repression gene	decreasing	decreasing	0	4.05698e-12	-0.015351	9.87865	-0.00435288	19.8259
Scai	Abnormal repression gene	decreasing	decreasing	0	2.15676e-06	-0.00169016	1.20087	-0.000391571	1.86065
Ap2a1	Abnormal repression gene	decreasing	decreasing	0	0.00453495	-0.000277191	0.200298	-5.54771e-05	0.185833
Myo9b	Abnormal repression gene	decreasing	increasing	0	5.31904e-07	-0.000375668	0.256567	0.000135565	0.273439
Ddx50	Abnormal repression gene	decreasing	decreasing	0	2.81346e-05	-0.000900516	0.562269	-0.000164942	0.707048
Suco	Abnormal repression gene	decreasing	increasing	0	0.00171532	-0.000697791	1.00766	0.000200055	1.4156
Tesmin	Abnormal repression gene	decreasing	no trend	0	0.998033	-0.00299764	2.24074	0	1.76393
Pcna	Abnormal repression gene	decreasing	increasing	0.000119322	1.09934e-12	-3.81595e-05	0.0647002	7.29815e-05	0.0363236
Dnaja3	Abnormal repression gene	decreasing	no trend	0	0.157653	-0.000307635	0.170379	-2.16609e-05	0.176462
Ypel5	NS	decreasing	decreasing	0.00577756	0	-3.89978e-05	0.147914	-0.00013313	0.141392
Srsf7	NS	decreasing	decreasing	8.70898e-07	0	-0.000324882	1.25287	-0.00095354	0.760118
Kpnb1	NS	decreasing	no trend	0.0293683	0.257459	-2.41761e-05	0.100226	-1.64991e-05	0.143639
Calm3	NS	decreasing	decreasing	0	0	-0.000684589	1.06162	-0.000453905	0.457432
Peli1	NS	decreasing	decreasing	0	1.37913e-09	-0.000415991	0.262514	-0.000280249	0.47716
Ddx5	NS	decreasing	decreasing	0	0	-0.000761105	0.563778	-0.000564991	0.450886
1700046C09Rik	NS	increasing	increasing	0	0	0.000392917	0.0959294	0.000239643	0.00366008
Ppp6r1	NS	no trend	no trend	0.203745	0.177286	0	0.029633	-1.54833e-05	0.0935547
Fam234a	NS	decreasing	decreasing	0	0	-0.000474329	0.20842	-0.000183439	0.320325
Zswim8	NS	decreasing	decreasing	0	0	-0.000512062	0.343313	-0.000292142	0.446072
Ipo11	NS	decreasing	decreasing	0	2.71095e-09	-0.000715575	0.564693	-0.000225446	0.699594
Gm2694	NS	decreasing	decreasing	0.000476676	0.000443517	-3.05724e-05	0.052634	-4.05686e-05	0.0975853
Sycp2	NS	decreasing	decreasing	0	0	-0.00714734	6.92555	-0.00399171	5.71819
Swt1	NS	decreasing	decreasing	0	0	-0.000330928	0.210029	-0.000355404	0.526844
Lrpprc	NS	decreasing	decreasing	0	1.32644e-05	-0.000368538	0.296829	-0.000142993	0.42707
Ppp2r5c	NS	increasing	increasing	0	0	0.00094224	0.79358	0.000953888	0.45524
Hspa8	NS	decreasing	decreasing	4.88498e-15	0	-8.10832e-05	0.0603409	-0.000236119	0.141537
Nup98	NS	decreasing	decreasing	0	0	-0.000730787	1.10183	-0.000676604	1.73191
Zmym5	NS	decreasing	decreasing	0	2.61768e-12	-0.000469015	0.46148	-0.000239529	0.338468
Zdhhc20	NS	decreasing	decreasing	0	0	-0.00118075	0.504642	-0.00074457	1.03723
Cfdp1	NS	decreasing	decreasing	5.10839e-06	1.52754e-07	-0.000149994	0.617128	-0.000281623	0.89084
Dars	NS	decreasing	decreasing	0	0	-0.000435402	0.312611	-0.000399031	0.499351
Stmn1	NS	decreasing	decreasing	0	0	-0.00029903	0.231322	-0.000174931	0.168572
Rp9	NS	increasing	increasing	0	0	0.000923367	1.82511	0.000552294	1.09772
Cacybp	NS	decreasing	decreasing	0	4.66294e-15	-0.000129176	0.078533	-0.000102538	0.0943292
Atad2b	NS	decreasing	decreasing	0	8.53105e-10	-0.00132354	1.09701	-0.000539485	1.53443
Fubp1	NS	decreasing	decreasing	0	0	-0.000981943	0.912085	-0.000655815	0.976191
Hmgn1	NS	decreasing	decreasing	0	0	-0.000120413	0.0578977	-0.000150778	0.136578
Cse1l	NS	decreasing	decreasing	0	0	-0.000541416	0.331006	-0.0004175	0.564564
Dnpep	NS	decreasing	decreasing	0	9.89053e-12	-0.000170207	0.202461	-0.000122278	0.193464
Tpd52l2	NS	decreasing	decreasing	3.9968e-15	3.00551e-07	-8.93727e-05	0.0819704	-8.67258e-05	0.136413
Sycp3	NS	decreasing	decreasing	0	0	-0.00101194	0.991307	-0.000897098	0.854041
Arl13b	NS	decreasing	decreasing	0	0	-0.0003824	0.278415	-0.000500585	0.497773
Lrrc1	NS	increasing	increasing	0	0	0.000579529	0.210493	0.000162252	0.0835731
Uba6	NS	decreasing	decreasing	0	6.66134e-16	-0.000386452	0.261051	-0.000284271	0.76497
Pan2	NS	no trend	decreasing	0.676369	0.00973568	-6.19475e-06	0.0853514	-3.27034e-05	0.131767
Ylpm1	NS	increasing	no trend	0	0.312303	0.000905425	0.971619	-5.00654e-05	1.38668
Asf1b	NS	decreasing	no trend	1.58755e-11	0.426773	-0.00016909	0.247237	-2.37432e-05	0.242918
Trim41	NS	decreasing	decreasing	5.17364e-14	1.39319e-09	-0.000223295	0.412351	-0.000161414	0.291697
Mtpn	NS	decreasing	decreasing	0	0.00081833	-0.000311457	0.344547	-9.3996e-05	0.502345
Srgap2	NS	decreasing	decreasing	0	4.44089e-16	-0.00115332	0.931974	-0.000665954	1.51172
Ten1	NS	no trend	no trend	0.490535	0.10945	6.16897e-06	0.0654555	-8.61086e-06	0.0418023
Vamp9	NS	decreasing	decreasing	0	4.21885e-15	-0.00139499	0.577694	-0.000532856	1.10712
Nfatc2ip	NS	decreasing	decreasing	1.57991e-11	0	-5.45865e-05	0.0462215	-6.54085e-05	0.0516887
Fkbp3	NS	decreasing	decreasing	0	0	-0.000125307	0.106783	-0.000183177	0.0996835
Actl6a	NS	decreasing	decreasing	1.7127e-11	0.00262976	-0.000111908	0.192255	-4.54772e-05	0.168056
BC005537	NS	decreasing	decreasing	3.10418e-13	0	-0.000119163	0.10626	-0.000143859	0.161632
Gpbp1	NS	decreasing	decreasing	0	0	-0.000210442	0.166152	-0.000257721	0.251411
Eif4a1	NS	decreasing	decreasing	1.88517e-10	0.00241504	-6.61203e-05	0.0610603	0	0.0253433
Mrps14	NS	decreasing	decreasing	0	0.00205571	-9.46996e-06	0.0167874	0	0.0149325
Larp7	Abnormal induction gene	increasing	increasing	0	4.48837e-06	0.000899024	0.753634	0.000148235	0.392282
Smc6	Abnormal induction gene	increasing	increasing	0	0.0439855	0.00188477	0.61477	0.000105919	0.619952
Cep57	Abnormal induction gene	increasing	decreasing	0	3.10423e-06	0.00108966	0.344288	-0.000106037	0.22166
Slc22a15	Abnormal induction gene	increasing	increasing	0	0	0.000434382	0.0456044	9.20257e-05	0.01459
Pih1d2	Abnormal induction gene	increasing	no trend	0	0.212662	0.000230304	0.206228	-2.41062e-05	0.125933
Eif3b	Abnormal induction gene	increasing	no trend	0	0.163774	0.000117209	0.00830458	2.03162e-05	0.0934298
Immt	Abnormal induction gene	increasing	no trend	0	0.230062	0.000900033	0.416372	-4.36138e-05	0.516426
Ndrg3	Abnormal induction gene	increasing	increasing	0	5.84857e-05	0.000669236	0.0290664	5.21316e-05	0.0868245
Ensa	Abnormal induction gene	increasing	no trend	0	0.110746	0.000203172	0.0264348	0	0.0171499
Mxd4	Abnormal induction gene	increasing	decreasing	0	4.21885e-15	0.00015345	-0.0435798	0	0
Chchd7	Abnormal induction gene	increasing	decreasing	0	7.12763e-14	0.000258911	0.11122	-6.01965e-05	0.0528864
Cgrrf1	Abnormal induction gene	increasing	no trend	0	0.794192	0.000587069	0.284014	-2.70884e-06	0.0951921
Tprn	Abnormal induction gene	increasing	increasing	0	0.00037816	0.0002016	-0.0124823	0	0
Fam104a	Abnormal induction gene	increasing	no trend	0	0.0980884	0.000115714	0.0668793	1.37806e-05	0.0643941
Hps5	Abnormal induction gene	increasing	no trend	0	0.112703	0.000256227	0.08599	-2.51021e-05	0.174031
Fam76a	Abnormal induction gene	increasing	no trend	0	0.664269	0.000296841	0.146355	7.09143e-06	0.218833
Hook2	Abnormal induction gene	increasing	increasing	0	2.82016e-10	0.000686313	-0.0228138	0.000109173	0.100983
Tomm22	Abnormal induction gene	increasing	decreasing	1.93956e-12	0	6.56289e-05	0.0354173	0	0
Katnal1	Abnormal induction gene	increasing	increasing	0	0.0309421	0.000378618	0.265795	3.27507e-05	0.143276
Upf3a	Abnormal induction gene	increasing	no trend	0.000269378	0.500829	3.98813e-05	0.0655149	0	0.0161182
Cdca7l	Abnormal induction gene	increasing	increasing	0	0	9.92075e-05	-0.00139142	0	0
Phf13	Abnormal induction gene	increasing	decreasing	5.24578e-07	0.00880558	5.42755e-05	0.0516557	0	0.0207883
