# Supplementary material for: Meiotic chromatin-associated HSF5 is indispensable for pachynema progression and male fertility
Source: Nucleic Acids Res. 2024 Aug 20;52(17):10255–75. doi: 10.1093/nar/gkae701 (PMC11417359; doi:10.1093/nar/gkae701)
Supplement: gkae701_Supplemental_Files [file gkae701_supplemental_files.zip › Supplementary Table S5.xlsx]

## Sheet: proteins
Protein IDs	Majority protein IDs	Protein names	Gene names	Fasta headers	Number of proteins	Peptides	Razor + unique peptides	Unique peptides	Sequence coverage [%]	Mol. weight [kDa]	Sequence length	Score	iBAQ peptides	Peptides WT1	Peptides WT2	Peptides WT3	Peptides KO1	Peptides KO2	Peptides KO3	Razor + unique peptides WT1	Razor + unique peptides WT2	Razor + unique peptides WT3	Razor + unique peptides KO1	Razor + unique peptides KO2	Razor + unique peptides KO3	Unique peptides WT1	Unique peptides WT2	Unique peptides WT3	Unique peptides KO1	Unique peptides KO2	Unique peptides KO3	Sequence coverage WT1 [%]	Sequence coverage WT2 [%]	Sequence coverage WT3 [%]	Sequence coverage KO1 [%]	Sequence coverage KO2 [%]	Sequence coverage KO3 [%]	Intensity	Intensity WT1	Intensity WT2	Intensity WT3	Intensity KO1	Intensity KO2	Intensity KO3	iBAQ	iBAQ WT1	iBAQ WT2	iBAQ WT3	iBAQ KO1
P00342	P00342	L-lactate dehydrogenase C chain	Ldhc	sp|P00342|LDHC_MOUSE L-lactate dehydrogenase C chain OS=Mus musculus OX=10090 GN=Ldhc PE=1 SV=2	1	19	19	17	50	35.911	332	323.31	22	18	18	17	6	4	0	18	18	17	6	4	0	16	16	15	4	3	0	50	50	50	20.5	13	0	12778000000	4292700000	4943600000	3511900000	22051000	7972100	0	466940000	158160000	180850000	126690000	870180
P11499	P11499	Heat shock protein HSP 90-beta	Hsp90ab1	sp|P11499|HS90B_MOUSE Heat shock protein HSP 90-beta OS=Mus musculus OX=10090 GN=Hsp90ab1 PE=1 SV=3	1	37	21	19	38.4	83.28	724	323.31	38	37	36	36	23	26	27	21	21	21	12	14	14	19	19	19	10	12	12	38.4	38.4	36.9	29.6	32.9	31.4	9967700000	3306900000	2931200000	2975000000	241620000	219470000	293500000	174440000	57352000	50949000	52213000	4476700
P20152;P15331	P20152	Vimentin	Vim	sp|P20152|VIME_MOUSE Vimentin OS=Mus musculus OX=10090 GN=Vim PE=1 SV=3	2	31	31	28	57.5	53.687	466	323.31	35	31	30	30	2	1	0	31	30	30	2	1	0	28	27	27	2	0	0	57.5	57.5	57.5	5.2	2.8	0	7229700000	2726300000	2444400000	2054100000	4191300	710050	0	112530000	41714000	39033000	31660000	119750
P20029	P20029	Endoplasmic reticulum chaperone BiP	Hspa5	sp|P20029|BIP_MOUSE Endoplasmic reticulum chaperone BiP OS=Mus musculus OX=10090 GN=Hspa5 PE=1 SV=3	1	31	29	29	49.2	72.421	655	323.31	38	30	29	31	14	14	8	28	27	29	13	13	7	28	27	29	13	13	7	47.8	48.1	49.2	26.4	26.1	16.2	5238300000	1257700000	1915500000	1893200000	70514000	79675000	21718000	93792000	22450000	35626000	32475000	1313400
Q8BG05	Q8BG05	Heterogeneous nuclear ribonucleoprotein A3	Hnrnpa3	sp|Q8BG05|ROA3_MOUSE Heterogeneous nuclear ribonucleoprotein A3 OS=Mus musculus OX=10090 GN=Hnrnpa3 PE=1 SV=1	1	15	15	15	43.8	39.652	379	323.31	20	15	15	14	2	1	0	15	15	14	2	1	0	15	15	14	2	1	0	43.8	43.8	38	10	4.2	0	2269300000	602980000	912380000	747070000	4680200	2144400	0	38196000	10711000	15417000	11937000	130190
P17156;P16627	P17156	Heat shock-related 70 kDa protein 2	Hspa2	sp|P17156|HSP72_MOUSE Heat shock-related 70 kDa protein 2 OS=Mus musculus OX=10090 GN=Hspa2 PE=1 SV=2	2	34	34	22	49.8	69.641	633	323.31	40	33	33	34	13	10	7	33	33	34	13	10	7	21	21	22	6	5	1	49.8	49.6	49.8	24.8	21.8	14.2	26850000000	7389100000	9301500000	9947000000	93110000	75894000	43091000	414040000	112850000	146090000	152700000	1141500
P07724	P07724	Albumin	Alb	sp|P07724|ALBU_MOUSE Albumin OS=Mus musculus OX=10090 GN=Alb PE=1 SV=3	1	24	24	24	48.2	68.692	608	323.31	43	24	23	24	9	8	6	24	23	24	9	8	6	24	23	24	9	8	6	48.2	45.7	48.2	19.6	16.1	12.2	10122000000	2520200000	3713400000	3720500000	83402000	66728000	18304000	150470000	37786000	55930000	53823000	1444400
P56480	P56480	ATP synthase subunit beta, mitochondrial	Atp5f1b	sp|P56480|ATPB_MOUSE ATP synthase subunit beta, mitochondrial OS=Mus musculus OX=10090 GN=Atp5f1b PE=1 SV=2	1	16	16	16	42.3	56.3	529	323.31	30	16	16	15	5	5	2	16	16	15	5	5	2	16	16	15	5	5	2	42.3	42.3	39.9	14.6	14	5.1	3963500000	1413600000	890070000	1547100000	25443000	80090000	7208000	76999000	23555000	20982000	31713000	295050
P08113	P08113	Endoplasmin	Hsp90b1	sp|P08113|ENPL_MOUSE Endoplasmin OS=Mus musculus OX=10090 GN=Hsp90b1 PE=1 SV=2	1	34	32	32	40.9	92.475	802	323.31	47	34	30	31	11	11	12	32	28	29	9	9	10	32	28	29	9	9	10	40.9	39.9	38.9	14.7	14.7	17.7	8188100000	2910000000	2516300000	2571600000	66946000	59049000	64241000	105640000	36851000	32613000	33170000	1078500
P42932	P42932	T-complex protein 1 subunit theta	Cct8	sp|P42932|TCPQ_MOUSE T-complex protein 1 subunit theta OS=Mus musculus OX=10090 GN=Cct8 PE=1 SV=3	1	33	33	33	58.2	59.555	548	323.31	40	30	31	31	8	8	8	30	31	31	8	8	8	30	31	31	8	8	8	54.7	56.4	56.6	15.9	16.1	15.1	3546900000	1235300000	1229300000	1003700000	36546000	21533000	20541000	68669000	24284000	23084000	19582000	759070
P60710;P63260	P60710;P63260	Actin, cytoplasmic 1;Actin, cytoplasmic 2	Actb;Actg1	sp|P60710|ACTB_MOUSE Actin, cytoplasmic 1 OS=Mus musculus OX=10090 GN=Actb PE=1 SV=1;sp|P63260|ACTG_MOUSE Actin, cytoplasmic 2 OS=Mus musculus OX=10090 GN=Actg1 PE=1 SV=1	2	17	17	6	53.3	41.736	375	323.31	23	17	17	17	13	16	12	17	17	17	13	16	12	6	6	6	5	5	3	53.3	53.3	53.3	36	48.8	32.3	24267000000	7012900000	8712500000	7537900000	397590000	491730000	114520000	596650000	170800000	211230000	188090000	10973000
P17182;P21550;P17183	P17182	Alpha-enolase	Eno1	sp|P17182|ENOA_MOUSE Alpha-enolase OS=Mus musculus OX=10090 GN=Eno1 PE=1 SV=3	3	16	16	16	41	47.14	434	323.31	28	16	15	16	4	2	1	16	15	16	4	2	1	16	15	16	4	2	1	41	41	41	12.2	8.1	2.3	2786700000	1098100000	628830000	991130000	32707000	31768000	4226000	76963000	30809000	17418000	26434000	1168100
P24549	P24549	Aldehyde dehydrogenase 1A1	Aldh1a1	sp|P24549|AL1A1_MOUSE Aldehyde dehydrogenase 1A1 OS=Mus musculus OX=10090 GN=Aldh1a1 PE=1 SV=5	1	21	21	14	46.5	54.467	501	323.31	25	21	21	21	3	4	1	21	21	21	3	4	1	14	14	14	2	3	1	46.5	46.5	46.5	7.6	11	2	4052100000	1497800000	1277000000	1250900000	7423800	16645000	2335700	71373000	26559000	23353000	21460000	296950
Q68FD5	Q68FD5	Clathrin heavy chain 1	Cltc	sp|Q68FD5|CLH1_MOUSE Clathrin heavy chain 1 OS=Mus musculus OX=10090 GN=Cltc PE=1 SV=3	1	33	33	33	24.2	191.55	1675	323.31	98	28	32	31	1	2	1	28	32	31	1	2	1	28	32	31	1	2	1	20.5	24.2	23.5	0.9	1.4	0.9	3062500000	961720000	979650000	1073800000	27855000	3713200	15758000	13725000	4654100	3837200	4750500	284240
P05214;Q9JJZ2	P05214;Q9JJZ2	Tubulin alpha-3 chain;Tubulin alpha-8 chain	Tuba3b;Tuba8	sp|P05214|TBA3_MOUSE Tubulin alpha-3 chain OS=Mus musculus OX=10090 GN=Tuba3b PE=1 SV=1;sp|Q9JJZ2|TBA8_MOUSE Tubulin alpha-8 chain OS=Mus musculus OX=10090 GN=Tuba8 PE=1 SV=1	2	20	20	3	52	49.959	450	323.31	23	19	18	18	16	18	16	19	18	18	16	18	16	3	3	3	2	2	2	47.6	42.2	42.2	40	49.8	40	22104000000	6817900000	5135500000	6153600000	1080400000	1971600000	945400000	638950000	196390000	149610000	179650000	32077000
P14211	P14211	Calreticulin	Calr	sp|P14211|CALR_MOUSE Calreticulin OS=Mus musculus OX=10090 GN=Calr PE=1 SV=1	1	14	14	14	45.7	47.994	416	323.31	30	13	13	14	1	1	2	13	13	14	1	1	2	13	13	14	1	1	2	42.5	45.7	45.7	2.9	2.9	5	3381700000	1257700000	1111200000	992150000	2674000	3392900	14554000	33747000	11632000	9375200	12433000	89133
P68372;Q9D6F9	P68372;Q9D6F9	Tubulin beta-4B chain;Tubulin beta-4A chain	Tubb4b;Tubb4a	sp|P68372|TBB4B_MOUSE Tubulin beta-4B chain OS=Mus musculus OX=10090 GN=Tubb4b PE=1 SV=1;sp|Q9D6F9|TBB4A_MOUSE Tubulin beta-4A chain OS=Mus musculus OX=10090 GN=Tubb4a PE=1 SV=3	2	23	23	4	59.6	49.83	445	323.31	22	21	20	19	17	18	19	21	20	19	17	18	19	4	4	4	4	3	4	53.7	49.9	44.3	41.1	44.5	44.5	15797000000	4899100000	3853700000	4383900000	725990000	1300400000	633940000	544030000	167340000	134710000	152050000	23520000
Q9CY58	Q9CY58	SERPINE1 mRNA-binding protein 1	Serbp1	sp|Q9CY58|SERB1_MOUSE SERPINE1 mRNA-binding protein 1 OS=Mus musculus OX=10090 GN=Serbp1 PE=1 SV=2	1	5	5	5	17.9	44.714	407	323.31	21	5	3	5	0	0	0	5	3	5	0	0	0	5	3	5	0	0	0	17.9	10.3	17.9	0	0	0	190450000	66185000	47010000	77253000	0	0	0	5701100	1774900	1649500	2276700	0
Q9JHU4	Q9JHU4	Cytoplasmic dynein 1 heavy chain 1	Dync1h1	sp|Q9JHU4|DYHC1_MOUSE Cytoplasmic dynein 1 heavy chain 1 OS=Mus musculus OX=10090 GN=Dync1h1 PE=1 SV=2	1	59	59	59	15.9	532.04	4644	323.31	287	49	51	51	2	2	2	49	51	51	2	2	2	49	51	51	2	2	2	13.3	14.3	13.9	0.5	0.5	0.5	2337000000	694460000	812200000	820200000	5595100	2326800	2258100	4092500	1196200	1399300	1477000	3966
P07901	P07901	Heat shock protein HSP 90-alpha	Hsp90aa1	sp|P07901|HS90A_MOUSE Heat shock protein HSP 90-alpha OS=Mus musculus OX=10090 GN=Hsp90aa1 PE=1 SV=4	1	39	39	23	37.7	84.787	733	323.31	38	39	38	38	26	23	26	39	38	38	26	23	26	23	23	23	15	11	13	37.7	37.7	36.2	30.2	28.1	30.7	24626000000	8678700000	7465700000	7601800000	283850000	324270000	272240000	449570000	153860000	141580000	137530000	5482100
P80315	P80315	T-complex protein 1 subunit delta	Cct4	sp|P80315|TCPD_MOUSE T-complex protein 1 subunit delta OS=Mus musculus OX=10090 GN=Cct4 PE=1 SV=3	1	20	20	20	41	58.066	539	316.22	38	19	19	19	7	3	3	19	19	19	7	3	3	19	19	19	7	3	3	38.6	41	38	15.6	6.3	6.3	2059100000	701640000	719140000	586150000	31641000	11751000	8789400	44788000	15029000	15753000	12826000	722470
O88569	O88569	Heterogeneous nuclear ribonucleoproteins A2/B1	Hnrnpa2b1	sp|O88569|ROA2_MOUSE Heterogeneous nuclear ribonucleoproteins A2/B1 OS=Mus musculus OX=10090 GN=Hnrnpa2b1 PE=1 SV=2	1	20	20	19	51	37.402	353	301.38	20	20	19	18	6	3	2	20	19	18	6	3	2	19	18	17	6	3	2	51	51	48.7	22.9	10.2	7.1	7770000000	2544400000	3074500000	2098200000	47210000	2348600	3359900	174850000	57884000	72604000	43390000	730000
Q921I1	Q921I1	Serotransferrin	Tf	sp|Q921I1|TRFE_MOUSE Serotransferrin OS=Mus musculus OX=10090 GN=Tf PE=1 SV=1	1	25	25	25	39	76.723	697	296.67	42	23	24	25	4	1	2	23	24	25	4	1	2	23	24	25	4	1	2	37.4	39	39	6.6	1.9	3.3	2401300000	709500000	791090000	838200000	18213000	24083000	20242000	34077000	10047000	11085000	11456000	433650
Q01853	Q01853	Transitional endoplasmic reticulum ATPase	Vcp	sp|Q01853|TERA_MOUSE Transitional endoplasmic reticulum ATPase OS=Mus musculus OX=10090 GN=Vcp PE=1 SV=4	1	29	29	29	42.4	89.321	806	293.13	48	27	28	27	5	3	2	27	28	27	5	3	2	27	28	27	5	3	2	39	42.3	37.5	7.8	4.7	3.6	3889500000	1215500000	1315100000	1332600000	12047000	12063000	2132700	60578000	19631000	19973000	20427000	250980
P16858;A0A1D5RLD8;S4R1W1;Q64467	P16858;A0A1D5RLD8;S4R1W1	Glyceraldehyde-3-phosphate dehydrogenase;	Gapdh;Gapdhrt2;	sp|P16858|G3P_MOUSE Glyceraldehyde-3-phosphate dehydrogenase OS=Mus musculus OX=10090 GN=Gapdh PE=1 SV=2;tr|A0A1D5RLD8|A0A1D5RLD8_MOUSE Glyceraldehyde-3-phosphate dehydrogenase OS=Mus musculus OX=10090 GN=Gapdhrt2 PE=1 SV=1;tr|S4R1W1|S4R1W1_MOUSE Glycerald	4	13	13	13	46.5	35.81	333	281.57	21	12	13	11	7	7	7	12	13	11	7	7	7	12	13	11	7	7	7	46.5	46.5	37.5	29.1	30	27.6	4257700000	1432500000	1531600000	781990000	233080000	143510000	135020000	133810000	42912000	47553000	27348000	7270100
P80314	P80314	T-complex protein 1 subunit beta	Cct2	sp|P80314|TCPB_MOUSE T-complex protein 1 subunit beta OS=Mus musculus OX=10090 GN=Cct2 PE=1 SV=4	1	19	19	19	41.5	57.477	535	278.55	36	19	19	19	2	2	2	19	19	19	2	2	2	19	19	19	2	2	2	41.5	41.5	41.5	4.9	4.9	4.9	2844100000	972560000	1004300000	846590000	7606900	6713700	6298100	41204000	14332000	14407000	12148000	114380
P10126;P62631	P10126	Elongation factor 1-alpha 1	Eef1a1	sp|P10126|EF1A1_MOUSE Elongation factor 1-alpha 1 OS=Mus musculus OX=10090 GN=Eef1a1 PE=1 SV=3	2	15	15	15	39.6	50.113	462	277.69	25	15	13	14	12	14	10	15	13	14	12	14	10	15	13	14	12	14	10	39.6	36.4	39.6	27.5	39.6	24	10298000000	3049700000	2663800000	3164300000	528850000	661310000	230440000	275720000	81578000	71932000	89239000	12979000
P47738;Q9JHW9	P47738	Aldehyde dehydrogenase, mitochondrial	Aldh2	sp|P47738|ALDH2_MOUSE Aldehyde dehydrogenase, mitochondrial OS=Mus musculus OX=10090 GN=Aldh2 PE=1 SV=1	2	16	15	15	38	56.537	519	277.58	27	13	12	15	1	1	1	12	11	14	1	1	1	12	11	14	1	1	1	33.5	32.9	37.8	2.5	2.5	2.7	1282200000	399080000	324250000	539140000	6610900	4644400	8515700	40847000	12687000	10439000	16989000	244850
Q9Z2W0	Q9Z2W0	Aspartyl aminopeptidase	Dnpep	sp|Q9Z2W0|DNPEP_MOUSE Aspartyl aminopeptidase OS=Mus musculus OX=10090 GN=Dnpep PE=1 SV=2	1	12	12	12	33.8	52.206	473	272.56	24	12	12	12	5	5	7	12	12	12	5	5	7	12	12	12	5	5	7	33.8	33.8	33.8	11.4	11.4	18	2003000000	793660000	497320000	647760000	20141000	16613000	27481000	53401000	20754000	13763000	17016000	447640
P29341;Q6PHQ9;A2A5N3;Q8C7D3	P29341	Polyadenylate-binding protein 1	Pabpc1	sp|P29341|PABP1_MOUSE Polyadenylate-binding protein 1 OS=Mus musculus OX=10090 GN=Pabpc1 PE=1 SV=2	4	24	24	13	42	70.67	636	262.48	43	24	23	24	3	2	1	24	23	24	3	2	1	13	12	13	1	1	0	42	42	42	6.4	4.7	1.7	3869000000	1162100000	1330800000	1351400000	5685700	5950500	13094000	58536000	17137000	20620000	20438000	36239
P15626;Q8R5I6	P15626	Glutathione S-transferase Mu 2	Gstm2	sp|P15626|GSTM2_MOUSE Glutathione S-transferase Mu 2 OS=Mus musculus OX=10090 GN=Gstm2 PE=1 SV=2	2	17	17	11	63.3	25.716	218	257.61	17	14	16	17	5	3	2	14	16	17	5	3	2	8	10	11	3	1	0	62.8	63.3	63.3	20.6	13.8	7.8	3844400000	720470000	1464400000	1454200000	98284000	56002000	51105000	194830000	38251000	75570000	69097000	5608300
P80318	P80318	T-complex protein 1 subunit gamma	Cct3	sp|P80318|TCPG_MOUSE T-complex protein 1 subunit gamma OS=Mus musculus OX=10090 GN=Cct3 PE=1 SV=1	1	23	23	23	44	60.629	545	255.59	38	22	23	23	5	8	4	22	23	23	5	8	4	22	23	23	5	8	4	44	44	44	12.1	18.2	10.1	2811300000	925690000	988270000	820340000	16105000	51284000	9601600	50947000	17112000	17586000	14829000	252150
P63017	P63017	Heat shock cognate 71 kDa protein	Hspa8	sp|P63017|HSP7C_MOUSE Heat shock cognate 71 kDa protein OS=Mus musculus OX=10090 GN=Hspa8 PE=1 SV=1	1	29	18	18	42.6	70.87	646	255.36	37	29	29	28	16	14	17	18	18	17	9	9	11	18	18	17	9	9	11	42.6	42.6	40.4	25.7	24.3	30.7	5537200000	1582400000	1891400000	1941900000	47914000	52645000	21008000	96982000	26170000	34938000	33754000	905880
Q62318	Q62318	Transcription intermediary factor 1-beta	Trim28	sp|Q62318|TIF1B_MOUSE Transcription intermediary factor 1-beta OS=Mus musculus OX=10090 GN=Trim28 PE=1 SV=3	1	16	16	16	32.6	88.846	834	217.43	37	15	16	16	2	1	1	15	16	16	2	1	1	15	16	16	2	1	1	30.3	32.6	32.6	5	1	1	1746600000	378100000	639610000	658850000	29531000	19157000	21313000	19621000	4033400	6599800	7381800	512380
P62806	P62806	Histone H4	H4c16	sp|P62806|H4_MOUSE Histone H4 OS=Mus musculus OX=10090 GN=H4c16 PE=1 SV=2	1	13	13	13	65	11.367	103	208.28	6	12	12	11	8	7	7	12	12	11	8	7	7	12	12	11	8	7	7	65	61.2	61.2	59.2	58.3	58.3	28433000000	9529600000	8774300000	9018400000	573860000	313000000	223530000	2930800000	949110000	948310000	930700000	49868000
Q9Z2C8	Q9Z2C8	Y-box-binding protein 2	Ybx2	sp|Q9Z2C8|YBOX2_MOUSE Y-box-binding protein 2 OS=Mus musculus OX=10090 GN=Ybx2 PE=1 SV=1	1	15	15	12	41.9	38.27	360	208.05	16	13	14	15	0	0	0	13	14	15	0	0	0	10	11	12	0	0	0	35.8	35.8	41.9	0	0	0	1918000000	750130000	607900000	559970000	0	0	0	43377000	16407000	14146000	12823000	0
P70670	P70670	Nascent polypeptide-associated complex subunit alpha, muscle-specific form	Naca	sp|P70670|NACAM_MOUSE Nascent polypeptide-associated complex subunit alpha, muscle-specific form OS=Mus musculus OX=10090 GN=Naca PE=1 SV=2	1	4	4	4	2.5	220.5	2187	206.68	107	4	4	4	3	1	1	4	4	4	3	1	1	4	4	4	3	1	1	2.5	2.5	2.5	1.9	0.7	0.7	469750000	165970000	165810000	108110000	22513000	3494000	3848900	3864400	1392000	1330400	883410	190020
A0A0A6YW67;P62984;P62983;P0CG49;P0CG50	A0A0A6YW67;P62984;P62983;P0CG49;P0CG50	Predicted pseudogene 8797;Ubiquitin-ribosomal protein eL40 fusion protein;	Gm8797;Uba52;	tr|A0A0A6YW67|A0A0A6YW67_MOUSE Predicted pseudogene 8797 OS=Mus musculus OX=10090 GN=Gm8797 PE=4 SV=1;sp|P62984|RL40_MOUSE Ubiquitin-ribosomal protein eL40 fusion protein OS=Mus musculus OX=10090 GN=Uba52 PE=1 SV=2;sp|P62983|RS27A_MOUSE Ubiquitin-ribosomal	5	5	5	5	61	8.7279	77	202.41	7	5	5	5	5	4	5	5	5	5	5	4	5	5	5	5	5	4	5	61	61	61	61	55.8	61	3282800000	545120000	702600000	554340000	468520000	513410000	498800000	437280000	70396000	90169000	67279000	65624000
P27659;E9PWZ3	P27659	Large ribosomal subunit protein uL3	Rpl3	sp|P27659|RL3_MOUSE Large ribosomal subunit protein uL3 OS=Mus musculus OX=10090 GN=Rpl3 PE=1 SV=3	2	9	9	9	21.1	46.109	403	201.09	21	9	9	9	0	0	0	9	9	9	0	0	0	9	9	9	0	0	0	21.1	21.1	21.1	0	0	0	901540000	291280000	307990000	302270000	0	0	0	27101000	8258100	9334800	9508100	0
P07356	P07356	Annexin A2	Anxa2	sp|P07356|ANXA2_MOUSE Annexin A2 OS=Mus musculus OX=10090 GN=Anxa2 PE=1 SV=2	1	14	14	14	38.3	38.676	339	194.67	25	12	12	8	7	9	5	12	12	8	7	9	5	12	12	8	7	9	5	38.3	38.3	30.7	24.2	20.6	16.5	785880000	162680000	314780000	120480000	59971000	104700000	23267000	19507000	3991100	7401700	3167100	1367200
Q9D0E1	Q9D0E1	Heterogeneous nuclear ribonucleoprotein M	Hnrnpm	sp|Q9D0E1|HNRPM_MOUSE Heterogeneous nuclear ribonucleoprotein M OS=Mus musculus OX=10090 GN=Hnrnpm PE=1 SV=3	1	20	20	20	33.3	77.648	729	194.04	55	19	18	20	2	0	0	19	18	20	2	0	0	19	18	20	2	0	0	32.4	30.3	33.3	2.9	0	0	2012300000	623440000	733860000	650840000	4166500	0	0	24665000	7465400	8766200	8357900	75755
Q61316;Q61699	Q61316	Heat shock 70 kDa protein 4	Hspa4	sp|Q61316|HSP74_MOUSE Heat shock 70 kDa protein 4 OS=Mus musculus OX=10090 GN=Hspa4 PE=1 SV=1	2	17	16	16	28.7	94.132	841	191.79	57	13	15	16	0	0	0	12	14	16	0	0	0	12	14	16	0	0	0	20.5	25.1	26.8	0	0	0	830020000	194640000	306740000	328640000	0	0	0	11435000	2658400	4272500	4504400	0
Q3UJB9	Q3UJB9	Enhancer of mRNA-decapping protein 4	Edc4	sp|Q3UJB9|EDC4_MOUSE Enhancer of mRNA-decapping protein 4 OS=Mus musculus OX=10090 GN=Edc4 PE=1 SV=2	1	19	19	19	20.5	152.48	1406	191.7	68	17	15	14	0	0	0	17	15	14	0	0	0	17	15	14	0	0	0	18	17.1	13.4	0	0	0	752890000	249100000	268140000	235650000	0	0	0	4866700	1470200	1639700	1756700	0
Q922B2	Q922B2	Aspartate--tRNA ligase, cytoplasmic	Dars1	sp|Q922B2|SYDC_MOUSE Aspartate--tRNA ligase, cytoplasmic OS=Mus musculus OX=10090 GN=Dars1 PE=1 SV=2	1	20	20	20	49.3	57.147	501	191.26	39	20	20	20	4	5	7	20	20	20	4	5	7	20	20	20	4	5	7	49.3	49.3	49.3	8.8	11.4	18.4	2239800000	683720000	789470000	676970000	24605000	27872000	37130000	27285000	8321400	9541500	7861400	449380
Q9JMB7	Q9JMB7	Piwi-like protein 1	Piwil1	sp|Q9JMB7|PIWL1_MOUSE Piwi-like protein 1 OS=Mus musculus OX=10090 GN=Piwil1 PE=1 SV=1	1	23	23	23	31.6	98.573	862	186.16	64	23	23	23	0	0	1	23	23	23	0	0	1	23	23	23	0	0	1	31.6	31.6	31.6	0	0	1.6	2832300000	948830000	985890000	896480000	0	0	1063600	23303000	7800800	8145800	7356100	0
P52480;P53657	P52480	Pyruvate kinase PKM	Pkm	sp|P52480|KPYM_MOUSE Pyruvate kinase PKM OS=Mus musculus OX=10090 GN=Pkm PE=1 SV=4	2	17	17	17	37.1	57.844	531	180.36	38	16	13	14	5	6	6	16	13	14	5	6	6	16	13	14	5	6	6	37.1	29.9	26.6	11.5	14.9	13.6	1855400000	679260000	567580000	549470000	18207000	26952000	13893000	31264000	10567000	9999100	9506400	359990
Q9Z2I9	Q9Z2I9	Succinate--CoA ligase [ADP-forming] subunit beta, mitochondrial	Sucla2	sp|Q9Z2I9|SUCB1_MOUSE Succinate--CoA ligase [ADP-forming] subunit beta, mitochondrial OS=Mus musculus OX=10090 GN=Sucla2 PE=1 SV=2	1	12	12	12	30.2	50.113	463	178.16	31	11	12	11	0	1	0	11	12	11	0	1	0	11	12	11	0	1	0	30.2	30.2	30.2	0	1.9	0	1402200000	489210000	474670000	437600000	0	680220	0	42339000	14861000	13909000	13547000	0
Q03265	Q03265	ATP synthase subunit alpha, mitochondrial	Atp5f1a	sp|Q03265|ATPA_MOUSE ATP synthase subunit alpha, mitochondrial OS=Mus musculus OX=10090 GN=Atp5f1a PE=1 SV=1	1	14	14	14	30	59.752	553	178.01	36	14	14	14	6	4	1	14	14	14	6	4	1	14	14	14	6	4	1	30	30	30	12.3	8.3	1.8	2659300000	981360000	814360000	836990000	10318000	15012000	1297100	61783000	22815000	19066000	19302000	213110
P19096	P19096	Fatty acid synthase	Fasn	sp|P19096|FAS_MOUSE Fatty acid synthase OS=Mus musculus OX=10090 GN=Fasn PE=1 SV=2	1	25	25	25	13.4	272.43	2504	177.73	136	23	24	23	9	9	6	23	24	23	9	9	6	23	24	23	9	9	6	12.1	12.9	12.1	5	4.9	3.2	1084400000	313500000	348830000	330700000	33470000	42049000	15840000	5196100	1532400	1731500	1663600	70425
P48722	P48722	Heat shock 70 kDa protein 4L	Hspa4l	sp|P48722|HS74L_MOUSE Heat shock 70 kDa protein 4L OS=Mus musculus OX=10090 GN=Hspa4l PE=1 SV=2	1	21	21	20	31.1	94.381	838	174.83	61	21	20	20	1	2	0	21	20	20	1	2	0	20	19	20	1	2	0	31.1	29.7	29.2	1.3	2.6	0	2630300000	851830000	862610000	904010000	4479700	7335600	0	39733000	12888000	13000000	13651000	73438
P80317	P80317	T-complex protein 1 subunit zeta	Cct6a	sp|P80317|TCPZ_MOUSE T-complex protein 1 subunit zeta OS=Mus musculus OX=10090 GN=Cct6a PE=1 SV=3	1	11	11	9	26.4	58.004	531	174.78	28	11	11	11	5	4	3	11	11	11	5	4	3	9	9	9	4	3	2	26.4	26.4	26.4	11.9	9.8	6.8	1870600000	638290000	627280000	561910000	17636000	13487000	11955000	39449000	13285000	13285000	12036000	368370
F6TQW2;P01864;P01863;P01865	F6TQW2;P01864	Immunoglobulin heavy constant gamma 2C (Fragment);Ig gamma-2A chain C region secreted form	Ighg2c;	tr|F6TQW2|F6TQW2_MOUSE Immunoglobulin heavy constant gamma 2C (Fragment) OS=Mus musculus OX=10090 GN=Ighg2c PE=1 SV=2;sp|P01864|GCAB_MOUSE Ig gamma-2A chain C region secreted form OS=Mus musculus OX=10090 PE=1 SV=1	4	7	7	7	25.7	44.095	404	172.46	14	7	6	6	7	7	7	7	6	6	7	7	7	7	6	6	7	7	7	25.7	20.3	20.3	25.7	25.7	25.7	2347300000	223610000	209700000	203820000	510880000	700680000	498660000	86381000	8975900	8747600	8421000	17346000
P99024	P99024	Tubulin beta-5 chain	Tubb5	sp|P99024|TBB5_MOUSE Tubulin beta-5 chain OS=Mus musculus OX=10090 GN=Tubb5 PE=1 SV=1	1	21	4	3	57.7	49.67	444	171.57	22	18	18	17	15	19	16	3	3	3	3	4	3	2	2	2	2	3	2	45.7	45.7	40.1	36.3	50.2	36.3	1977400000	668040000	363110000	420210000	75245000	334830000	115920000	83331000	29122000	15681000	19022000	3263400
O70133	O70133	ATP-dependent RNA helicase A	Dhx9	sp|O70133|DHX9_MOUSE ATP-dependent RNA helicase A OS=Mus musculus OX=10090 GN=Dhx9 PE=1 SV=2	1	14	14	14	13.5	149.47	1380	170.95	76	14	14	14	0	0	0	14	14	14	0	0	0	14	14	14	0	0	0	13.5	13.5	13.5	0	0	0	844980000	271490000	275820000	297680000	0	0	0	5961800	1998900	1982600	1980200	0
P14869	P14869	Large ribosomal subunit protein uL10	Rplp0	sp|P14869|RLA0_MOUSE Large ribosomal subunit protein uL10 OS=Mus musculus OX=10090 GN=Rplp0 PE=1 SV=3	1	7	7	7	36.3	34.216	317	169.87	18	7	7	6	0	0	0	7	7	6	0	0	0	7	7	6	0	0	0	36.3	36.3	32.5	0	0	0	901360000	323620000	401720000	176020000	0	0	0	23184000	8698700	10490000	3994900	0
A8DUK4;P02088;P02089	A8DUK4;P02088;P02089	Beta-globin;Hemoglobin subunit beta-1;Hemoglobin subunit beta-2	Hbb-bs;Hbb-b1;Hbb-b2	tr|A8DUK4|A8DUK4_MOUSE Beta-globin OS=Mus musculus OX=10090 GN=Hbb-bs PE=1 SV=1;sp|P02088|HBB1_MOUSE Hemoglobin subunit beta-1 OS=Mus musculus OX=10090 GN=Hbb-b1 PE=1 SV=2;sp|P02089|HBB2_MOUSE Hemoglobin subunit beta-2 OS=Mus musculus OX=10090 GN=Hbb-b2 PE	3	12	12	11	78.2	15.748	147	168.06	11	12	11	12	6	6	3	12	11	12	6	6	3	11	10	11	5	5	2	78.2	70.1	78.2	50.3	51	23.8	2901000000	432510000	950680000	1324500000	101660000	80667000	11001000	210770000	31369000	67407000	95091000	8906600
Q6ZQ38	Q6ZQ38	Cullin-associated NEDD8-dissociated protein 1	Cand1	sp|Q6ZQ38|CAND1_MOUSE Cullin-associated NEDD8-dissociated protein 1 OS=Mus musculus OX=10090 GN=Cand1 PE=1 SV=2	1	20	20	20	18.9	136.33	1230	166.95	67	18	19	19	3	4	1	18	19	19	3	4	1	18	19	19	3	4	1	17.3	17.6	17.8	3.1	3.9	0.9	1982000000	499810000	855190000	603830000	6655200	15250000	1218800	21887000	5185300	10101000	6314300	80984
Q61496	Q61496	ATP-dependent RNA helicase DDX4	Ddx4	sp|Q61496|DDX4_MOUSE ATP-dependent RNA helicase DDX4 OS=Mus musculus OX=10090 GN=Ddx4 PE=1 SV=2	1	15	15	13	25.5	76.469	702	166.36	46	13	13	14	4	4	4	13	13	14	4	4	4	11	11	12	3	3	3	21.4	23.4	23.9	6.8	6.8	6.8	1309800000	389740000	425440000	453980000	13916000	16463000	10290000	15604000	4302200	5334100	5339900	223540
Q8BKC5;Q8BIV3	Q8BKC5	Importin-5	Ipo5	sp|Q8BKC5|IPO5_MOUSE Importin-5 OS=Mus musculus OX=10090 GN=Ipo5 PE=1 SV=3	2	16	16	16	19.1	123.59	1097	165.36	57	16	15	15	1	0	1	16	15	15	1	0	1	16	15	15	1	0	1	19.1	17.7	17.7	1.2	0	0.8	1028500000	236480000	397580000	377490000	7940400	0	9054100	12295000	2759800	4730000	4507100	139300
P30416	P30416	Peptidyl-prolyl cis-trans isomerase FKBP4	Fkbp4	sp|P30416|FKBP4_MOUSE Peptidyl-prolyl cis-trans isomerase FKBP4 OS=Mus musculus OX=10090 GN=Fkbp4 PE=1 SV=5	1	19	19	19	51.1	51.572	458	164.03	33	18	19	18	2	1	3	18	19	18	2	1	3	18	19	18	2	1	3	51.1	51.1	51.1	3.5	1.7	5.7	1919200000	616730000	680070000	590340000	9146500	5946800	16964000	40992000	13139000	14049000	12833000	277170
Q9JKR6	Q9JKR6	Hypoxia up-regulated protein 1	Hyou1	sp|Q9JKR6|HYOU1_MOUSE Hypoxia up-regulated protein 1 OS=Mus musculus OX=10090 GN=Hyou1 PE=1 SV=1	1	20	20	20	21.3	111.18	999	156.08	55	19	20	18	1	1	3	19	20	18	1	1	3	19	20	18	1	1	3	20.2	21.3	19.3	0.9	0.9	3.9	2132100000	670750000	805330000	629680000	7083500	8533400	10722000	24699000	7895900	9832700	6501000	128790
Q9D051	Q9D051	Pyruvate dehydrogenase E1 component subunit beta, mitochondrial	Pdhb	sp|Q9D051|ODPB_MOUSE Pyruvate dehydrogenase E1 component subunit beta, mitochondrial OS=Mus musculus OX=10090 GN=Pdhb PE=1 SV=1	1	10	10	10	34.8	38.937	359	156.03	21	10	10	10	0	0	0	10	10	10	0	0	0	10	10	10	0	0	0	34.8	34.8	34.8	0	0	0	1682600000	664800000	627630000	390130000	0	0	0	51547000	20294000	18713000	12541000	0
P47963	P47963	Large ribosomal subunit protein eL13	Rpl13	sp|P47963|RL13_MOUSE Large ribosomal subunit protein eL13 OS=Mus musculus OX=10090 GN=Rpl13 PE=1 SV=3	1	7	7	7	34.1	24.305	211	155.86	13	6	7	7	3	3	2	6	7	7	3	3	2	6	7	7	3	3	2	29.4	34.1	34.1	16.6	16.6	11.4	713270000	265400000	197940000	225050000	9042100	9002300	6847100	35702000	13044000	9904200	11083000	537710
Q9JHU9	Q9JHU9	Inositol-3-phosphate synthase 1	Isyna1	sp|Q9JHU9|INO1_MOUSE Inositol-3-phosphate synthase 1 OS=Mus musculus OX=10090 GN=Isyna1 PE=1 SV=1	1	11	11	11	30	60.931	557	150.88	25	11	10	11	0	0	0	11	10	11	0	0	0	11	10	11	0	0	0	30	26	30	0	0	0	582510000	230940000	190670000	160900000	0	0	0	16548000	6850500	4941900	4755300	0
P68254	P68254	14-3-3 protein theta	Ywhaq	sp|P68254|1433T_MOUSE 14-3-3 protein theta OS=Mus musculus OX=10090 GN=Ywhaq PE=1 SV=1	1	9	5	5	29.4	27.778	245	148.75	18	6	8	7	2	1	0	2	4	4	1	1	0	2	4	4	1	1	0	21.6	29	25.3	9.4	5.7	0	290990000	67856000	110490000	112640000	0	0	0	15086000	3769800	5623500	5692900	0
Q8VEK3	Q8VEK3	Heterogeneous nuclear ribonucleoprotein U	Hnrnpu	sp|Q8VEK3|HNRPU_MOUSE Heterogeneous nuclear ribonucleoprotein U OS=Mus musculus OX=10090 GN=Hnrnpu PE=1 SV=1	1	13	13	13	19.1	87.917	800	147.52	47	11	13	12	3	2	1	11	13	12	3	2	1	11	13	12	3	2	1	14	19.1	17.9	5.4	2.9	1.9	1547200000	444150000	551070000	535100000	7092800	5621900	4190400	26103000	7992000	9090900	8742600	68791
Q99KI0	Q99KI0	Aconitate hydratase, mitochondrial	Aco2	sp|Q99KI0|ACON_MOUSE Aconitate hydratase, mitochondrial OS=Mus musculus OX=10090 GN=Aco2 PE=1 SV=1	1	17	17	17	27.1	85.462	780	146.92	44	16	17	16	2	1	1	16	17	16	2	1	1	16	17	16	2	1	1	24.4	27.1	24.4	3.2	1.2	1.2	1505600000	474500000	437320000	435930000	58442000	52912000	46531000	22749000	6849200	5976900	6352100	1311200
Q8R081	Q8R081	Heterogeneous nuclear ribonucleoprotein L	Hnrnpl	sp|Q8R081|HNRPL_MOUSE Heterogeneous nuclear ribonucleoprotein L OS=Mus musculus OX=10090 GN=Hnrnpl PE=1 SV=2	1	11	11	11	34.6	63.963	586	146.32	22	11	11	11	0	0	0	11	11	11	0	0	0	11	11	11	0	0	0	34.6	34.6	34.6	0	0	0	2015300000	703310000	623520000	688450000	0	0	0	30144000	9604000	9218900	11321000	0
P35279;P61294;Q8BHD0	P35279;P61294	Ras-related protein Rab-6A;Ras-related protein Rab-6B	Rab6a;Rab6b	sp|P35279|RAB6A_MOUSE Ras-related protein Rab-6A OS=Mus musculus OX=10090 GN=Rab6a PE=1 SV=4;sp|P61294|RAB6B_MOUSE Ras-related protein Rab-6B OS=Mus musculus OX=10090 GN=Rab6b PE=1 SV=1	3	4	4	4	23.6	23.59	208	146.29	17	3	4	2	1	2	1	3	4	2	1	2	1	3	4	2	1	2	1	17.8	23.6	11.1	5.3	11.1	5.3	280490000	99818000	89860000	67921000	6988300	13057000	2845600	16499000	5871700	5285900	3995300	411070
P80313	P80313	T-complex protein 1 subunit eta	Cct7	sp|P80313|TCPH_MOUSE T-complex protein 1 subunit eta OS=Mus musculus OX=10090 GN=Cct7 PE=1 SV=1	1	17	17	17	32.9	59.652	544	145.75	33	16	16	15	3	2	2	16	16	15	3	2	2	16	16	15	3	2	2	32.9	32.7	29.2	7	4.8	5.3	1727200000	600720000	605260000	504940000	6703000	4240900	5303500	41918000	14420000	15024000	12196000	150290
P58252	P58252	Elongation factor 2	Eef2	sp|P58252|EF2_MOUSE Elongation factor 2 OS=Mus musculus OX=10090 GN=Eef2 PE=1 SV=2	1	20	20	19	24.8	95.313	858	144.29	53	20	19	19	2	4	3	20	19	19	2	4	3	19	18	18	2	3	2	24.8	23.7	23.7	2.2	4.9	4	2435500000	916750000	740810000	739690000	14657000	15532000	8023100	27497000	10985000	8105000	7742300	276540
Q61656	Q61656	Probable ATP-dependent RNA helicase DDX5	Ddx5	sp|Q61656|DDX5_MOUSE Probable ATP-dependent RNA helicase DDX5 OS=Mus musculus OX=10090 GN=Ddx5 PE=1 SV=2	1	19	19	13	30	69.289	614	141.45	36	17	17	19	2	3	1	17	17	19	2	3	1	11	12	13	0	1	0	28.2	28	30	3.7	5	1.8	1887800000	632330000	555990000	680790000	6504700	8179400	4032000	48359000	16318000	14023000	17498000	180690
P60843	P60843	Eukaryotic initiation factor 4A-I	Eif4a1	sp|P60843|IF4A1_MOUSE Eukaryotic initiation factor 4A-I OS=Mus musculus OX=10090 GN=Eif4a1 PE=1 SV=1	1	14	14	7	37.7	46.153	406	141.3	24	14	12	13	6	8	8	14	12	13	6	8	8	7	5	6	3	3	3	37.7	34.2	37.7	17.5	22.7	22.9	2234600000	760050000	578800000	694090000	69570000	78585000	53469000	52463000	17354000	15590000	14516000	1639100
P09405	P09405	Nucleolin	Ncl	sp|P09405|NUCL_MOUSE Nucleolin OS=Mus musculus OX=10090 GN=Ncl PE=1 SV=2	1	14	14	14	24.5	76.722	707	141.17	47	10	11	9	0	1	0	10	11	9	0	1	0	10	11	9	0	1	0	15.4	18.8	17.3	0	1.4	0	1032900000	349890000	349890000	329550000	0	3582400	0	20671000	7256000	6828900	6509700	0
P08249	P08249	Malate dehydrogenase, mitochondrial	Mdh2	sp|P08249|MDHM_MOUSE Malate dehydrogenase, mitochondrial OS=Mus musculus OX=10090 GN=Mdh2 PE=1 SV=3	1	12	12	12	45.9	35.611	338	138.61	24	12	12	12	3	1	1	12	12	12	3	1	1	12	12	12	3	1	1	45.9	45.9	45.9	10.4	3.6	6.5	1190700000	449780000	446480000	273160000	13745000	578120	6922700	44029000	16740000	16164000	10602000	523100
Q64514	Q64514	Tripeptidyl-peptidase 2	Tpp2	sp|Q64514|TPP2_MOUSE Tripeptidyl-peptidase 2 OS=Mus musculus OX=10090 GN=Tpp2 PE=1 SV=3	1	17	17	17	17	139.88	1262	135.32	69	15	15	14	0	0	0	15	15	14	0	0	0	15	15	14	0	0	0	15	15.9	14.5	0	0	0	721430000	238610000	239560000	243260000	0	0	0	7526900	2260300	2815700	2450900	0
Q8VIG3	Q8VIG3	Radial spoke head 1 homolog	Rsph1	sp|Q8VIG3|RSPH1_MOUSE Radial spoke head 1 homolog OS=Mus musculus OX=10090 GN=Rsph1 PE=1 SV=2	1	9	9	9	46.2	34.181	301	135.2	16	9	9	9	0	0	1	9	9	9	0	0	1	9	9	9	0	0	1	46.2	46.2	46.2	0	0	7.3	1010700000	300350000	424310000	278670000	0	0	7409400	24116000	7577400	9782900	6755600	0
P52194	P52194	Calmegin	Clgn	sp|P52194|CLGN_MOUSE Calmegin OS=Mus musculus OX=10090 GN=Clgn PE=1 SV=2	1	14	14	14	28.3	69.43	611	132.45	38	13	14	12	0	0	0	13	14	12	0	0	0	13	14	12	0	0	0	26.5	28.3	26.5	0	0	0	900620000	306390000	312890000	281340000	0	0	0	14725000	5108800	5122000	4494100	0
P61205;P84078;Q8BSL7	P61205;P84078;Q8BSL7	ADP-ribosylation factor 3;ADP-ribosylation factor 1;ADP-ribosylation factor 2	Arf3;Arf1;	sp|P61205|ARF3_MOUSE ADP-ribosylation factor 3 OS=Mus musculus OX=10090 GN=Arf3 PE=2 SV=2;sp|P84078|ARF1_MOUSE ADP-ribosylation factor 1 OS=Mus musculus OX=10090 GN=Arf1 PE=1 SV=2;sp|Q8BSL7|ARF2_MOUSE ADP-ribosylation factor 2 OS=Mus musculus OX=10090 GN=A	3	7	7	3	42.5	20.601	181	131.85	11	7	7	6	3	1	1	7	7	6	3	1	1	3	3	3	1	1	0	42.5	42.5	42.5	19.9	8.3	6.1	669610000	222740000	234120000	199990000	8306000	2512200	1933000	39107000	10904000	13067000	13978000	755090
P27773	P27773	Protein disulfide-isomerase A3	Pdia3	sp|P27773|PDIA3_MOUSE Protein disulfide-isomerase A3 OS=Mus musculus OX=10090 GN=Pdia3 PE=1 SV=2	1	17	17	17	40	56.678	505	130.28	36	16	17	17	2	0	0	16	17	17	2	0	0	16	17	17	2	0	0	35.2	40	40	4.4	0	0	1556000000	387160000	600690000	563470000	4678600	0	0	30275000	7611900	11567000	11007000	88922
Q9EPU0	Q9EPU0	Regulator of nonsense transcripts 1	Upf1	sp|Q9EPU0|RENT1_MOUSE Regulator of nonsense transcripts 1 OS=Mus musculus OX=10090 GN=Upf1 PE=1 SV=2	1	15	15	15	18.5	123.97	1124	129.79	64	14	14	14	0	0	0	14	14	14	0	0	0	14	14	14	0	0	0	17.1	17.6	17.1	0	0	0	880720000	265740000	315300000	299690000	0	0	0	5140200	1625100	1780800	1734400	0
P28740;Q8C0N1	P28740	Kinesin-like protein KIF2A	Kif2a	sp|P28740|KIF2A_MOUSE Kinesin-like protein KIF2A OS=Mus musculus OX=10090 GN=Kif2a PE=1 SV=2	2	9	9	9	16.2	79.755	705	127.71	44	8	9	9	0	0	0	8	9	9	0	0	0	8	9	9	0	0	0	14	16.2	16.2	0	0	0	512300000	172080000	178890000	161330000	0	0	0	8177200	2611600	2901600	2664000	0
Q9WTQ5	Q9WTQ5	A-kinase anchor protein 12	Akap12	sp|Q9WTQ5|AKA12_MOUSE A-kinase anchor protein 12 OS=Mus musculus OX=10090 GN=Akap12 PE=1 SV=1	1	17	17	17	18.7	180.69	1684	127.03	77	16	16	16	1	1	2	16	16	16	1	1	2	16	16	16	1	1	2	18.1	18.1	17.8	0.6	0.6	2.4	561150000	169710000	188420000	195070000	2434900	1340900	4181400	3909500	1101500	1344700	1400700	31622
P60122	P60122	RuvB-like 1	Ruvbl1	sp|P60122|RUVB1_MOUSE RuvB-like 1 OS=Mus musculus OX=10090 GN=Ruvbl1 PE=1 SV=1	1	10	10	10	28.3	50.213	456	125.76	24	8	10	9	0	2	0	8	10	9	0	2	0	8	10	9	0	2	0	25	28.3	25.2	0	7.2	0	621270000	177410000	191900000	176340000	0	75606000	0	13157000	4320800	4469500	4297900	0
Q8CAQ8	Q8CAQ8	MICOS complex subunit Mic60	Immt	sp|Q8CAQ8|MIC60_MOUSE MICOS complex subunit Mic60 OS=Mus musculus OX=10090 GN=Immt PE=1 SV=1	1	17	17	17	25.9	83.899	757	125.59	54	16	15	16	0	0	0	16	15	16	0	0	0	16	15	16	0	0	0	24.6	23	25.9	0	0	0	991150000	348420000	278090000	364630000	0	0	0	12913000	4651400	3297400	4964400	0
Q91YQ5	Q91YQ5	Dolichyl-diphosphooligosaccharide--protein glycosyltransferase subunit 1	Rpn1	sp|Q91YQ5|RPN1_MOUSE Dolichyl-diphosphooligosaccharide--protein glycosyltransferase subunit 1 OS=Mus musculus OX=10090 GN=Rpn1 PE=1 SV=1	1	14	14	14	32.2	68.527	608	125.25	41	13	14	13	1	0	0	13	14	13	1	0	0	13	14	13	1	0	0	29.3	32.2	29.3	1.8	0	0	1208800000	364540000	437170000	404300000	2758200	0	0	18804000	5901600	6373600	6461300	67273
Q8BMS1	Q8BMS1	Trifunctional enzyme subunit alpha, mitochondrial	Hadha	sp|Q8BMS1|ECHA_MOUSE Trifunctional enzyme subunit alpha, mitochondrial OS=Mus musculus OX=10090 GN=Hadha PE=1 SV=1	1	15	15	15	24.1	82.669	763	124.15	42	12	15	13	1	2	1	12	15	13	1	2	1	12	15	13	1	2	1	20.2	24.1	22.4	1.2	2.5	1.2	1546900000	492510000	539720000	507060000	2426900	3521700	1624800	23127000	7348700	7841000	7756800	57783
P61407	P61407	Tudor domain-containing protein 6	Tdrd6	sp|P61407|TDRD6_MOUSE Tudor domain-containing protein 6 OS=Mus musculus OX=10090 GN=Tdrd6 PE=1 SV=1	1	17	17	17	9.6	237.91	2134	123.75	127	15	13	16	0	0	0	15	13	16	0	0	0	15	13	16	0	0	0	8.3	7.6	9.1	0	0	0	489430000	138700000	172960000	177780000	0	0	0	3037400	852700	1066200	1118500	0
O08638	O08638	Myosin-11	Myh11	sp|O08638|MYH11_MOUSE Myosin-11 OS=Mus musculus OX=10090 GN=Myh11 PE=1 SV=1	1	19	19	14	11.9	227.03	1972	122.1	127	17	18	16	0	1	0	17	18	16	0	1	0	13	13	12	0	1	0	10.6	11.2	10.5	0	0.7	0	523620000	185600000	175940000	159730000	0	2352800	0	2815500	973370	987620	835980	0
Q02053	Q02053	Ubiquitin-like modifier-activating enzyme 1	Uba1	sp|Q02053|UBA1_MOUSE Ubiquitin-like modifier-activating enzyme 1 OS=Mus musculus OX=10090 GN=Uba1 PE=1 SV=1	1	15	15	14	18.6	117.81	1058	121.22	58	14	12	15	2	0	2	14	12	15	2	0	2	13	11	14	2	0	2	16.9	14.4	18.6	2.6	0	2.5	808590000	254110000	250510000	299100000	2130000	0	2744100	9800900	2875600	2948700	3919700	25208
P45376	P45376	Aldo-keto reductase family 1 member B1	Akr1b1	sp|P45376|ALDR_MOUSE Aldo-keto reductase family 1 member B1 OS=Mus musculus OX=10090 GN=Akr1b1 PE=1 SV=3	1	14	14	14	50	35.732	316	119.81	21	14	14	13	3	1	0	14	14	13	3	1	0	14	14	13	3	1	0	50	50	40.5	10.4	2.5	0	4676100000	1708900000	1908800000	1045800000	11282000	1322800	0	189980000	66544000	79721000	43118000	537220
Q9D8E6	Q9D8E6	Large ribosomal subunit protein uL4	Rpl4	sp|Q9D8E6|RL4_MOUSE Large ribosomal subunit protein uL4 OS=Mus musculus OX=10090 GN=Rpl4 PE=1 SV=3	1	15	15	15	34.8	47.153	419	119.43	25	14	14	13	0	0	0	14	14	13	0	0	0	14	14	13	0	0	0	29.6	29.6	33.7	0	0	0	1216300000	483700000	315230000	417340000	0	0	0	20272000	8533300	5200300	6538800	0
Q8BVP2	Q8BVP2	L-lactate dehydrogenase	Ldhal6b	tr|Q8BVP2|Q8BVP2_MOUSE L-lactate dehydrogenase OS=Mus musculus OX=10090 GN=Ldhal6b PE=1 SV=1	1	7	7	7	23.8	42.048	382	118.91	25	5	6	6	1	1	1	5	6	6	1	1	1	5	6	6	1	1	1	15.4	19.9	20.9	2.6	2.6	2.6	1099800000	197350000	365630000	230470000	138020000	71661000	96696000	40446000	7894100	12184000	8113500	5520800
P54869	P54869	Hydroxymethylglutaryl-CoA synthase, mitochondrial	Hmgcs2	sp|P54869|HMCS2_MOUSE Hydroxymethylglutaryl-CoA synthase, mitochondrial OS=Mus musculus OX=10090 GN=Hmgcs2 PE=1 SV=2	1	11	11	11	25.4	56.822	508	116.96	31	10	11	11	1	1	1	10	11	11	1	1	1	10	11	11	1	1	1	23.4	25.4	25.4	2	2	2	1012300000	394390000	253770000	359970000	1557100	1641800	943170	26153000	10250000	6556200	9213000	50229
P35487	P35487	Pyruvate dehydrogenase E1 component subunit alpha, testis-specific form, mitochondrial	Pdha2	sp|P35487|ODPAT_MOUSE Pyruvate dehydrogenase E1 component subunit alpha, testis-specific form, mitochondrial OS=Mus musculus OX=10090 GN=Pdha2 PE=1 SV=1	1	10	10	10	26.9	43.412	391	116.89	22	9	9	10	1	1	0	9	9	10	1	1	0	9	9	10	1	1	0	23.3	23.3	26.9	3.3	3.3	0	1068700000	319520000	366720000	378910000	2001200	1554300	0	32653000	10034000	11566000	10891000	90964
Q8K310	Q8K310	Matrin-3	Matr3	sp|Q8K310|MATR3_MOUSE Matrin-3 OS=Mus musculus OX=10090 GN=Matr3 PE=1 SV=1	1	17	17	17	24.3	94.629	846	116.87	45	15	16	17	0	0	0	15	16	17	0	0	0	15	16	17	0	0	0	22.2	22.9	24.3	0	0	0	1233100000	279560000	526820000	426750000	0	0	0	11597000	2813000	5412000	3372300	0
Q60930	Q60930	Voltage-dependent anion-selective channel protein 2	Vdac2	sp|Q60930|VDAC2_MOUSE Voltage-dependent anion-selective channel protein 2 OS=Mus musculus OX=10090 GN=Vdac2 PE=1 SV=2	1	11	11	11	42.4	31.732	295	115.14	17	11	9	11	0	0	0	11	9	11	0	0	0	11	9	11	0	0	0	42.4	35.6	42.4	0	0	0	1660500000	756610000	512620000	391280000	0	0	0	72595000	35592000	20836000	16167000	0
C0HKE1;C0HKE3;C0HKE8;C0HKE9;C0HKE6;C0HKE4;C0HKE5;C0HKE2;C0HKE7;Q8CGP4;Q8R1M2;Q8BFU2;Q8CGP5;Q8CGP7;Q8CGP6;Q64523;Q6GSS7;Q64522	C0HKE1;C0HKE3;C0HKE8;C0HKE9;C0HKE6;C0HKE4;C0HKE5;C0HKE2;C0HKE7;Q8CGP4;Q8R1M2;Q8BFU2;Q8CGP5;Q8CGP7;Q8CGP6;Q64523;Q6GSS7	Histone H2A type 1-B;Histone H2A type 1-D;Histone H2A type 1-O	H2ac4;H2ac7;Hist1h2ao	sp|C0HKE1|H2A1B_MOUSE Histone H2A type 1-B OS=Mus musculus OX=10090 GN=H2ac4 PE=1 SV=1;sp|C0HKE3|H2A1D_MOUSE Histone H2A type 1-D OS=Mus musculus OX=10090 GN=H2ac7 PE=1 SV=1;sp|C0HKE8|H2A1O_MOUSE Histone H2A type 1-O OS=Mus musculus OX=10090 GN=Hist1h2ao P	18	5	5	2	35.4	14.135	130	114.88	7	5	4	5	5	4	4	5	4	5	5	4	4	2	2	2	2	2	1	35.4	35.4	35.4	35.4	28.5	32.3	6058400000	1745100000	1676700000	1812600000	337170000	347580000	139320000	822630000	235480000	228140000	248290000	47182000
P68040	P68040	Small ribosomal subunit protein RACK1	Rack1	sp|P68040|RACK1_MOUSE Small ribosomal subunit protein RACK1 OS=Mus musculus OX=10090 GN=Rack1 PE=1 SV=3	1	12	12	12	46.7	35.076	317	111.63	22	12	12	11	0	0	1	12	12	11	0	0	1	12	12	11	0	0	1	46.7	46.7	44.2	0	0	3.8	962670000	381390000	332510000	247500000	0	0	1279900	31427000	12253000	10928000	8186400	0
P62827;Q14AA6;Q61820	P62827;Q14AA6	GTP-binding nuclear protein Ran	Ran;1700009N14Rik	sp|P62827|RAN_MOUSE GTP-binding nuclear protein Ran OS=Mus musculus OX=10090 GN=Ran PE=1 SV=3;tr|Q14AA6|Q14AA6_MOUSE GTP-binding nuclear protein Ran OS=Mus musculus OX=10090 GN=1700009N14Rik PE=1 SV=1	3	12	12	12	48.6	24.423	216	110.94	12	11	12	11	0	1	2	11	12	11	0	1	2	11	12	11	0	1	2	48.6	48.6	48.6	0	3.7	10.2	2579000000	963150000	864930000	736120000	0	3369200	11391000	139190000	50585000	45486000	41891000	0
O35737;P70333	O35737;P70333	Heterogeneous nuclear ribonucleoprotein H;Heterogeneous nuclear ribonucleoprotein H2	Hnrnph1;Hnrnph2	sp|O35737|HNRH1_MOUSE Heterogeneous nuclear ribonucleoprotein H OS=Mus musculus OX=10090 GN=Hnrnph1 PE=1 SV=3;sp|P70333|HNRH2_MOUSE Heterogeneous nuclear ribonucleoprotein H2 OS=Mus musculus OX=10090 GN=Hnrnph2 PE=1 SV=1	2	8	8	7	24.9	49.199	449	110.02	26	8	7	8	2	2	1	8	7	8	2	2	1	7	6	7	1	1	0	24.9	22	24.9	5.1	5.1	2.2	1376700000	517530000	363250000	474970000	6497200	11838000	2612900	24048000	8767300	6912900	8063100	81866
Q8VIJ6	Q8VIJ6	Splicing factor, proline- and glutamine-rich	Sfpq	sp|Q8VIJ6|SFPQ_MOUSE Splicing factor, proline- and glutamine-rich OS=Mus musculus OX=10090 GN=Sfpq PE=1 SV=1	1	15	15	15	27.6	75.441	699	109	36	12	14	11	0	0	1	12	14	11	0	0	1	12	14	11	0	0	1	22.7	27.6	18.9	0	0	2.9	1405000000	561870000	543370000	293790000	0	0	5924600	15095000	6336900	6040400	2717400	0
Q05920	Q05920	Pyruvate carboxylase, mitochondrial	Pc	sp|Q05920|PYC_MOUSE Pyruvate carboxylase, mitochondrial OS=Mus musculus OX=10090 GN=Pc PE=1 SV=1	1	12	12	12	13.6	129.68	1178	108.98	65	10	9	12	0	0	0	10	9	12	0	0	0	10	9	12	0	0	0	11.4	10.1	13.6	0	0	0	286170000	91057000	87695000	107420000	0	0	0	2066700	678590	562230	825880	0
O55143;Q8R429;Q64518	O55143	Sarcoplasmic/endoplasmic reticulum calcium ATPase 2	Atp2a2	sp|O55143|AT2A2_MOUSE Sarcoplasmic/endoplasmic reticulum calcium ATPase 2 OS=Mus musculus OX=10090 GN=Atp2a2 PE=1 SV=2	3	15	15	15	17.2	114.86	1044	108.22	53	11	14	13	1	1	1	11	14	13	1	1	1	11	14	13	1	1	1	12.8	17.2	14.3	1.2	1.2	1.2	604160000	162570000	210190000	208840000	7049600	8268800	7241200	9592600	2617900	3337100	3211900	133010
Q8VDM4	Q8VDM4	26S proteasome non-ATPase regulatory subunit 2	Psmd2	sp|Q8VDM4|PSMD2_MOUSE 26S proteasome non-ATPase regulatory subunit 2 OS=Mus musculus OX=10090 GN=Psmd2 PE=1 SV=1	1	16	16	16	21.9	100.2	908	107.87	57	12	13	11	2	1	2	12	13	11	2	1	2	12	13	11	2	1	2	18.3	19.2	14.3	3.4	1.3	3	451170000	164700000	150590000	128680000	3002500	978270	3217200	3714000	1070500	1427200	1150300	28714
Q8C2Q3	Q8C2Q3	RNA-binding protein 14	Rbm14	sp|Q8C2Q3|RBM14_MOUSE RNA-binding protein 14 OS=Mus musculus OX=10090 GN=Rbm14 PE=1 SV=1	1	8	8	8	16.7	69.448	669	107.67	26	7	8	8	0	0	0	7	8	8	0	0	0	7	8	8	0	0	0	14.6	16.7	16.7	0	0	0	476070000	127190000	190100000	158780000	0	0	0	11272000	3746500	3604500	3921400	0
Q8BHN3	Q8BHN3	Neutral alpha-glucosidase AB	Ganab	sp|Q8BHN3|GANAB_MOUSE Neutral alpha-glucosidase AB OS=Mus musculus OX=10090 GN=Ganab PE=1 SV=1	1	14	14	14	16.7	106.91	944	107.52	57	14	12	13	1	1	0	14	12	13	1	1	0	14	12	13	1	1	0	16.7	14.3	15.6	1.1	1.1	0	504890000	162990000	172440000	168980000	259830	217540	0	2611000	818530	898960	893550	4558.5
Q8K2B3	Q8K2B3	Succinate dehydrogenase [ubiquinone] flavoprotein subunit, mitochondrial	Sdha	sp|Q8K2B3|SDHA_MOUSE Succinate dehydrogenase [ubiquinone] flavoprotein subunit, mitochondrial OS=Mus musculus OX=10090 GN=Sdha PE=1 SV=1	1	11	11	11	20.6	72.585	664	106.76	37	11	10	11	2	1	1	11	10	11	2	1	1	11	10	11	2	1	1	20.6	18.4	20.6	3.3	1.7	1.7	1020500000	289680000	303560000	323640000	34436000	29056000	40087000	20309000	5590200	5822900	6106300	921060
P14733	P14733	Lamin-B1	Lmnb1	sp|P14733|LMNB1_MOUSE Lamin-B1 OS=Mus musculus OX=10090 GN=Lmnb1 PE=1 SV=3	1	14	14	13	29.9	66.785	588	105.92	39	13	14	14	1	1	1	13	14	14	1	1	1	12	13	13	1	1	1	27.2	29.9	29.9	1.7	2.7	1.7	976740000	310710000	291890000	357040000	1614300	11243000	4240600	17004000	5056300	5234000	6275200	41392
Q64727	Q64727	Vinculin	Vcl	sp|Q64727|VINC_MOUSE Vinculin OS=Mus musculus OX=10090 GN=Vcl PE=1 SV=4	1	12	12	12	16.9	116.72	1066	105.01	86	9	12	12	3	4	1	9	12	12	3	4	1	9	12	12	3	4	1	13.2	16.9	16.9	4.4	6.2	2.1	380080000	74776000	137910000	139060000	10618000	15749000	1969300	2843500	580430	1016300	1079500	77896
Q6P4T2	Q6P4T2	U5 small nuclear ribonucleoprotein 200 kDa helicase	Snrnp200	sp|Q6P4T2|U520_MOUSE U5 small nuclear ribonucleoprotein 200 kDa helicase OS=Mus musculus OX=10090 GN=Snrnp200 PE=1 SV=1	1	15	15	15	8.3	244.54	2136	104.98	129	14	13	11	0	0	0	14	13	11	0	0	0	14	13	11	0	0	0	7.9	7.1	6.2	0	0	0	349190000	113320000	117240000	118640000	0	0	0	1727000	544750	604490	577760	0
Q60931	Q60931	Voltage-dependent anion-selective channel protein 3	Vdac3	sp|Q60931|VDAC3_MOUSE Voltage-dependent anion-selective channel protein 3 OS=Mus musculus OX=10090 GN=Vdac3 PE=1 SV=1	1	7	7	7	27.2	30.752	283	104.3	17	7	6	7	1	0	2	7	6	7	1	0	2	7	6	7	1	0	2	27.2	27.2	27.2	4.6	0	8.5	1063400000	387170000	317420000	356060000	1239600	0	1514500	29443000	11981000	7966400	9462300	72915
Q8VDP4	Q8VDP4	Cell cycle and apoptosis regulator protein 2	Ccar2	sp|Q8VDP4|CCAR2_MOUSE Cell cycle and apoptosis regulator protein 2 OS=Mus musculus OX=10090 GN=Ccar2 PE=1 SV=2	1	13	13	13	21.1	103	922	104.3	54	13	13	13	2	2	2	13	13	13	2	2	2	13	13	13	2	2	2	21.1	21.1	21.1	2.8	2.6	2.3	999300000	299140000	333410000	337510000	7198300	18190000	3847600	11597000	3300200	3944100	3810800	133300
P56376	P56376	Acylphosphatase-1	Acyp1	sp|P56376|ACYP1_MOUSE Acylphosphatase-1 OS=Mus musculus OX=10090 GN=Acyp1 PE=1 SV=2	1	5	5	5	49.5	11.241	99	104.12	8	4	4	5	2	1	0	4	4	5	2	1	0	4	4	5	2	1	0	48.5	48.5	49.5	27.3	13.1	0	604250000	186920000	173760000	220680000	15552000	7344700	0	73281000	23365000	21719000	25334000	1944000
P35564	P35564	Calnexin	Canx	sp|P35564|CALX_MOUSE Calnexin OS=Mus musculus OX=10090 GN=Canx PE=1 SV=1	1	13	13	13	26.2	67.277	591	104.04	36	12	13	13	1	1	1	12	13	13	1	1	1	12	13	13	1	1	1	26.1	26.2	26.2	1.5	1.5	1.5	1027200000	295340000	353630000	333690000	15298000	14555000	14660000	17770000	4850000	6334000	5349100	424950
P32037	P32037	Solute carrier family 2, facilitated glucose transporter member 3	Slc2a3	sp|P32037|GTR3_MOUSE Solute carrier family 2, facilitated glucose transporter member 3 OS=Mus musculus OX=10090 GN=Slc2a3 PE=1 SV=1	1	6	6	6	12.2	53.478	493	103.6	13	6	6	5	0	0	0	6	6	5	0	0	0	6	6	5	0	0	0	12.2	12.2	10.3	0	0	0	997390000	279440000	389630000	328320000	0	0	0	70861000	19765000	28057000	23039000	0
Q99MD9	Q99MD9	Nuclear autoantigenic sperm protein	Nasp	sp|Q99MD9|NASP_MOUSE Nuclear autoantigenic sperm protein OS=Mus musculus OX=10090 GN=Nasp PE=1 SV=2	1	13	13	13	23.2	83.953	773	103.53	43	9	11	12	0	0	0	9	11	12	0	0	0	9	11	12	0	0	0	16.2	19.4	21.3	0	0	0	628160000	151580000	207480000	269090000	0	0	0	8679600	1801600	2961200	3916700	0
P16125	P16125	L-lactate dehydrogenase B chain	Ldhb	sp|P16125|LDHB_MOUSE L-lactate dehydrogenase B chain OS=Mus musculus OX=10090 GN=Ldhb PE=1 SV=2	1	10	9	9	30.5	36.572	334	103.13	21	8	9	10	3	1	0	7	8	9	2	1	0	7	8	9	2	1	0	29.9	30.5	30.5	11.1	4.8	0	1956800000	676900000	782380000	480960000	14394000	2141000	0	68745000	24416000	27291000	16251000	685450
Q3THK7	Q3THK7	GMP synthase [glutamine-hydrolyzing]	Gmps	sp|Q3THK7|GUAA_MOUSE GMP synthase [glutamine-hydrolyzing] OS=Mus musculus OX=10090 GN=Gmps PE=1 SV=2	1	14	14	14	22.9	76.723	693	102.86	49	11	13	12	1	0	0	11	13	12	1	0	0	11	13	12	1	0	0	19	22.9	20.2	1.9	0	0	588510000	137870000	215390000	233450000	1800700	0	0	6977000	1317800	2628100	2994300	36749
Q9DB77	Q9DB77	Cytochrome b-c1 complex subunit 2, mitochondrial	Uqcrc2	sp|Q9DB77|QCR2_MOUSE Cytochrome b-c1 complex subunit 2, mitochondrial OS=Mus musculus OX=10090 GN=Uqcrc2 PE=1 SV=1	1	12	12	12	36.9	48.234	453	102.38	22	12	11	12	0	2	0	12	11	12	0	2	0	12	11	12	0	2	0	36.9	33.1	36.9	0	6.2	0	1623100000	485900000	599220000	535170000	0	2830700	0	55448000	17370000	20065000	18013000	0
P62259	P62259	14-3-3 protein epsilon	Ywhae	sp|P62259|1433E_MOUSE 14-3-3 protein epsilon OS=Mus musculus OX=10090 GN=Ywhae PE=1 SV=1	1	15	15	13	56.9	29.174	255	102.14	18	15	13	12	4	3	1	15	13	12	4	3	1	13	11	11	4	3	1	56.9	54.1	45.5	18.4	13.7	4.7	1127700000	404160000	382450000	310610000	24156000	4876900	1501100	38752000	13543000	14062000	10528000	264140
P05202	P05202	Aspartate aminotransferase, mitochondrial	Got2	sp|P05202|AATM_MOUSE Aspartate aminotransferase, mitochondrial OS=Mus musculus OX=10090 GN=Got2 PE=1 SV=1	1	6	6	6	17.7	47.411	430	101.86	31	2	3	5	0	1	0	2	3	5	0	1	0	2	3	5	0	1	0	7.2	8.4	15.8	0	1.9	0	132350000	24108000	54424000	53815000	0	0	0	3898700	615560	1755600	1527500	0
Q9WTM5	Q9WTM5	RuvB-like 2	Ruvbl2	sp|Q9WTM5|RUVB2_MOUSE RuvB-like 2 OS=Mus musculus OX=10090 GN=Ruvbl2 PE=1 SV=3	1	15	15	15	36.5	51.112	463	101.84	29	15	15	15	0	0	0	15	15	15	0	0	0	15	15	15	0	0	0	36.5	36.5	36.5	0	0	0	696630000	258490000	175750000	262380000	0	0	0	14135000	5199600	3350100	5585300	0
O08749	O08749	Dihydrolipoyl dehydrogenase, mitochondrial	Dld	sp|O08749|DLDH_MOUSE Dihydrolipoyl dehydrogenase, mitochondrial OS=Mus musculus OX=10090 GN=Dld PE=1 SV=2	1	9	9	9	25	54.272	509	101.82	26	9	9	8	0	0	0	9	9	8	0	0	0	9	9	8	0	0	0	25	25	21.2	0	0	0	566960000	195140000	199390000	172430000	0	0	0	15151000	5238800	5242500	4669900	0
Q8CI94;Q9WUB3;Q9ET01	Q8CI94	Glycogen phosphorylase, brain form	Pygb	sp|Q8CI94|PYGB_MOUSE Glycogen phosphorylase, brain form OS=Mus musculus OX=10090 GN=Pygb PE=1 SV=3	3	11	11	11	16.5	96.729	843	101.49	53	10	9	11	0	0	0	10	9	11	0	0	0	10	9	11	0	0	0	15.2	13.5	16.5	0	0	0	312440000	110390000	95171000	106880000	0	0	0	3095700	1004500	968240	1122900	0
P06801	P06801	NADP-dependent malic enzyme	Me1	sp|P06801|MAOX_MOUSE NADP-dependent malic enzyme OS=Mus musculus OX=10090 GN=Me1 PE=1 SV=2	1	10	10	10	22.6	63.953	572	100.98	33	6	8	9	1	0	1	6	8	9	1	0	1	6	8	9	1	0	1	14.9	20.1	19.4	2.8	0	2.3	689700000	201840000	227550000	241150000	15457000	0	3706300	18605000	5916400	6099200	6120800	468410
P38647	P38647	Stress-70 protein, mitochondrial	Hspa9	sp|P38647|GRP75_MOUSE Stress-70 protein, mitochondrial OS=Mus musculus OX=10090 GN=Hspa9 PE=1 SV=3	1	15	15	15	31.1	73.46	679	100.78	44	11	12	14	3	1	1	11	12	14	3	1	1	11	12	14	3	1	1	22.8	25.6	28.3	4.7	1.3	1.3	645740000	141320000	201620000	289500000	8864300	2241800	2187500	11917000	2606500	3636200	5371700	201460
Q9JKB3	Q9JKB3	Y-box-binding protein 3	Ybx3	sp|Q9JKB3|YBOX3_MOUSE Y-box-binding protein 3 OS=Mus musculus OX=10090 GN=Ybx3 PE=1 SV=2	1	10	7	6	54.8	38.813	361	99.996	14	9	9	9	0	0	0	6	6	6	0	0	0	6	6	6	0	0	0	46.3	46.3	46.3	0	0	0	512970000	191290000	180400000	141280000	0	0	0	16361000	6286100	5682800	4392300	0
Q99PV0	Q99PV0	Pre-mRNA-processing-splicing factor 8	Prpf8	sp|Q99PV0|PRP8_MOUSE Pre-mRNA-processing-splicing factor 8 OS=Mus musculus OX=10090 GN=Prpf8 PE=1 SV=2	1	16	16	16	9.7	273.61	2335	99.452	148	13	15	13	1	0	1	13	15	13	1	0	1	13	15	13	1	0	1	7.4	8.8	7.8	0.9	0	0.9	316630000	82675000	119730000	112920000	948170	0	350430	1523800	359800	601560	562430	6406.6
Q45VK7	Q45VK7	Cytoplasmic dynein 2 heavy chain 1	Dync2h1	sp|Q45VK7|DYHC2_MOUSE Cytoplasmic dynein 2 heavy chain 1 OS=Mus musculus OX=10090 GN=Dync2h1 PE=1 SV=1	1	16	16	16	4.6	492.33	4306	99.381	285	11	12	12	0	0	0	11	12	12	0	0	0	11	12	12	0	0	0	3.1	3.5	3.7	0	0	0	152250000	41425000	48532000	62294000	0	0	0	401310	106690	129520	165100	0
P54116	P54116	Stomatin	Stom	sp|P54116|STOM_MOUSE Stomatin OS=Mus musculus OX=10090 GN=Stom PE=1 SV=3	1	7	7	7	30.6	31.375	284	99.362	17	7	7	7	0	0	0	7	7	7	0	0	0	7	7	7	0	0	0	30.6	30.6	30.6	0	0	0	682290000	214320000	243050000	224930000	0	0	0	38984000	12240000	13932000	12812000	0
Q8VDN2;Q6PIC6;Q6PIE5;Q9WV27;Q64436;Q9Z1W8	Q8VDN2	Sodium/potassium-transporting ATPase subunit alpha-1	Atp1a1	sp|Q8VDN2|AT1A1_MOUSE Sodium/potassium-transporting ATPase subunit alpha-1 OS=Mus musculus OX=10090 GN=Atp1a1 PE=1 SV=1	6	13	13	13	17.8	112.98	1023	98.946	53	12	12	10	1	1	2	12	12	10	1	1	2	12	12	10	1	1	2	16.3	16.4	13.8	1.8	1	2.7	499040000	148240000	175280000	148820000	8051000	3716800	14943000	8540200	2578000	2972600	2485600	151910
P61922	P61922	4-aminobutyrate aminotransferase, mitochondrial	Abat	sp|P61922|GABT_MOUSE 4-aminobutyrate aminotransferase, mitochondrial OS=Mus musculus OX=10090 GN=Abat PE=1 SV=1	1	5	5	5	15.6	56.451	500	98.106	33	4	4	4	0	0	0	4	4	4	0	0	0	4	4	4	0	0	0	12	12	13.6	0	0	0	165560000	63291000	47996000	54278000	0	0	0	1944100	723330	562470	658300	0
Q8CHP8	Q8CHP8	Glycerol-3-phosphate phosphatase	Pgp	sp|Q8CHP8|PGP_MOUSE Glycerol-3-phosphate phosphatase OS=Mus musculus OX=10090 GN=Pgp PE=1 SV=1	1	9	9	9	36.1	34.54	321	97.499	19	8	9	8	0	1	0	8	9	8	0	1	0	8	9	8	0	1	0	32.7	36.1	33	0	4.4	0	598360000	129810000	317970000	141240000	0	9342700	0	27271000	5877800	14448000	6453500	0
Q3TXS7	Q3TXS7	26S proteasome non-ATPase regulatory subunit 1	Psmd1	sp|Q3TXS7|PSMD1_MOUSE 26S proteasome non-ATPase regulatory subunit 1 OS=Mus musculus OX=10090 GN=Psmd1 PE=1 SV=1	1	10	10	10	17.5	105.73	953	96.624	51	8	9	9	0	0	0	8	9	9	0	0	0	8	9	9	0	0	0	14.1	16.3	15.7	0	0	0	331880000	89365000	152420000	90086000	0	0	0	3225500	1133700	1592500	499380	0
Q01320	Q01320	DNA topoisomerase 2-alpha	Top2a	sp|Q01320|TOP2A_MOUSE DNA topoisomerase 2-alpha OS=Mus musculus OX=10090 GN=Top2a PE=1 SV=2	1	14	14	11	10.9	172.79	1528	96.597	90	12	12	13	0	0	0	12	12	13	0	0	0	10	10	10	0	0	0	9.6	9.4	10.3	0	0	0	407350000	132090000	125940000	149320000	0	0	0	3405800	1108100	1078800	1218800	0
Q8BWT1	Q8BWT1	3-ketoacyl-CoA thiolase, mitochondrial	Acaa2	sp|Q8BWT1|THIM_MOUSE 3-ketoacyl-CoA thiolase, mitochondrial OS=Mus musculus OX=10090 GN=Acaa2 PE=1 SV=3	1	8	8	8	28.5	41.829	397	96.357	25	7	6	8	1	1	0	7	6	8	1	1	0	7	6	8	1	1	0	23.9	21.9	28.5	3.5	3.5	0	576640000	181880000	205340000	187530000	953470	934470	0	15217000	5067600	5466400	4607400	38139
Q9D8N0	Q9D8N0	Elongation factor 1-gamma	Eef1g	sp|Q9D8N0|EF1G_MOUSE Elongation factor 1-gamma OS=Mus musculus OX=10090 GN=Eef1g PE=1 SV=3	1	9	9	9	25.6	50.06	437	95.989	26	9	9	9	3	3	2	9	9	9	3	3	2	9	9	9	3	3	2	25.6	25.6	25.6	8.7	8.7	5.3	955920000	334170000	249950000	355410000	6725800	6250100	3414900	17229000	6757900	4275800	5898400	119200
P17225;Q8BHD7	P17225	Polypyrimidine tract-binding protein 1	Ptbp1	sp|P17225|PTBP1_MOUSE Polypyrimidine tract-binding protein 1 OS=Mus musculus OX=10090 GN=Ptbp1 PE=1 SV=3	2	8	8	8	18	59.321	555	95.805	22	8	7	7	0	0	0	8	7	7	0	0	0	8	7	7	0	0	0	18	15.7	15.7	0	0	0	553140000	186680000	189970000	176490000	0	0	0	18340000	6459900	6151300	5728500	0
P61979	P61979	Heterogeneous nuclear ribonucleoprotein K	Hnrnpk	sp|P61979|HNRPK_MOUSE Heterogeneous nuclear ribonucleoprotein K OS=Mus musculus OX=10090 GN=Hnrnpk PE=1 SV=1	1	12	12	12	30.2	50.976	463	95.345	26	10	10	11	6	5	2	10	10	11	6	5	2	10	10	11	6	5	2	27.6	27.6	27.6	19	16.4	6.9	1628000000	423540000	585970000	526610000	46850000	38820000	6244300	38586000	10250000	13550000	12342000	1275000
P50516	P50516	V-type proton ATPase catalytic subunit A	Atp6v1a	sp|P50516|VATA_MOUSE V-type proton ATPase catalytic subunit A OS=Mus musculus OX=10090 GN=Atp6v1a PE=1 SV=2	1	8	8	8	17.2	68.325	617	95.119	38	8	7	7	1	0	0	8	7	7	1	0	0	8	7	7	1	0	0	17.2	13.8	13.8	1.9	0	0	232410000	81973000	78532000	71253000	647850	0	0	3052000	949350	1122000	980710	17049
P05064;A6ZI46;A6ZI47	P05064;A6ZI46	Fructose-bisphosphate aldolase A;Fructose-bisphosphate aldolase	Aldoa;Aldoart1	sp|P05064|ALDOA_MOUSE Fructose-bisphosphate aldolase A OS=Mus musculus OX=10090 GN=Aldoa PE=1 SV=2;tr|A6ZI46|A6ZI46_MOUSE Fructose-bisphosphate aldolase OS=Mus musculus OX=10090 GN=Aldoart1 PE=1 SV=1	3	10	10	10	37.4	39.355	364	95.053	24	9	10	9	2	1	0	9	10	9	2	1	0	9	10	9	2	1	0	34.1	37.4	34.1	6.3	3.8	0	1151000000	228240000	510700000	400650000	6017700	5370300	0	21128000	3271800	9267100	8589300	250740
P80316	P80316	T-complex protein 1 subunit epsilon	Cct5	sp|P80316|TCPE_MOUSE T-complex protein 1 subunit epsilon OS=Mus musculus OX=10090 GN=Cct5 PE=1 SV=1	1	13	13	13	25	59.623	541	94.959	37	13	13	13	5	3	3	13	13	13	5	3	3	13	13	13	5	3	3	25	25	25	10.7	6.1	6.8	1396600000	492000000	479680000	392240000	14750000	8667000	9267700	20853000	6920900	7591300	5872600	146280
P43275	P43275	Histone H1.1	H1-1	sp|P43275|H11_MOUSE Histone H1.1 OS=Mus musculus OX=10090 GN=H1-1 PE=1 SV=2	1	8	6	6	31.5	21.785	213	94.62	8	8	6	7	1	1	1	6	4	5	0	0	0	6	4	5	0	0	0	31.5	29.1	29.6	4.7	4.7	4.7	2718100000	1023200000	952110000	742800000	0	0	0	139960000	54361000	47824000	37772000	0
Q9Z1Q9	Q9Z1Q9	Valine--tRNA ligase	Vars1	sp|Q9Z1Q9|SYVC_MOUSE Valine--tRNA ligase OS=Mus musculus OX=10090 GN=Vars1 PE=1 SV=1	1	14	14	14	15.8	140.21	1263	94.006	68	10	11	13	0	1	1	10	11	13	0	1	1	10	11	13	0	1	1	11.7	12.9	14.8	0	0.7	1.2	500420000	158390000	164820000	175020000	0	894600	1287500	3639900	1120300	1261100	1226300	0
P63038	P63038	60 kDa heat shock protein, mitochondrial	Hspd1	sp|P63038|CH60_MOUSE 60 kDa heat shock protein, mitochondrial OS=Mus musculus OX=10090 GN=Hspd1 PE=1 SV=1	1	10	10	10	19.7	60.955	573	93.657	36	10	10	9	2	0	1	10	10	9	2	0	1	10	10	9	2	0	1	19.7	19.7	17.5	6.5	0	2.3	553200000	160620000	214880000	171000000	4366300	0	2331700	8752100	2356700	3592600	2659400	78661
P50247	P50247	Adenosylhomocysteinase	Ahcy	sp|P50247|SAHH_MOUSE Adenosylhomocysteinase OS=Mus musculus OX=10090 GN=Ahcy PE=1 SV=3	1	11	11	11	31	47.688	432	93.605	26	10	9	11	0	1	1	10	9	11	0	1	1	10	9	11	0	1	1	28.7	25.2	31	0	3	3.5	1032800000	349930000	329650000	350550000	0	480420	2234300	30422000	10459000	9526100	10351000	0
P11983	P11983	T-complex protein 1 subunit alpha	Tcp1	sp|P11983|TCPA_MOUSE T-complex protein 1 subunit alpha OS=Mus musculus OX=10090 GN=Tcp1 PE=1 SV=3	1	14	14	14	27	60.448	556	92.821	35	14	14	14	4	3	4	14	14	14	4	3	4	14	14	14	4	3	4	27	27	27	7.7	5.8	7.6	1947300000	651650000	702210000	555710000	16435000	7791700	13556000	42494000	13852000	15887000	11879000	347490
Q8BFR5	Q8BFR5	Elongation factor Tu, mitochondrial	Tufm	sp|Q8BFR5|EFTU_MOUSE Elongation factor Tu, mitochondrial OS=Mus musculus OX=10090 GN=Tufm PE=1 SV=1	1	11	11	11	34.3	49.508	452	92.298	32	11	10	9	3	3	1	11	10	9	3	3	1	11	10	9	3	3	1	34.3	32.1	27.9	10	8.8	3.5	726190000	291630000	188390000	223400000	4903700	17086000	789050	9952300	4265800	2504600	2831900	94313
Q00897	Q00897	Alpha-1-antitrypsin 1-4	Serpina1d	sp|Q00897|A1AT4_MOUSE Alpha-1-antitrypsin 1-4 OS=Mus musculus OX=10090 GN=Serpina1d PE=1 SV=1	1	6	6	2	21.3	45.998	413	92.147	20	5	6	6	0	0	0	5	6	6	0	0	0	2	2	2	0	0	0	18.9	21.3	21.3	0	0	0	334540000	109670000	105190000	119680000	0	0	0	7600500	2955600	1843300	2801600	0
Q99KK7	Q99KK7	Dipeptidyl peptidase 3	Dpp3	sp|Q99KK7|DPP3_MOUSE Dipeptidyl peptidase 3 OS=Mus musculus OX=10090 GN=Dpp3 PE=1 SV=2	1	6	6	6	12.9	82.897	738	91.692	44	5	4	6	0	0	0	5	4	6	0	0	0	5	4	6	0	0	0	11.9	9.8	12.9	0	0	0	270350000	98009000	81248000	91096000	0	0	0	3863400	1326900	1235800	1300700	0
Q61584	Q61584	RNA-binding protein FXR1	Fxr1	sp|Q61584|FXR1_MOUSE RNA-binding protein FXR1 OS=Mus musculus OX=10090 GN=Fxr1 PE=1 SV=2	1	10	10	10	21.7	76.221	677	91.369	42	9	9	10	0	0	0	9	9	10	0	0	0	9	9	10	0	0	0	20.1	20.1	21.7	0	0	0	389720000	120060000	140080000	129580000	0	0	0	4976900	1554100	1694500	1728200	0
P11103	P11103	Poly [ADP-ribose] polymerase 1	Parp1	sp|P11103|PARP1_MOUSE Poly [ADP-ribose] polymerase 1 OS=Mus musculus OX=10090 GN=Parp1 PE=1 SV=3	1	11	11	11	16.3	113.1	1013	91.328	61	10	10	11	0	0	0	10	10	11	0	0	0	10	10	11	0	0	0	15.2	15.2	16.3	0	0	0	522430000	154610000	184870000	182950000	0	0	0	4361600	1281200	1481300	1599100	0
P47911	P47911	Large ribosomal subunit protein eL6	Rpl6	sp|P47911|RL6_MOUSE Large ribosomal subunit protein eL6 OS=Mus musculus OX=10090 GN=Rpl6 PE=1 SV=3	1	9	9	9	25	33.509	296	90.919	18	8	9	7	1	0	0	8	9	7	1	0	0	8	9	7	1	0	0	25	25	24.7	6.8	0	0	1074600000	352550000	418760000	301490000	1795700	0	0	50564000	16832000	19536000	14196000	99758
Q6ZWV7	Q6ZWV7	Large ribosomal subunit protein uL29	Rpl35	sp|Q6ZWV7|RL35_MOUSE Large ribosomal subunit protein uL29 OS=Mus musculus OX=10090 GN=Rpl35 PE=1 SV=1	1	1	1	1	8.1	14.552	123	90.104	4	1	1	1	1	1	0	1	1	1	1	1	0	1	1	1	1	1	0	8.1	8.1	8.1	8.1	8.1	0	68670000	24873000	21192000	20866000	1017300	722830	0	17168000	6218200	5297900	5216500	254330
P15864;P43276	P15864	Histone H1.2	H1-2	sp|P15864|H12_MOUSE Histone H1.2 OS=Mus musculus OX=10090 GN=H1-2 PE=1 SV=2	2	10	10	2	34	21.266	212	88.833	11	10	10	10	3	4	3	10	10	10	3	4	3	2	2	2	0	0	0	34	34	34	14.6	15.1	14.6	2133300000	832840000	723090000	536050000	14896000	11932000	14527000	179060000	69533000	60648000	45255000	1354200
P45377	P45377	Aldose reductase-related protein 2	Akr1b8	sp|P45377|ALD2_MOUSE Aldose reductase-related protein 2 OS=Mus musculus OX=10090 GN=Akr1b8 PE=1 SV=2	1	6	6	2	31.6	36.12	316	86.31	20	5	6	5	1	1	1	5	6	5	1	1	1	2	2	2	0	0	0	28.8	31.6	28.8	4.4	4.4	4.4	668500000	171050000	308870000	151770000	14384000	10402000	12020000	12689000	3161000	5293500	2394300	719200
Q3TTP0	Q3TTP0	Testicular spindle-associated protein SHCBP1L	Shcbp1l	sp|Q3TTP0|SHP1L_MOUSE Testicular spindle-associated protein SHCBP1L OS=Mus musculus OX=10090 GN=Shcbp1l PE=1 SV=1	1	11	11	11	19.2	70.947	639	86.08	31	10	10	10	0	1	1	10	10	10	0	1	1	10	10	10	0	1	1	19.1	17.5	17.5	0	2	2	409740000	112230000	153580000	135990000	0	4585700	3365200	11193000	3197500	4090000	3649100	0
P01867	P01867	Immunoglobulin heavy constant gamma 2B	Ighg2b	sp|P01867|IGG2B_MOUSE Immunoglobulin heavy constant gamma 2B OS=Mus musculus OX=10090 GN=Ighg2b PE=1 SV=3	1	6	6	6	21.8	44.259	404	85.471	14	4	4	5	5	5	5	4	4	5	5	5	5	4	4	5	5	5	5	14.6	14.6	21.5	17.6	17.6	21.5	1286300000	122900000	156990000	112860000	327260000	339230000	227040000	75992000	8060400	10583000	6514000	19002000
Q791V5	Q791V5	Mitochondrial carrier homolog 2	Mtch2	sp|Q791V5|MTCH2_MOUSE Mitochondrial carrier homolog 2 OS=Mus musculus OX=10090 GN=Mtch2 PE=1 SV=1	1	5	5	5	22.1	33.499	303	85.432	15	5	5	5	0	0	0	5	5	5	0	0	0	5	5	5	0	0	0	22.1	22.1	22.1	0	0	0	645360000	244760000	223330000	177270000	0	0	0	12422000	4395800	4302400	3723400	0
Q8CGC7	Q8CGC7	Bifunctional glutamate/proline--tRNA ligase	Eprs1	sp|Q8CGC7|SYEP_MOUSE Bifunctional glutamate/proline--tRNA ligase OS=Mus musculus OX=10090 GN=Eprs1 PE=1 SV=4	1	12	12	12	12.8	170.08	1512	85.386	101	11	11	11	2	2	3	11	11	11	2	2	3	11	11	11	2	2	3	12.1	11.8	12	1.7	1.7	3.6	388300000	119850000	135870000	116140000	4097100	5611800	6733200	1788200	561920	636730	444850	40566
Q99JF8	Q99JF8	PC4 and SFRS1-interacting protein	Psip1	sp|Q99JF8|PSIP1_MOUSE PC4 and SFRS1-interacting protein OS=Mus musculus OX=10090 GN=Psip1 PE=1 SV=1	1	13	13	13	27.7	59.696	528	84.653	34	13	12	13	1	0	0	13	12	13	1	0	0	13	12	13	1	0	0	27.7	27.7	27.7	2.5	0	0	712260000	244190000	233130000	234450000	492850	0	0	12045000	4203800	3684300	4142200	14496
P26039;Q71LX4	P26039	Talin-1	Tln1	sp|P26039|TLN1_MOUSE Talin-1 OS=Mus musculus OX=10090 GN=Tln1 PE=1 SV=2	2	13	13	13	6.9	269.82	2541	84.625	153	7	12	12	1	1	2	7	12	12	1	1	2	7	12	12	1	1	2	3.6	6.5	6.5	0.6	0.6	1	131200000	23073000	49824000	49688000	1818700	1658100	5137000	784230	131430	318660	277840	11887
E9Q0C6	E9Q0C6	Acrosomal protein KIAA1210	Kiaa1210	sp|E9Q0C6|K1210_MOUSE Acrosomal protein KIAA1210 OS=Mus musculus OX=10090 GN=Kiaa1210 PE=1 SV=1	1	13	13	13	13.8	181.03	1637	84.483	102	11	11	11	0	0	0	11	11	11	0	0	0	11	11	11	0	0	0	11.7	12.4	12	0	0	0	473170000	140500000	166820000	165860000	0	0	0	3232000	912340	1203000	1116700	0
Q9JMI7	Q9JMI7	Testis-expressed protein 101	Tex101	sp|Q9JMI7|TX101_MOUSE Testis-expressed protein 101 OS=Mus musculus OX=10090 GN=Tex101 PE=1 SV=1	1	7	7	7	36	26.998	250	84.483	13	7	7	7	1	0	0	7	7	7	1	0	0	7	7	7	1	0	0	36	36	36	6	0	0	1137400000	363950000	436640000	325830000	10990000	0	0	87493000	27996000	33588000	25064000	845390
Q5ND04;Q80Y37	Q5ND04	Heat shock factor protein 5	Hsf5	sp|Q5ND04|HSF5_MOUSE Heat shock factor protein 5 OS=Mus musculus OX=10090 GN=Hsf5 PE=1 SV=1	2	11	11	11	26.3	67.315	624	84.431	20	11	11	10	1	0	0	11	11	10	1	0	0	11	11	10	1	0	0	26.3	26.3	23.4	2.9	0	0	689030000	222930000	245730000	219650000	718540	0	0	16105000	5064100	5978300	5026800	35927
Q8CIE6	Q8CIE6	Coatomer subunit alpha	Copa	sp|Q8CIE6|COPA_MOUSE Coatomer subunit alpha OS=Mus musculus OX=10090 GN=Copa PE=1 SV=2	1	10	10	10	10.1	138.43	1224	84.235	76	10	10	10	0	0	0	10	10	10	0	0	0	10	10	10	0	0	0	10.1	10.1	10.1	0	0	0	332960000	121880000	97972000	113110000	0	0	0	2740200	1045500	787140	907600	0
P35700	P35700	Peroxiredoxin-1	Prdx1	sp|P35700|PRDX1_MOUSE Peroxiredoxin-1 OS=Mus musculus OX=10090 GN=Prdx1 PE=1 SV=1	1	9	9	9	41.7	22.176	199	84.224	15	9	9	7	3	2	0	9	9	7	3	2	0	9	9	7	3	2	0	41.7	41.7	41.7	16.6	10.6	0	1682600000	627440000	610020000	420390000	16501000	8292100	0	69321000	25027000	25413000	17541000	787190
B1AVB3	B1AVB3	Scm polycomb group protein like 2	Scml2	tr|B1AVB3|B1AVB3_MOUSE Scm polycomb group protein like 2 OS=Mus musculus OX=10090 GN=Scml2 PE=1 SV=1	1	9	9	9	28.4	106.72	969	83.948	59	9	8	8	0	0	0	9	8	8	0	0	0	9	8	8	0	0	0	28.4	26.6	26.9	0	0	0	599230000	207660000	191080000	200490000	0	0	0	8100800	2741500	2813600	2545700	0
P63101	P63101	14-3-3 protein zeta/delta	Ywhaz	sp|P63101|1433Z_MOUSE 14-3-3 protein zeta/delta OS=Mus musculus OX=10090 GN=Ywhaz PE=1 SV=1	1	10	8	6	38	27.771	245	83.848	19	10	10	9	5	3	1	8	8	8	5	3	1	6	6	6	4	3	1	38	38	33.9	25.3	18	4.9	2391900000	724400000	921270000	680500000	24835000	36480000	4445400	94973000	28745000	37064000	27019000	674640
P40124;Q9CYT6	P40124	Adenylyl cyclase-associated protein 1	Cap1	sp|P40124|CAP1_MOUSE Adenylyl cyclase-associated protein 1 OS=Mus musculus OX=10090 GN=Cap1 PE=1 SV=4	2	10	10	10	34	51.564	474	83.81	32	10	10	10	3	2	4	10	10	10	3	2	4	10	10	10	3	2	4	34	34	34	7.6	3.8	11	1445500000	494220000	493540000	439370000	7022100	2703200	8626300	23361000	7911900	8307600	7006400	31376
P62196	P62196	26S proteasome regulatory subunit 8	Psmc5	sp|P62196|PRS8_MOUSE 26S proteasome regulatory subunit 8 OS=Mus musculus OX=10090 GN=Psmc5 PE=1 SV=1	1	10	10	10	32.5	45.626	406	83.792	28	9	9	10	0	0	1	9	9	10	0	0	1	9	9	10	0	0	1	29.6	29.6	32.5	0	0	3	545830000	185680000	162160000	197160000	0	0	835450	16862000	5555000	4924600	6352400	0
Q501J6	Q501J6	Probable ATP-dependent RNA helicase DDX17	Ddx17	sp|Q501J6|DDX17_MOUSE Probable ATP-dependent RNA helicase DDX17 OS=Mus musculus OX=10090 GN=Ddx17 PE=1 SV=1	1	15	9	9	27.8	72.399	650	83.754	36	14	14	15	3	2	2	8	9	9	1	0	1	8	9	9	1	0	1	25.8	26.2	27.8	5.7	3.5	3.8	516840000	156570000	157110000	180020000	14071000	0	9072900	11642000	3424200	3448400	4126700	390850
P27546	P27546	Microtubule-associated protein 4	Map4	sp|P27546|MAP4_MOUSE Microtubule-associated protein 4 OS=Mus musculus OX=10090 GN=Map4 PE=1 SV=3	1	12	12	12	17.2	117.43	1125	82.652	60	11	11	11	0	0	2	11	11	11	0	0	2	11	11	11	0	0	2	15.6	16.3	16.3	0	0	4.1	364200000	109460000	117340000	132070000	0	0	5335400	2685700	835840	877950	937420	0
Q91Z31	Q91Z31	Polypyrimidine tract-binding protein 2	Ptbp2	sp|Q91Z31|PTBP2_MOUSE Polypyrimidine tract-binding protein 2 OS=Mus musculus OX=10090 GN=Ptbp2 PE=1 SV=2	1	4	4	4	13	57.488	531	82.206	22	3	4	3	0	0	0	3	4	3	0	0	0	3	4	3	0	0	0	10.7	13	10.7	0	0	0	572120000	210300000	190970000	170840000	0	0	0	13932000	5087200	4538400	4306600	0
Q91VD9	Q91VD9	NADH-ubiquinone oxidoreductase 75 kDa subunit, mitochondrial	Ndufs1	sp|Q91VD9|NDUS1_MOUSE NADH-ubiquinone oxidoreductase 75 kDa subunit, mitochondrial OS=Mus musculus OX=10090 GN=Ndufs1 PE=1 SV=2	1	11	11	11	19	79.776	727	82.195	45	11	10	9	0	0	0	11	10	9	0	0	0	11	10	9	0	0	0	19	17.6	15.7	0	0	0	372670000	118490000	141370000	112810000	0	0	0	5976700	1757100	2391700	1827900	0
Q8CDG1	Q8CDG1	Piwi-like protein 2	Piwil2	sp|Q8CDG1|PIWL2_MOUSE Piwi-like protein 2 OS=Mus musculus OX=10090 GN=Piwil2 PE=1 SV=2	1	12	12	12	15.7	109.49	971	82.073	66	9	11	11	0	0	0	9	11	11	0	0	0	9	11	11	0	0	0	12.3	14.2	14	0	0	0	423290000	118740000	147180000	157380000	0	0	0	3620800	971900	1341100	1307800	0
P10649	P10649	Glutathione S-transferase Mu 1	Gstm1	sp|P10649|GSTM1_MOUSE Glutathione S-transferase Mu 1 OS=Mus musculus OX=10090 GN=Gstm1 PE=1 SV=2	1	13	10	9	51.4	25.97	218	82.016	17	11	13	12	4	4	4	8	10	9	2	2	2	8	9	8	2	2	2	46.8	51.4	50.5	17.4	17.4	17.4	1737100000	336600000	670500000	713670000	9331400	4837400	2184900	71561000	13764000	29271000	27565000	548900
Q9DBJ1	Q9DBJ1	Phosphoglycerate mutase 1	Pgam1	sp|Q9DBJ1|PGAM1_MOUSE Phosphoglycerate mutase 1 OS=Mus musculus OX=10090 GN=Pgam1 PE=1 SV=3	1	9	9	6	40.2	28.832	254	81.77	15	9	9	8	2	2	1	9	9	8	2	2	1	6	6	6	1	1	0	40.2	40.2	40.2	11	12.2	3.9	937480000	311540000	335350000	270970000	8119300	8388900	3116800	18693000	6846100	6716700	4105100	483500
Q9QZ82	Q9QZ82	Cholesterol side-chain cleavage enzyme, mitochondrial	Cyp11a1	sp|Q9QZ82|CP11A_MOUSE Cholesterol side-chain cleavage enzyme, mitochondrial OS=Mus musculus OX=10090 GN=Cyp11a1 PE=1 SV=1	1	12	12	12	24.5	60.314	526	81.451	34	12	12	12	0	0	0	12	12	12	0	0	0	12	12	12	0	0	0	24.5	24.5	24.5	0	0	0	477550000	168060000	139330000	170160000	0	0	0	10137000	3510100	2936200	3690400	0
P97807	P97807	Fumarate hydratase, mitochondrial	Fh	sp|P97807|FUMH_MOUSE Fumarate hydratase, mitochondrial OS=Mus musculus OX=10090 GN=Fh PE=1 SV=3	1	6	6	6	17.6	54.356	507	80.731	32	4	4	5	0	0	1	4	4	5	0	0	1	4	4	5	0	0	1	12.6	12.6	15	0	0	2.8	222780000	86374000	36665000	98472000	0	0	1273600	6058500	2355700	1145800	2517300	0
Q9DBG6	Q9DBG6	Dolichyl-diphosphooligosaccharide--protein glycosyltransferase subunit 2	Rpn2	sp|Q9DBG6|RPN2_MOUSE Dolichyl-diphosphooligosaccharide--protein glycosyltransferase subunit 2 OS=Mus musculus OX=10090 GN=Rpn2 PE=1 SV=1	1	4	4	4	10.3	69.062	631	80.615	27	4	4	4	0	0	0	4	4	4	0	0	0	4	4	4	0	0	0	10.3	10.3	10.3	0	0	0	529470000	169410000	180970000	179080000	0	0	0	7811700	2484400	2445300	2882000	0
P62192	P62192	26S proteasome regulatory subunit 4	Psmc1	sp|P62192|PRS4_MOUSE 26S proteasome regulatory subunit 4 OS=Mus musculus OX=10090 GN=Psmc1 PE=1 SV=1	1	5	5	5	14.5	49.184	440	80.584	27	3	5	3	0	0	0	3	5	3	0	0	0	3	5	3	0	0	0	9.3	14.5	9.8	0	0	0	276790000	104540000	100450000	71807000	0	0	0	8742000	3871800	2948700	1921500	0
Q61598	Q61598	Rab GDP dissociation inhibitor beta	Gdi2	sp|Q61598|GDIB_MOUSE Rab GDP dissociation inhibitor beta OS=Mus musculus OX=10090 GN=Gdi2 PE=1 SV=1	1	9	9	8	26.5	50.537	445	80.162	29	9	9	9	0	0	0	9	9	9	0	0	0	8	8	8	0	0	0	26.5	26.5	26.5	0	0	0	288070000	111420000	84106000	92542000	0	0	0	5288800	1993100	1539500	1756200	0
Q0HA38	Q0HA38	Tetratricopeptide repeat protein 21B	Ttc21b	sp|Q0HA38|TT21B_MOUSE Tetratricopeptide repeat protein 21B OS=Mus musculus OX=10090 GN=Ttc21b PE=1 SV=1	1	10	10	10	10.7	150.79	1315	79.943	79	9	10	10	0	0	1	9	10	10	0	0	1	9	10	10	0	0	1	10	10.7	10.7	0	0	0.9	340180000	104510000	114620000	120540000	0	0	498620	2494400	656120	937910	894060	0
Q9ERD7	Q9ERD7	Tubulin beta-3 chain	Tubb3	sp|Q9ERD7|TBB3_MOUSE Tubulin beta-3 chain OS=Mus musculus OX=10090 GN=Tubb3 PE=1 SV=1	1	20	8	5	51.8	50.418	450	78.938	22	16	17	15	13	15	16	5	6	5	4	5	5	3	4	2	2	3	3	39.8	43.6	32	30.7	36.7	38	1050300000	304630000	169220000	265350000	95488000	135780000	79813000	26145000	7546000	3168800	7814000	2415000
P53994;P59279	P53994;P59279	Ras-related protein Rab-2A;Ras-related protein Rab-2B	Rab2a;Rab2b	sp|P53994|RAB2A_MOUSE Ras-related protein Rab-2A OS=Mus musculus OX=10090 GN=Rab2a PE=1 SV=1;sp|P59279|RAB2B_MOUSE Ras-related protein Rab-2B OS=Mus musculus OX=10090 GN=Rab2b PE=1 SV=1	2	9	9	9	49.1	23.547	212	78.816	15	8	9	8	0	0	1	8	9	8	0	0	1	8	9	8	0	0	1	44.8	49.1	45.8	0	0	6.1	766900000	207860000	283110000	227030000	0	0	48897000	45294000	11923000	16491000	13620000	0
O55201	O55201	Transcription elongation factor SPT5	Supt5h	sp|O55201|SPT5H_MOUSE Transcription elongation factor SPT5 OS=Mus musculus OX=10090 GN=Supt5h PE=1 SV=1	1	9	9	9	13.6	120.66	1082	78.471	58	7	6	9	0	0	1	7	6	9	0	0	1	7	6	9	0	0	1	10	8.5	13.6	0	0	0.9	199720000	56362000	48151000	94389000	0	0	818260	1183300	285120	240610	643430	0
Q9ERK4	Q9ERK4	Exportin-2	Cse1l	sp|Q9ERK4|XPO2_MOUSE Exportin-2 OS=Mus musculus OX=10090 GN=Cse1l PE=1 SV=1	1	10	10	10	11.7	110.45	971	78.461	56	9	8	7	0	0	1	9	8	7	0	0	1	9	8	7	0	0	1	10.1	9	7.8	0	0	1.3	376480000	96409000	96006000	183410000	0	0	652930	5182000	1576600	1605600	1988100	0
Q921M3	Q921M3	Splicing factor 3B subunit 3	Sf3b3	sp|Q921M3|SF3B3_MOUSE Splicing factor 3B subunit 3 OS=Mus musculus OX=10090 GN=Sf3b3 PE=1 SV=1	1	11	11	11	12	135.55	1217	78.395	60	8	9	10	0	0	1	8	9	10	0	0	1	8	9	10	0	0	1	8.1	10	11.2	0	0	1.2	407270000	121860000	134280000	150430000	0	0	695540	5377400	1604000	1736800	2025100	0
O88531	O88531	Palmitoyl-protein thioesterase 1	Ppt1	sp|O88531|PPT1_MOUSE Palmitoyl-protein thioesterase 1 OS=Mus musculus OX=10090 GN=Ppt1 PE=1 SV=2	1	6	6	6	23.5	34.49	306	78.332	16	5	6	6	0	0	0	5	6	6	0	0	0	5	6	6	0	0	0	20.6	23.5	23.5	0	0	0	480690000	153440000	220870000	106380000	0	0	0	16045000	4659000	7822900	3563200	0
Q99PU5	Q99PU5	Long-chain-fatty-acid--CoA ligase ACSBG1	Acsbg1	sp|Q99PU5|ACBG1_MOUSE Long-chain-fatty-acid--CoA ligase ACSBG1 OS=Mus musculus OX=10090 GN=Acsbg1 PE=1 SV=1	1	11	11	11	22.6	80.425	721	77.904	40	9	9	9	1	1	1	9	9	9	1	1	1	9	9	9	1	1	1	17.2	18.6	17.3	1.2	1.2	1.2	494000000	122640000	202850000	166050000	754030	899060	810730	9747700	2118000	3699900	3868200	18851
P51660	P51660	Peroxisomal multifunctional enzyme type 2	Hsd17b4	sp|P51660|DHB4_MOUSE Peroxisomal multifunctional enzyme type 2 OS=Mus musculus OX=10090 GN=Hsd17b4 PE=1 SV=3	1	11	11	11	21.6	79.481	735	77.884	45	10	10	10	0	0	0	10	10	10	0	0	0	10	10	10	0	0	0	19.3	20	19.3	0	0	0	523360000	173890000	192800000	156670000	0	0	0	6041200	2031500	2178400	1831300	0
Q9JHQ5	Q9JHQ5	Leucine zipper transcription factor-like protein 1	Lztfl1	sp|Q9JHQ5|LZTL1_MOUSE Leucine zipper transcription factor-like protein 1 OS=Mus musculus OX=10090 GN=Lztfl1 PE=1 SV=1	1	8	8	8	36.8	34.773	299	77.656	15	6	8	7	0	0	0	6	8	7	0	0	0	6	8	7	0	0	0	28.4	36.8	31.1	0	0	0	226470000	38604000	131750000	56117000	0	0	0	11959000	1854500	7177400	2927600	0
Q91VC3;A0A0N4SVP8;E9PV04	Q91VC3;A0A0N4SVP8;E9PV04	Eukaryotic initiation factor 4A-III;RNA helicase	Eif4a3;Eif4a3l2;	sp|Q91VC3|IF4A3_MOUSE Eukaryotic initiation factor 4A-III OS=Mus musculus OX=10090 GN=Eif4a3 PE=1 SV=3;tr|A0A0N4SVP8|A0A0N4SVP8_MOUSE RNA helicase OS=Mus musculus OX=10090 GN=Eif4a3l2 PE=3 SV=1;tr|E9PV04|E9PV04_MOUSE RNA helicase OS=Mus musculus OX=10090 G	3	11	9	9	28	46.839	411	77.047	26	10	9	11	1	1	1	8	7	9	0	0	0	8	7	9	0	0	0	25.8	22.6	28	3.9	3.9	3.9	627990000	225340000	176040000	226610000	0	0	0	16607000	5833800	4760600	6012300	0
Q7TMK9	Q7TMK9	Heterogeneous nuclear ribonucleoprotein Q	Syncrip	sp|Q7TMK9|HNRPQ_MOUSE Heterogeneous nuclear ribonucleoprotein Q OS=Mus musculus OX=10090 GN=Syncrip PE=1 SV=2	1	5	5	4	10.1	69.632	623	76.8	39	5	5	4	1	1	0	5	5	4	1	1	0	4	4	3	1	1	0	10.1	10.1	8	1.6	1.6	0	245140000	63757000	93084000	74654000	10346000	3296200	0	4907100	1249200	1872800	1435400	265270
P70372	P70372	ELAV-like protein 1	Elavl1	sp|P70372|ELAV1_MOUSE ELAV-like protein 1 OS=Mus musculus OX=10090 GN=Elavl1 PE=1 SV=2	1	8	8	8	29.1	36.169	326	76.712	18	8	8	7	0	0	0	8	8	7	0	0	0	8	8	7	0	0	0	29.1	29.1	26.4	0	0	0	917570000	321680000	402170000	193720000	0	0	0	35331000	11761000	16359000	7211000	0
Q8VDW0	Q8VDW0	ATP-dependent RNA helicase DDX39A	Ddx39a	sp|Q8VDW0|DX39A_MOUSE ATP-dependent RNA helicase DDX39A OS=Mus musculus OX=10090 GN=Ddx39a PE=1 SV=1	1	10	10	4	25.5	49.067	427	76.389	24	10	10	10	5	5	6	10	10	10	5	5	6	4	4	4	1	1	2	25.5	25.5	25.5	12.4	12.4	15.2	1340300000	411080000	392190000	453430000	24273000	36467000	22829000	33303000	11062000	9598000	10591000	670400
Q99LF4	Q99LF4	RNA-splicing ligase RtcB homolog	Rtcb	sp|Q99LF4|RTCB_MOUSE RNA-splicing ligase RtcB homolog OS=Mus musculus OX=10090 GN=Rtcb PE=1 SV=1	1	10	10	10	24.6	55.249	505	75.347	29	10	9	10	0	2	1	10	9	10	0	2	1	10	9	10	0	2	1	24.6	22	24.6	0	5.9	3.2	500000000	165080000	128600000	135010000	0	38072000	33242000	13970000	4451000	3391400	3709200	0
O35855	O35855	Branched-chain-amino-acid aminotransferase, mitochondrial	Bcat2	sp|O35855|BCAT2_MOUSE Branched-chain-amino-acid aminotransferase, mitochondrial OS=Mus musculus OX=10090 GN=Bcat2 PE=1 SV=2	1	9	9	9	25.7	44.127	393	74.706	22	8	9	9	0	1	0	8	9	9	0	1	0	8	9	9	0	1	0	22.1	25.7	25.7	0	4.1	0	552020000	160550000	205090000	180870000	0	5496100	0	11660000	3203600	4364600	4091400	0
Q9WUA3	Q9WUA3	ATP-dependent 6-phosphofructokinase, platelet type	Pfkp	sp|Q9WUA3|PFKAP_MOUSE ATP-dependent 6-phosphofructokinase, platelet type OS=Mus musculus OX=10090 GN=Pfkp PE=1 SV=1	1	8	8	7	13.5	85.454	784	74.381	37	7	7	7	0	0	0	7	7	7	0	0	0	6	6	6	0	0	0	12.1	12.1	11.4	0	0	0	243460000	80998000	90921000	71537000	0	0	0	4049900	1228700	1302200	1518900	0
P17742	P17742	Peptidyl-prolyl cis-trans isomerase A	Ppia	sp|P17742|PPIA_MOUSE Peptidyl-prolyl cis-trans isomerase A OS=Mus musculus OX=10090 GN=Ppia PE=1 SV=2	1	6	6	6	39	17.971	164	74.358	14	6	6	6	3	3	2	6	6	6	3	3	2	6	6	6	3	3	2	39	39	39	25	25	16.5	2944300000	838570000	848710000	1068700000	75919000	97304000	15154000	89851000	25764000	26271000	33850000	1139300
Q3V132	Q3V132	ADP/ATP translocase 4	Slc25a31	sp|Q3V132|ADT4_MOUSE ADP/ATP translocase 4 OS=Mus musculus OX=10090 GN=Slc25a31 PE=1 SV=1	1	11	11	10	34.7	35.257	320	74.33	23	11	11	11	0	2	0	11	11	11	0	2	0	10	10	10	0	1	0	34.7	34.7	34.7	0	5.9	0	2380000000	735350000	770560000	655280000	0	218840000	0	94159000	28145000	30814000	25685000	0
Q8QZT1	Q8QZT1	Acetyl-CoA acetyltransferase, mitochondrial	Acat1	sp|Q8QZT1|THIL_MOUSE Acetyl-CoA acetyltransferase, mitochondrial OS=Mus musculus OX=10090 GN=Acat1 PE=1 SV=1	1	6	6	6	20.8	44.816	424	74.248	24	5	6	6	1	1	0	5	6	6	1	1	0	5	6	6	1	1	0	16.5	20.8	20.8	2.8	2.8	0	383410000	140820000	126700000	113890000	1133900	874710	0	9713800	2172000	3988600	3469500	47246
Q922R8	Q922R8	Protein disulfide-isomerase A6	Pdia6	sp|Q922R8|PDIA6_MOUSE Protein disulfide-isomerase A6 OS=Mus musculus OX=10090 GN=Pdia6 PE=1 SV=3	1	7	7	7	20.5	48.1	440	74.094	25	7	7	7	2	1	1	7	7	7	2	1	1	7	7	7	2	1	1	20.5	20.5	20.5	6.4	3.9	3	534900000	132590000	142220000	234830000	10681000	8275700	6308200	18132000	4277600	4882900	7960900	427250
P05213;P68368	P05213;P68368	Tubulin alpha-1B chain;Tubulin alpha-4A chain	Tuba1b;Tuba4a	sp|P05213|TBA1B_MOUSE Tubulin alpha-1B chain OS=Mus musculus OX=10090 GN=Tuba1b PE=1 SV=2;sp|P68368|TBA4A_MOUSE Tubulin alpha-4A chain OS=Mus musculus OX=10090 GN=Tuba4a PE=1 SV=1	2	20	5	2	51.9	50.151	451	73.961	23	19	17	17	17	19	16	5	4	4	4	4	3	2	1	1	1	1	1	47.5	41.9	41.9	41.9	51.7	39.9	1035400000	283150000	256590000	222740000	91528000	126890000	54492000	43653000	11280000	10883000	9684200	3949600
Q99JY0	Q99JY0	Trifunctional enzyme subunit beta, mitochondrial	Hadhb	sp|Q99JY0|ECHB_MOUSE Trifunctional enzyme subunit beta, mitochondrial OS=Mus musculus OX=10090 GN=Hadhb PE=1 SV=1	1	9	9	9	19.6	51.386	475	73.662	28	9	8	9	1	1	1	9	8	9	1	1	1	9	8	9	1	1	1	19.6	17.3	19.6	1.9	1.9	1.9	1004400000	395330000	182960000	384540000	15612000	12031000	13891000	32650000	12698000	5812500	12656000	557560
P14206	P14206	Small ribosomal subunit protein uS2	Rpsa	sp|P14206|RSSA_MOUSE Small ribosomal subunit protein uS2 OS=Mus musculus OX=10090 GN=Rpsa PE=1 SV=4	1	7	7	7	28.1	32.838	295	73.221	15	5	5	5	0	0	0	5	5	5	0	0	0	5	5	5	0	0	0	20.7	24.4	22.4	0	0	0	467920000	99120000	219830000	148960000	0	0	0	31195000	6608000	14656000	9930900	0
Q9CQN1	Q9CQN1	Heat shock protein 75 kDa, mitochondrial	Trap1	sp|Q9CQN1|TRAP1_MOUSE Heat shock protein 75 kDa, mitochondrial OS=Mus musculus OX=10090 GN=Trap1 PE=1 SV=1	1	10	10	10	18.7	80.208	706	73.066	52	10	9	8	0	0	0	10	9	8	0	0	0	10	9	8	0	0	0	18.7	17.3	15.9	0	0	0	276680000	91867000	100810000	83997000	0	0	0	3773200	1292400	1350100	1130700	0
Q61879	Q61879	Myosin-10	Myh10	sp|Q61879|MYH10_MOUSE Myosin-10 OS=Mus musculus OX=10090 GN=Myh10 PE=1 SV=2	1	12	9	5	8	228.99	1976	72.644	127	9	10	10	0	0	0	6	7	8	0	0	0	4	4	5	0	0	0	5.8	6.7	6.8	0	0	0	151930000	34133000	72039000	45758000	0	0	0	577270	180250	185600	211410	0
P40142	P40142	Transketolase	Tkt	sp|P40142|TKT_MOUSE Transketolase OS=Mus musculus OX=10090 GN=Tkt PE=1 SV=1	1	6	6	6	15.7	67.63	623	72.219	34	6	6	6	0	0	0	6	6	6	0	0	0	6	6	6	0	0	0	15.7	15.7	15.7	0	0	0	522000000	163390000	162960000	195650000	0	0	0	4777000	1551600	1462800	1762600	0
Q3U1J4	Q3U1J4	DNA damage-binding protein 1	Ddb1	sp|Q3U1J4|DDB1_MOUSE DNA damage-binding protein 1 OS=Mus musculus OX=10090 GN=Ddb1 PE=1 SV=2	1	10	10	10	12.6	126.85	1140	72.152	58	8	9	10	0	0	0	8	9	10	0	0	0	8	9	10	0	0	0	10.4	11.4	12.6	0	0	0	423460000	119180000	151590000	152700000	0	0	0	3331200	875470	1231500	1224200	0
Q6P5F9	Q6P5F9	Exportin-1	Xpo1	sp|Q6P5F9|XPO1_MOUSE Exportin-1 OS=Mus musculus OX=10090 GN=Xpo1 PE=1 SV=1	1	7	7	7	10	123.09	1071	71.948	58	6	6	6	0	1	1	6	6	6	0	1	1	6	6	6	0	1	1	8.7	8.7	8.2	0	1.4	0.9	333110000	103740000	135040000	90562000	0	0	3765500	2835000	692410	1133100	944620	0
Q8VC30	Q8VC30	Triokinase/FMN cyclase	Tkfc	sp|Q8VC30|TKFC_MOUSE Triokinase/FMN cyclase OS=Mus musculus OX=10090 GN=Tkfc PE=1 SV=1	1	5	5	5	10.2	59.69	578	71.896	33	5	5	4	0	0	0	5	5	4	0	0	0	5	5	4	0	0	0	10.2	10.2	10.2	0	0	0	490470000	157580000	174150000	158740000	0	0	0	7118400	2242800	2806700	2068900	0
P60335	P60335	Poly(rC)-binding protein 1	Pcbp1	sp|P60335|PCBP1_MOUSE Poly(rC)-binding protein 1 OS=Mus musculus OX=10090 GN=Pcbp1 PE=1 SV=1	1	8	8	6	32.9	37.497	356	71.537	21	7	8	7	3	2	0	7	8	7	3	2	0	5	6	5	2	2	0	30.3	32.9	30.3	10.7	7	0	901200000	189050000	388730000	310290000	5873700	7257100	0	39731000	8454200	17055000	13596000	279700
P51174	P51174	Long-chain specific acyl-CoA dehydrogenase, mitochondrial	Acadl	sp|P51174|ACADL_MOUSE Long-chain specific acyl-CoA dehydrogenase, mitochondrial OS=Mus musculus OX=10090 GN=Acadl PE=1 SV=2	1	10	10	10	27.2	47.907	430	70.577	24	8	10	9	1	1	1	8	10	9	1	1	1	8	10	9	1	1	1	24.7	27.2	24.9	2.3	2.3	2.3	779330000	131470000	269590000	226030000	54386000	35817000	62036000	21279000	2902000	6202800	5830700	2266100
P70296	P70296	Phosphatidylethanolamine-binding protein 1	Pebp1	sp|P70296|PEBP1_MOUSE Phosphatidylethanolamine-binding protein 1 OS=Mus musculus OX=10090 GN=Pebp1 PE=1 SV=3	1	7	7	6	48.1	20.83	187	70.542	10	7	7	7	2	2	0	7	7	7	2	2	0	6	6	6	2	2	0	48.1	48.1	48.1	21.4	21.4	0	1607100000	554680000	562670000	291940000	41884000	155940000	0	65186000	28562000	27393000	7780000	551650
Q99MW1	Q99MW1	Serine/threonine-protein kinase 31	Stk31	sp|Q99MW1|STK31_MOUSE Serine/threonine-protein kinase 31 OS=Mus musculus OX=10090 GN=Stk31 PE=1 SV=2	1	11	11	11	15.3	115.02	1018	70.314	68	8	11	10	0	0	0	8	11	10	0	0	0	8	11	10	0	0	0	10.5	15.3	13.9	0	0	0	473910000	98786000	203060000	172070000	0	0	0	5075100	1012300	2137100	1925700	0
P01869	P01869	Ig gamma-1 chain C region, membrane-bound form	Ighg1	sp|P01869|IGH1M_MOUSE Ig gamma-1 chain C region, membrane-bound form OS=Mus musculus OX=10090 GN=Ighg1 PE=1 SV=2	1	7	7	7	26.7	43.386	393	69.686	16	6	6	6	6	7	6	6	6	6	6	7	6	6	6	6	6	7	6	22.4	22.4	22.4	22.4	26.7	22.4	1672700000	156540000	127960000	157870000	331090000	407400000	491820000	78114000	8164100	6242700	7192500	15303000
Q8JZQ9	Q8JZQ9	Eukaryotic translation initiation factor 3 subunit B	Eif3b	sp|Q8JZQ9|EIF3B_MOUSE Eukaryotic translation initiation factor 3 subunit B OS=Mus musculus OX=10090 GN=Eif3b PE=1 SV=1	1	10	10	10	16.7	91.369	803	69.507	40	9	9	10	1	0	0	9	9	10	1	0	0	9	9	10	1	0	0	15.2	15.2	16.7	1.6	0	0	264230000	89394000	88364000	84576000	1901500	0	0	1980600	722610	765850	492160	47538
Q8C1A5	Q8C1A5	Thimet oligopeptidase	Thop1	sp|Q8C1A5|THOP1_MOUSE Thimet oligopeptidase OS=Mus musculus OX=10090 GN=Thop1 PE=1 SV=1	1	11	11	11	19.7	78.025	687	69.473	45	8	11	10	0	1	0	8	11	10	0	1	0	8	11	10	0	1	0	14.8	19.7	18.2	0	1.5	0	383060000	103210000	154570000	122400000	0	2879600	0	5467300	1382900	2418400	1602000	0
Q9Z1F9	Q9Z1F9	SUMO-activating enzyme subunit 2	Uba2	sp|Q9Z1F9|SAE2_MOUSE SUMO-activating enzyme subunit 2 OS=Mus musculus OX=10090 GN=Uba2 PE=1 SV=1	1	11	11	11	21.9	70.568	638	68.803	36	8	11	10	3	3	3	8	11	10	3	3	3	8	11	10	3	3	3	16.5	21.9	19.6	5.6	5	5	473530000	129030000	168490000	148870000	5680400	13644000	7812200	12774000	3435000	4590100	3994700	157790
Q9CXS4	Q9CXS4	Centromere protein V	Cenpv	sp|Q9CXS4|CENPV_MOUSE Centromere protein V OS=Mus musculus OX=10090 GN=Cenpv PE=1 SV=2	1	7	7	7	46.8	27.541	252	68.748	15	7	6	5	0	0	0	7	6	5	0	0	0	7	6	5	0	0	0	46.8	41.7	36.1	0	0	0	309800000	124600000	96325000	88874000	0	0	0	9500000	4189100	2564600	2746300	0
Q9Z1X4;Q91WM1	Q9Z1X4	Interleukin enhancer-binding factor 3	Ilf3	sp|Q9Z1X4|ILF3_MOUSE Interleukin enhancer-binding factor 3 OS=Mus musculus OX=10090 GN=Ilf3 PE=1 SV=2	2	9	9	9	10.8	96.02	898	68.594	42	8	8	7	0	0	0	8	8	7	0	0	0	8	8	7	0	0	0	9.7	9.7	9.7	0	0	0	303700000	106230000	99983000	97488000	0	0	0	3783300	1113300	1178900	1491200	0
Q99NB9	Q99NB9	Splicing factor 3B subunit 1	Sf3b1	sp|Q99NB9|SF3B1_MOUSE Splicing factor 3B subunit 1 OS=Mus musculus OX=10090 GN=Sf3b1 PE=1 SV=1	1	11	11	11	12.7	145.81	1304	68.011	73	7	8	7	0	0	0	7	8	7	0	0	0	7	8	7	0	0	0	9.4	9.8	7.7	0	0	0	361600000	122120000	129010000	110470000	0	0	0	1067900	210050	273250	584620	0
O55029	O55029	Coatomer subunit beta	Copb2	sp|O55029|COPB2_MOUSE Coatomer subunit beta OS=Mus musculus OX=10090 GN=Copb2 PE=1 SV=2	1	10	10	10	14.9	102.45	905	67.725	53	8	7	8	0	0	0	8	7	8	0	0	0	8	7	8	0	0	0	11.3	11.6	12.6	0	0	0	409890000	127820000	139870000	142200000	0	0	0	5382200	1576000	1818000	1988100	0
O88844	O88844	Isocitrate dehydrogenase [NADP] cytoplasmic	Idh1	sp|O88844|IDHC_MOUSE Isocitrate dehydrogenase [NADP] cytoplasmic OS=Mus musculus OX=10090 GN=Idh1 PE=1 SV=2	1	9	9	9	24.4	46.674	414	67.127	31	8	7	6	0	0	0	8	7	6	0	0	0	8	7	6	0	0	0	21.5	22.2	18.4	0	0	0	358880000	116840000	116970000	125080000	0	0	0	8326700	2677800	2731900	2917000	0
Q8VDM6	Q8VDM6	Heterogeneous nuclear ribonucleoprotein U-like protein 1	Hnrnpul1	sp|Q8VDM6|HNRL1_MOUSE Heterogeneous nuclear ribonucleoprotein U-like protein 1 OS=Mus musculus OX=10090 GN=Hnrnpul1 PE=1 SV=1	1	8	8	8	12.9	96.001	859	66.984	45	6	6	7	0	0	0	6	6	7	0	0	0	6	6	7	0	0	0	9.7	9.7	11.6	0	0	0	314880000	92677000	110360000	111850000	0	0	0	2187200	625520	761810	799830	0
P62960	P62960	Y-box-binding protein 1	Ybx1	sp|P62960|YBOX1_MOUSE Y-box-binding protein 1 OS=Mus musculus OX=10090 GN=Ybx1 PE=1 SV=3	1	5	2	2	22.4	35.73	322	66.911	14	4	4	5	0	0	0	1	1	2	0	0	0	1	1	2	0	0	0	13	13	22.4	0	0	0	76982000	20998000	9984100	45999000	0	0	0	3292800	1499900	713150	1079700	0
P08003	P08003	Protein disulfide-isomerase A4	Pdia4	sp|P08003|PDIA4_MOUSE Protein disulfide-isomerase A4 OS=Mus musculus OX=10090 GN=Pdia4 PE=1 SV=3	1	10	10	10	21.2	71.982	638	66.703	42	7	9	9	1	0	0	7	9	9	1	0	0	7	9	9	1	0	0	16.3	19.4	19.4	1.4	0	0	359160000	75439000	139160000	139480000	5087200	0	0	5870200	1143400	2470100	2135500	121120
P62908	P62908	Small ribosomal subunit protein uS3	Rps3	sp|P62908|RS3_MOUSE Small ribosomal subunit protein uS3 OS=Mus musculus OX=10090 GN=Rps3 PE=1 SV=1	1	8	8	8	32.5	26.674	243	66.57	19	8	8	8	0	0	0	8	8	8	0	0	0	8	8	8	0	0	0	32.5	32.5	32.5	0	0	0	580230000	259130000	174450000	146660000	0	0	0	27585000	12538000	8280800	6766800	0
P14685	P14685	26S proteasome non-ATPase regulatory subunit 3	Psmd3	sp|P14685|PSMD3_MOUSE 26S proteasome non-ATPase regulatory subunit 3 OS=Mus musculus OX=10090 GN=Psmd3 PE=1 SV=3	1	9	9	9	18.5	60.718	530	66.429	39	8	9	9	0	0	0	8	9	9	0	0	0	8	9	9	0	0	0	15.7	18.5	18.5	0	0	0	422510000	113420000	156230000	152860000	0	0	0	5705000	1240400	2369200	2095300	0
Q9CXY6	Q9CXY6	Interleukin enhancer-binding factor 2	Ilf2	sp|Q9CXY6|ILF2_MOUSE Interleukin enhancer-binding factor 2 OS=Mus musculus OX=10090 GN=Ilf2 PE=1 SV=1	1	9	9	9	24.4	43.062	390	66.219	21	9	9	8	0	0	0	9	9	8	0	0	0	9	9	8	0	0	0	24.4	24.4	20.8	0	0	0	468160000	154020000	190820000	123320000	0	0	0	13945000	4534400	5894300	3516500	0
Q8CGP2;Q8CGP1;Q64475;P10853;Q6ZWY9;Q64525;Q64478;P10854;Q9D2U9;Q8CGP0;Q64524	Q8CGP2;Q8CGP1;Q64475;P10853;Q6ZWY9;Q64525;Q64478;P10854;Q9D2U9;Q8CGP0;Q64524	Histone H2B type 1-P;Histone H2B type 1-K;Histone H2B type 1-B	Hist1h2bp;H2bc12;H2bc3	sp|Q8CGP2|H2B1P_MOUSE Histone H2B type 1-P OS=Mus musculus OX=10090 GN=Hist1h2bp PE=1 SV=3;sp|Q8CGP1|H2B1K_MOUSE Histone H2B type 1-K OS=Mus musculus OX=10090 GN=H2bc12 PE=1 SV=3;sp|Q64475|H2B1B_MOUSE Histone H2B type 1-B OS=Mus musculus OX=10090 GN=H2bc3	11	7	7	3	46.8	13.992	126	65.814	11	6	7	7	6	5	6	6	7	7	6	5	6	3	3	3	3	3	3	41.3	46.8	46.8	41.3	35.7	39.7	13886000000	4271600000	4741200000	4001400000	405510000	308990000	157650000	622590000	176430000	210080000	188220000	18535000
Q99PT1	Q99PT1	Rho GDP-dissociation inhibitor 1	Arhgdia	sp|Q99PT1|GDIR1_MOUSE Rho GDP-dissociation inhibitor 1 OS=Mus musculus OX=10090 GN=Arhgdia PE=1 SV=3	1	5	5	5	38.2	23.407	204	65.711	15	5	5	5	0	0	1	5	5	5	0	0	1	5	5	5	0	0	1	38.2	38.2	38.2	0	0	7.4	457320000	191870000	123050000	132400000	0	0	10002000	11341000	4369500	3193900	3111200	0
P97351	P97351	Small ribosomal subunit protein eS1	Rps3a	sp|P97351|RS3A_MOUSE Small ribosomal subunit protein eS1 OS=Mus musculus OX=10090 GN=Rps3a PE=1 SV=3	1	8	8	8	30.3	29.885	264	65.681	19	8	8	7	0	0	1	8	8	7	0	0	1	8	8	7	0	0	1	30.3	30.3	25.4	0	0	5.3	590390000	178410000	192620000	198240000	0	0	21116000	17801000	5903300	6881000	5016600	0
Q8R326	Q8R326	Paraspeckle component 1	Pspc1	sp|Q8R326|PSPC1_MOUSE Paraspeckle component 1 OS=Mus musculus OX=10090 GN=Pspc1 PE=1 SV=1	1	8	8	8	17.8	58.758	523	65.503	27	7	7	6	0	0	0	7	7	6	0	0	0	7	7	6	0	0	0	14.1	15.1	15.1	0	0	0	678670000	251270000	211650000	215750000	0	0	0	12739000	4658700	4034000	4046300	0
O35129	O35129	Prohibitin-2	Phb2	sp|O35129|PHB2_MOUSE Prohibitin-2 OS=Mus musculus OX=10090 GN=Phb2 PE=1 SV=1	1	8	8	8	31.1	33.296	299	65.417	26	7	7	7	0	0	0	7	7	7	0	0	0	7	7	7	0	0	0	28.1	27.8	27.8	0	0	0	644850000	236850000	267870000	140140000	0	0	0	15836000	5833700	6590100	3412300	0
P16546	P16546	Spectrin alpha chain, non-erythrocytic 1	Sptan1	sp|P16546|SPTN1_MOUSE Spectrin alpha chain, non-erythrocytic 1 OS=Mus musculus OX=10090 GN=Sptan1 PE=1 SV=4	1	10	10	10	5.7	284.59	2472	65.161	190	7	8	9	0	0	0	7	8	9	0	0	0	7	8	9	0	0	0	4.4	4.4	4.9	0	0	0	116570000	36218000	37949000	42405000	0	0	0	345620	80665	118010	146950	0
Q8C854	Q8C854	Myelin expression factor 2	Myef2	sp|Q8C854|MYEF2_MOUSE Myelin expression factor 2 OS=Mus musculus OX=10090 GN=Myef2 PE=1 SV=1	1	8	8	8	16.4	63.294	591	64.965	35	7	8	8	0	0	0	7	8	8	0	0	0	7	8	8	0	0	0	13	16.4	16.4	0	0	0	449500000	119650000	137370000	192480000	0	0	0	11256000	3329100	3641400	4285500	0
Q7TPV4	Q7TPV4	Myb-binding protein 1A	Mybbp1a	sp|Q7TPV4|MBB1A_MOUSE Myb-binding protein 1A OS=Mus musculus OX=10090 GN=Mybbp1a PE=1 SV=2	1	10	10	10	10	152.04	1344	64.864	81	9	8	10	0	0	0	9	8	10	0	0	0	9	8	10	0	0	0	9.3	8.4	10	0	0	0	192190000	44807000	80442000	66940000	0	0	0	1077600	236530	551620	289440	0
P52825	P52825	Carnitine O-palmitoyltransferase 2, mitochondrial	Cpt2	sp|P52825|CPT2_MOUSE Carnitine O-palmitoyltransferase 2, mitochondrial OS=Mus musculus OX=10090 GN=Cpt2 PE=1 SV=2	1	8	8	8	15.5	73.98	658	64.626	44	6	7	6	0	1	2	6	7	6	0	1	2	6	7	6	0	1	2	10.8	13.2	11.6	0	2.3	3.6	936580000	219460000	211610000	176780000	0	166050000	162670000	6508400	2497600	1822300	2054200	0
P62874;P29387;Q61011	P62874	Guanine nucleotide-binding protein G(I)/G(S)/G(T) subunit beta-1	Gnb1	sp|P62874|GBB1_MOUSE Guanine nucleotide-binding protein G(I)/G(S)/G(T) subunit beta-1 OS=Mus musculus OX=10090 GN=Gnb1 PE=1 SV=3	3	8	8	4	26.2	37.377	340	64.482	13	8	6	6	0	0	0	8	6	6	0	0	0	4	3	2	0	0	0	26.2	22.6	22.1	0	0	0	461340000	189050000	137690000	134600000	0	0	0	32349000	12822000	10215000	9311900	0
A2AGT5	A2AGT5	Cytoskeleton-associated protein 5	Ckap5	sp|A2AGT5|CKAP5_MOUSE Cytoskeleton-associated protein 5 OS=Mus musculus OX=10090 GN=Ckap5 PE=1 SV=1	1	10	10	10	6.2	225.63	2032	64.214	121	9	10	9	0	0	0	9	10	9	0	0	0	9	10	9	0	0	0	5.5	6.2	5.5	0	0	0	246890000	70729000	90318000	85838000	0	0	0	1896600	539090	703710	653750	0
Q6P5E4	Q6P5E4	UDP-glucose:glycoprotein glucosyltransferase 1	Uggt1	sp|Q6P5E4|UGGG1_MOUSE UDP-glucose:glycoprotein glucosyltransferase 1 OS=Mus musculus OX=10090 GN=Uggt1 PE=1 SV=4	1	9	9	9	7.7	176.43	1551	63.879	86	7	9	7	0	0	0	7	9	7	0	0	0	7	9	7	0	0	0	6.1	7.7	6.1	0	0	0	164320000	45760000	66677000	51881000	0	0	0	1264200	353330	474270	436630	0
P49312	P49312	Heterogeneous nuclear ribonucleoprotein A1	Hnrnpa1	sp|P49312|ROA1_MOUSE Heterogeneous nuclear ribonucleoprotein A1 OS=Mus musculus OX=10090 GN=Hnrnpa1 PE=1 SV=2	1	7	6	6	29.4	34.196	320	63.877	19	7	7	7	0	0	0	6	6	6	0	0	0	6	6	6	0	0	0	29.4	29.4	29.4	0	0	0	442130000	155040000	193670000	93415000	0	0	0	14990000	4866700	6670600	3452700	0
Q9CZ13	Q9CZ13	Cytochrome b-c1 complex subunit 1, mitochondrial	Uqcrc1	sp|Q9CZ13|QCR1_MOUSE Cytochrome b-c1 complex subunit 1, mitochondrial OS=Mus musculus OX=10090 GN=Uqcrc1 PE=1 SV=2	1	7	7	7	19.2	52.851	480	63.875	22	7	5	6	0	0	0	7	5	6	0	0	0	7	5	6	0	0	0	19.2	13.3	17.3	0	0	0	406070000	172690000	92333000	141040000	0	0	0	15191000	6443700	3382800	5364100	0
P70398;F8VPU6	P70398	Probable ubiquitin carboxyl-terminal hydrolase FAF-X	Usp9x	sp|P70398|USP9X_MOUSE Probable ubiquitin carboxyl-terminal hydrolase FAF-X OS=Mus musculus OX=10090 GN=Usp9x PE=1 SV=2	2	10	10	10	4.5	290.71	2559	63.726	140	10	9	8	1	1	1	10	9	8	1	1	1	10	9	8	1	1	1	4.5	4.1	3.8	0.4	0.4	0.4	215220000	64591000	70940000	72640000	2576700	2884400	1586000	1154400	347350	384860	371880	18405
Q9Z2X1	Q9Z2X1	Heterogeneous nuclear ribonucleoprotein F	Hnrnpf	sp|Q9Z2X1|HNRPF_MOUSE Heterogeneous nuclear ribonucleoprotein F OS=Mus musculus OX=10090 GN=Hnrnpf PE=1 SV=3	1	7	6	6	26.3	45.729	415	63.396	23	7	7	7	1	2	1	6	6	6	0	1	0	6	6	6	0	1	0	26.3	26.3	26.3	2.4	5.5	2.4	757870000	318850000	181070000	256930000	0	1013800	0	5158700	1952700	1308900	1853000	0
P17426	P17426	AP-2 complex subunit alpha-1	Ap2a1	sp|P17426|AP2A1_MOUSE AP-2 complex subunit alpha-1 OS=Mus musculus OX=10090 GN=Ap2a1 PE=1 SV=1	1	10	10	8	13.4	107.66	977	62.946	60	9	8	9	0	0	0	9	8	9	0	0	0	7	6	7	0	0	0	11.7	10.4	11.9	0	0	0	237820000	69639000	79747000	88431000	0	0	0	2913700	885960	996300	1031400	0
P24527	P24527	Leukotriene A-4 hydrolase	Lta4h	sp|P24527|LKHA4_MOUSE Leukotriene A-4 hydrolase OS=Mus musculus OX=10090 GN=Lta4h PE=1 SV=4	1	10	10	10	21.6	69.05	611	62.936	40	9	10	9	0	0	0	9	10	9	0	0	0	9	10	9	0	0	0	20	21.6	19.3	0	0	0	200170000	59286000	74829000	66056000	0	0	0	4544100	1334200	1718100	1491900	0
Q9CX86	Q9CX86	Heterogeneous nuclear ribonucleoprotein A0	Hnrnpa0	sp|Q9CX86|ROA0_MOUSE Heterogeneous nuclear ribonucleoprotein A0 OS=Mus musculus OX=10090 GN=Hnrnpa0 PE=1 SV=1	1	7	7	7	23	30.53	305	62.409	15	7	6	5	0	0	0	7	6	5	0	0	0	7	6	5	0	0	0	23	21.3	21	0	0	0	565930000	222160000	225570000	118190000	0	0	0	13217000	5103000	5480300	2633800	0
P18760;P45591	P18760	Cofilin-1	Cfl1	sp|P18760|COF1_MOUSE Cofilin-1 OS=Mus musculus OX=10090 GN=Cfl1 PE=1 SV=3	2	6	6	6	46.4	18.559	166	62.267	12	3	6	5	1	1	1	3	6	5	1	1	1	3	6	5	1	1	1	22.3	46.4	34.3	6.6	6.6	6.6	526660000	105910000	205850000	185020000	14914000	10751000	4212700	34680000	7210300	13400000	11579000	1242800
O55234	O55234	Proteasome subunit beta type-5	Psmb5	sp|O55234|PSB5_MOUSE Proteasome subunit beta type-5 OS=Mus musculus OX=10090 GN=Psmb5 PE=1 SV=3	1	8	8	8	35.2	28.532	264	61.634	17	8	7	7	0	0	0	8	7	7	0	0	0	8	7	7	0	0	0	35.2	31.4	31.4	0	0	0	358050000	121130000	132440000	104480000	0	0	0	19539000	6644200	7238700	5656100	0
P01027	P01027	Complement C3	C3	sp|P01027|CO3_MOUSE Complement C3 OS=Mus musculus OX=10090 GN=C3 PE=1 SV=3	1	7	7	7	4.7	186.48	1663	61.011	114	6	6	7	1	1	0	6	6	7	1	1	0	6	6	7	1	1	0	4	4	4.7	0.6	0.6	0	323470000	112460000	97968000	113040000	0	0	0	2837500	986510	859370	991600	0
Q61768;P28738;P33175	Q61768	Kinesin-1 heavy chain	Kif5b	sp|Q61768|KINH_MOUSE Kinesin-1 heavy chain OS=Mus musculus OX=10090 GN=Kif5b PE=1 SV=3	3	9	9	9	11.8	109.55	963	61.009	67	5	9	7	0	0	0	5	9	7	0	0	0	5	9	7	0	0	0	6.4	11.8	8.8	0	0	0	187390000	14189000	99150000	74055000	0	0	0	1170800	178180	571800	420850	0
P47962	P47962	Large ribosomal subunit protein uL18	Rpl5	sp|P47962|RL5_MOUSE Large ribosomal subunit protein uL18 OS=Mus musculus OX=10090 GN=Rpl5 PE=1 SV=3	1	8	8	8	29.6	34.4	297	60.06	17	6	7	7	0	0	0	6	7	7	0	0	0	6	7	7	0	0	0	23.2	26.6	26.3	0	0	0	388250000	96838000	149920000	141500000	0	0	0	9704400	2124100	3785200	3795100	0
Q8BMF4	Q8BMF4	Dihydrolipoyllysine-residue acetyltransferase component of pyruvate dehydrogenase complex, mitochondrial	Dlat	sp|Q8BMF4|ODP2_MOUSE Dihydrolipoyllysine-residue acetyltransferase component of pyruvate dehydrogenase complex, mitochondrial OS=Mus musculus OX=10090 GN=Dlat PE=1 SV=2	1	7	7	7	16.4	67.941	642	59.962	36	7	7	7	0	0	0	7	7	7	0	0	0	7	7	7	0	0	0	16.4	16.4	16.4	0	0	0	788810000	255280000	261600000	271930000	0	0	0	20156000	6417300	6599600	7139100	0
A6H630	A6H630	Damage-control phosphatase ARMT1	Armt1	sp|A6H630|ARMT1_MOUSE Damage-control phosphatase ARMT1 OS=Mus musculus OX=10090 GN=Armt1 PE=1 SV=1	1	9	9	9	21.6	50.548	439	59.461	27	9	8	8	1	0	0	9	8	8	1	0	0	9	8	8	1	0	0	21.6	18.5	18.5	2.5	0	0	442620000	158970000	130700000	152720000	232820	0	0	7135200	2479200	2208300	2447800	8622.9
Q9D0I9	Q9D0I9	Arginine--tRNA ligase, cytoplasmic	Rars1	sp|Q9D0I9|SYRC_MOUSE Arginine--tRNA ligase, cytoplasmic OS=Mus musculus OX=10090 GN=Rars1 PE=1 SV=2	1	8	8	8	15.5	75.673	660	59.328	42	8	7	6	0	1	0	8	7	6	0	1	0	8	7	6	0	1	0	15.5	13.9	12.3	0	1.8	0	287950000	88846000	103090000	93872000	0	2134000	0	4951600	1500400	1739000	1661300	0
P12970	P12970	Large ribosomal subunit protein eL8	Rpl7a	sp|P12970|RL7A_MOUSE Large ribosomal subunit protein eL8 OS=Mus musculus OX=10090 GN=Rpl7a PE=1 SV=2	1	9	9	9	34.2	29.976	266	59.253	14	9	9	9	1	1	1	9	9	9	1	1	1	9	9	9	1	1	1	34.2	34.2	34.2	4.9	4.9	4.9	899180000	348030000	274700000	270690000	1631200	1945300	2171900	46024000	18069000	13659000	13885000	116520
P06745	P06745	Glucose-6-phosphate isomerase	Gpi	sp|P06745|G6PI_MOUSE Glucose-6-phosphate isomerase OS=Mus musculus OX=10090 GN=Gpi PE=1 SV=4	1	4	4	4	9.9	62.766	558	58.84	33	4	4	4	0	0	0	4	4	4	0	0	0	4	4	4	0	0	0	9.9	9.9	9.9	0	0	0	413090000	155430000	126430000	131220000	0	0	0	7567800	2739200	2863200	1965400	0
Q9EQH3	Q9EQH3	Vacuolar protein sorting-associated protein 35	Vps35	sp|Q9EQH3|VPS35_MOUSE Vacuolar protein sorting-associated protein 35 OS=Mus musculus OX=10090 GN=Vps35 PE=1 SV=1	1	8	8	8	12.7	91.712	796	58.585	48	8	8	7	0	0	0	8	8	7	0	0	0	8	8	7	0	0	0	12.7	12.7	10.9	0	0	0	493430000	146180000	176220000	171040000	0	0	0	7366000	2093600	2489200	2783200	0
P62242	P62242	Small ribosomal subunit protein eS8	Rps8	sp|P62242|RS8_MOUSE Small ribosomal subunit protein eS8 OS=Mus musculus OX=10090 GN=Rps8 PE=1 SV=2	1	7	7	7	44.7	24.205	208	57.994	11	7	6	6	0	0	1	7	6	6	0	0	1	7	6	6	0	0	1	44.7	37.5	37.5	0	0	5.3	547380000	214880000	179000000	152350000	0	0	1148100	35419000	14056000	11795000	9463400	0
Q9CZS1	Q9CZS1	Aldehyde dehydrogenase X, mitochondrial	Aldh1b1	sp|Q9CZS1|AL1B1_MOUSE Aldehyde dehydrogenase X, mitochondrial OS=Mus musculus OX=10090 GN=Aldh1b1 PE=1 SV=1	1	9	8	8	22.2	57.552	519	57.938	29	8	6	6	0	1	0	7	5	5	0	1	0	7	5	5	0	1	0	18.9	14.1	12.3	0	2.9	0	126570000	60589000	34471000	30668000	0	840090	0	1489800	562180	499350	428250	0
Q9CYG7	Q9CYG7	Mitochondrial import receptor subunit TOM34	Tomm34	sp|Q9CYG7|TOM34_MOUSE Mitochondrial import receptor subunit TOM34 OS=Mus musculus OX=10090 GN=Tomm34 PE=1 SV=1	1	9	9	9	30.1	34.278	309	57.576	22	5	9	7	0	1	0	5	9	7	0	1	0	5	9	7	0	1	0	14.9	30.1	19.4	0	3.2	0	278440000	36904000	184680000	56133000	0	722280	0	10867000	1323100	7384300	2126600	0
Q9EQ20	Q9EQ20	Methylmalonate-semialdehyde/malonate-semialdehyde dehydrogenase [acylating], mitochondrial	Aldh6a1	sp|Q9EQ20|MMSA_MOUSE Methylmalonate-semialdehyde/malonate-semialdehyde dehydrogenase [acylating], mitochondrial OS=Mus musculus OX=10090 GN=Aldh6a1 PE=1 SV=1	1	5	5	5	13.5	57.915	535	57.186	33	4	5	4	0	0	1	4	5	4	0	0	1	4	5	4	0	0	1	13.5	13.5	13.5	0	0	1.9	169490000	62082000	63123000	43310000	0	0	977220	3557400	1160700	1424600	942440	0
Q9CZU6	Q9CZU6	Citrate synthase, mitochondrial	Cs	sp|Q9CZU6|CISY_MOUSE Citrate synthase, mitochondrial OS=Mus musculus OX=10090 GN=Cs PE=1 SV=1	1	7	7	4	17.7	51.736	464	57.159	21	7	7	7	1	1	0	7	7	7	1	1	0	4	4	4	0	0	0	17.7	17.7	17.7	2.4	2.4	0	963420000	344610000	280370000	333760000	3266100	1417900	0	34427000	12381000	10005000	12041000	155530
P50580	P50580	Proliferation-associated protein 2G4	Pa2g4	sp|P50580|PA2G4_MOUSE Proliferation-associated protein 2G4 OS=Mus musculus OX=10090 GN=Pa2g4 PE=1 SV=3	1	8	8	8	24.4	43.698	394	56.294	24	8	8	7	0	0	0	8	8	7	0	0	0	8	8	7	0	0	0	24.4	24.4	19.5	0	0	0	450100000	177560000	142460000	130080000	0	0	0	15501000	5517000	4941600	5041900	0
P62141	P62141	Serine/threonine-protein phosphatase PP1-beta catalytic subunit	Ppp1cb	sp|P62141|PP1B_MOUSE Serine/threonine-protein phosphatase PP1-beta catalytic subunit OS=Mus musculus OX=10090 GN=Ppp1cb PE=1 SV=3	1	8	8	3	27.5	37.186	327	56.042	19	6	7	7	0	0	0	6	7	7	0	0	0	2	3	2	0	0	0	20.8	24.8	23.5	0	0	0	309660000	96083000	129770000	83810000	0	0	0	5351300	1618800	2352200	1380300	0
P27612	P27612	Phospholipase A-2-activating protein	Plaa	sp|P27612|PLAP_MOUSE Phospholipase A-2-activating protein OS=Mus musculus OX=10090 GN=Plaa PE=1 SV=4	1	8	8	8	15.6	87.22	794	55.801	51	6	6	7	0	1	0	6	6	7	0	1	0	6	6	7	0	1	0	11.5	12	14	0	1.5	0	255890000	72326000	78365000	103650000	0	1546800	0	4389900	1219000	1286700	1853800	0
Q91V41	Q91V41	Ras-related protein Rab-14	Rab14	sp|Q91V41|RAB14_MOUSE Ras-related protein Rab-14 OS=Mus musculus OX=10090 GN=Rab14 PE=1 SV=3	1	7	7	7	45.1	23.897	215	55.726	16	7	7	7	0	1	1	7	7	7	0	1	1	7	7	7	0	1	1	45.1	45.1	45.1	0	7.4	7	365880000	134410000	124490000	101240000	0	2189900	3553300	14591000	5697400	4920100	3974000	0
Q60668	Q60668	Heterogeneous nuclear ribonucleoprotein D0	Hnrnpd	sp|Q60668|HNRPD_MOUSE Heterogeneous nuclear ribonucleoprotein D0 OS=Mus musculus OX=10090 GN=Hnrnpd PE=1 SV=2	1	8	8	8	22.3	38.354	355	55.117	15	8	8	8	1	1	0	8	8	8	1	1	0	8	8	8	1	1	0	22.3	22.3	22.3	3.9	3.9	0	553090000	191140000	183700000	174000000	2443800	1795800	0	32018000	10955000	10719000	10062000	162920
Q8C7R4	Q8C7R4	Ubiquitin-like modifier-activating enzyme 6	Uba6	sp|Q8C7R4|UBA6_MOUSE Ubiquitin-like modifier-activating enzyme 6 OS=Mus musculus OX=10090 GN=Uba6 PE=1 SV=1	1	8	8	8	9.9	117.96	1053	54.78	65	6	7	7	0	0	0	6	7	7	0	0	0	6	7	7	0	0	0	7.3	8.6	8.5	0	0	0	184110000	51210000	67343000	65559000	0	0	0	2274700	647880	802290	824510	0
E9PVA8	E9PVA8	Stalled ribosome sensor GCN1	Gcn1	sp|E9PVA8|GCN1_MOUSE Stalled ribosome sensor GCN1 OS=Mus musculus OX=10090 GN=Gcn1 PE=1 SV=1	1	9	9	9	4.4	293.02	2671	54.451	175	9	9	9	0	0	0	9	9	9	0	0	0	9	9	9	0	0	0	4.4	4.4	4.4	0	0	0	165340000	54838000	56442000	54060000	0	0	0	680490	211470	238540	230490	0
O35286	O35286	ATP-dependent RNA helicase DHX15	Dhx15	sp|O35286|DHX15_MOUSE ATP-dependent RNA helicase DHX15 OS=Mus musculus OX=10090 GN=Dhx15 PE=1 SV=2	1	8	8	8	13.6	91.006	795	54.067	46	7	7	8	0	0	0	7	7	8	0	0	0	7	7	8	0	0	0	11.6	12.5	13.6	0	0	0	268800000	102260000	74315000	92229000	0	0	0	2583400	925110	617100	1041200	0
P62737;P63268	P62737;P63268	Actin, aortic smooth muscle;Actin, gamma-enteric smooth muscle	Acta2;Actg2	sp|P62737|ACTA_MOUSE Actin, aortic smooth muscle OS=Mus musculus OX=10090 GN=Acta2 PE=1 SV=1;sp|P63268|ACTH_MOUSE Actin, gamma-enteric smooth muscle OS=Mus musculus OX=10090 GN=Actg2 PE=1 SV=1	2	16	7	1	52.8	42.009	377	53.855	23	15	16	15	10	11	10	6	7	6	3	2	2	1	1	1	0	0	0	44.8	52.8	44.8	27.9	30	27.3	3505100000	1139300000	1209800000	1062100000	38020000	42190000	13751000	36437000	11101000	13809000	10820000	572170
Q9JLJ2	Q9JLJ2	4-trimethylaminobutyraldehyde dehydrogenase	Aldh9a1	sp|Q9JLJ2|AL9A1_MOUSE 4-trimethylaminobutyraldehyde dehydrogenase OS=Mus musculus OX=10090 GN=Aldh9a1 PE=1 SV=1	1	7	7	7	19	53.514	494	53.833	29	7	6	7	0	0	1	7	6	7	0	0	1	7	6	7	0	0	1	19	17	19	0	0	2.2	256620000	103570000	65233000	86925000	0	0	899440	5116100	1996600	1304600	1783900	0
Q8CG76	Q8CG76	Aflatoxin B1 aldehyde reductase member 2	Akr7a2	sp|Q8CG76|ARK72_MOUSE Aflatoxin B1 aldehyde reductase member 2 OS=Mus musculus OX=10090 GN=Akr7a2 PE=1 SV=3	1	5	5	5	21.5	40.612	367	53.714	18	4	5	4	1	1	0	4	5	4	1	1	0	4	5	4	1	1	0	17.4	21.5	17.4	3.3	3.3	0	325530000	97849000	145990000	78765000	1742500	1188500	0	4717000	1296800	2549400	870780	96805
Q60854	Q60854	Serpin B6	Serpinb6	sp|Q60854|SPB6_MOUSE Serpin B6 OS=Mus musculus OX=10090 GN=Serpinb6 PE=1 SV=1	1	7	7	7	19.3	42.598	378	53.013	23	6	6	7	0	0	1	6	6	7	0	0	1	6	6	7	0	0	1	19.3	19.3	19.3	0	0	2.1	509490000	154830000	177130000	159600000	0	0	17924000	19166000	5922300	6553700	5911100	0
Q9D3R3	Q9D3R3	Centrosomal protein of 72 kDa	Cep72	sp|Q9D3R3|CEP72_MOUSE Centrosomal protein of 72 kDa OS=Mus musculus OX=10090 GN=Cep72 PE=1 SV=3	1	8	8	8	17.2	72.433	646	52.904	42	8	8	8	0	0	0	8	8	8	0	0	0	8	8	8	0	0	0	17.2	17.2	17.2	0	0	0	281010000	84687000	99810000	96514000	0	0	0	4309000	1497100	1384000	1427900	0
B2RQC6	B2RQC6	CAD protein	Cad	sp|B2RQC6|PYR1_MOUSE CAD protein OS=Mus musculus OX=10090 GN=Cad PE=1 SV=1	1	8	8	8	5.3	243.24	2225	52.514	120	7	7	8	1	2	2	7	7	8	1	2	2	7	7	8	1	2	2	4.7	4.6	5.3	0.6	1.3	1.3	204490000	59112000	62298000	74140000	2097300	3201500	3639800	1276200	345850	382520	473390	17478
Q62093	Q62093	Serine/arginine-rich splicing factor 2	Srsf2	sp|Q62093|SRSF2_MOUSE Serine/arginine-rich splicing factor 2 OS=Mus musculus OX=10090 GN=Srsf2 PE=1 SV=4	1	3	3	3	19.9	25.476	221	52.2	11	2	3	3	0	0	0	2	3	3	0	0	0	2	3	3	0	0	0	12.7	19.9	19.9	0	0	0	195250000	60511000	87044000	47694000	0	0	0	10344000	3010800	4817300	2515400	0
P35980	P35980	Large ribosomal subunit protein eL18	Rpl18	sp|P35980|RL18_MOUSE Large ribosomal subunit protein eL18 OS=Mus musculus OX=10090 GN=Rpl18 PE=1 SV=3	1	7	7	7	37.8	21.644	188	52.146	9	5	6	7	2	1	1	5	6	7	2	1	1	5	6	7	2	1	1	25.5	33	37.8	13.8	6.9	6.9	592500000	205410000	220850000	162180000	2913800	599220	539840	46010000	16983000	17373000	11205000	323760
Q9WV55	Q9WV55	Vesicle-associated membrane protein-associated protein A	Vapa	sp|Q9WV55|VAPA_MOUSE Vesicle-associated membrane protein-associated protein A OS=Mus musculus OX=10090 GN=Vapa PE=1 SV=2	1	7	7	6	33.3	27.855	249	52.053	18	7	6	6	1	0	0	7	6	6	1	0	0	6	5	5	1	0	0	33.3	25.7	25.7	6.4	0	0	498730000	194080000	150430000	152530000	1685900	0	0	6888300	2710100	2196700	1981500	93660
Q9Z1Z2	Q9Z1Z2	Serine-threonine kinase receptor-associated protein	Strap	sp|Q9Z1Z2|STRAP_MOUSE Serine-threonine kinase receptor-associated protein OS=Mus musculus OX=10090 GN=Strap PE=1 SV=2	1	7	7	7	29.1	38.442	350	51.934	24	6	7	6	0	0	0	6	7	6	0	0	0	6	7	6	0	0	0	26	29.1	26	0	0	0	226410000	57966000	93364000	75077000	0	0	0	5909400	1500800	2495800	1912800	0
Q05CL8;A2AMD0	Q05CL8	La-related protein 7	Larp7	sp|Q05CL8|LARP7_MOUSE La-related protein 7 OS=Mus musculus OX=10090 GN=Larp7 PE=1 SV=2	2	5	5	5	11.8	64.802	570	51.726	36	4	5	5	0	0	0	4	5	5	0	0	0	4	5	5	0	0	0	9.5	11.8	11.8	0	0	0	171900000	36840000	64579000	70480000	0	0	0	4514800	1023300	1657500	1834000	0
O35685	O35685	Nuclear migration protein nudC	Nudc	sp|O35685|NUDC_MOUSE Nuclear migration protein nudC OS=Mus musculus OX=10090 GN=Nudc PE=1 SV=1	1	7	7	7	25	38.358	332	51.626	23	7	7	7	2	1	0	7	7	7	2	1	0	7	7	7	2	1	0	25	25	25	6	2.7	0	479290000	192730000	148910000	134300000	1900500	1446100	0	15690000	6605200	4864500	4074900	82629
P47754	P47754	F-actin-capping protein subunit alpha-2	Capza2	sp|P47754|CAZA2_MOUSE F-actin-capping protein subunit alpha-2 OS=Mus musculus OX=10090 GN=Capza2 PE=1 SV=3	1	5	5	4	26.6	32.967	286	51.321	16	5	4	3	0	0	0	5	4	3	0	0	0	4	3	2	0	0	0	26.6	19.9	15	0	0	0	147030000	60940000	53915000	32176000	0	0	0	7157600	2515000	2930500	1712100	0
Q91VR5	Q91VR5	ATP-dependent RNA helicase DDX1	Ddx1	sp|Q91VR5|DDX1_MOUSE ATP-dependent RNA helicase DDX1 OS=Mus musculus OX=10090 GN=Ddx1 PE=1 SV=1	1	5	5	5	10.1	82.499	740	50.894	46	3	5	4	0	1	0	3	5	4	0	1	0	3	5	4	0	1	0	7	10.1	8.8	0	2.4	0	148920000	40638000	55913000	48785000	0	3579500	0	1126200	167000	571760	387420	0
P46471	P46471	26S proteasome regulatory subunit 7	Psmc2	sp|P46471|PRS7_MOUSE 26S proteasome regulatory subunit 7 OS=Mus musculus OX=10090 GN=Psmc2 PE=1 SV=5	1	8	8	8	25.4	48.647	433	50.783	32	8	7	7	1	1	0	8	7	7	1	1	0	8	7	7	1	1	0	25.4	22.9	22.9	3	3	0	316440000	133640000	61185000	114290000	2882600	4437600	0	5608400	2216800	942760	2220100	90083
Q9CX34	Q9CX34	Protein SGT1 homolog	Sugt1	sp|Q9CX34|SGT1_MOUSE Protein SGT1 homolog OS=Mus musculus OX=10090 GN=Sugt1 PE=1 SV=3	1	7	7	7	27.4	38.158	336	50.74	23	3	7	6	0	1	0	3	7	6	0	1	0	3	7	6	0	1	0	11.6	27.4	22.9	0	3.9	0	127870000	19011000	58555000	48812000	0	1494600	0	4009100	371790	1966000	1671300	0
P63005	P63005	Platelet-activating factor acetylhydrolase IB subunit beta	Pafah1b1	sp|P63005|LIS1_MOUSE Platelet-activating factor acetylhydrolase IB subunit beta OS=Mus musculus OX=10090 GN=Pafah1b1 PE=1 SV=2	1	6	6	6	19.3	46.67	410	50.52	26	5	5	6	0	1	0	5	5	6	0	1	0	5	5	6	0	1	0	16.3	16.3	19.3	0	2.9	0	659110000	233910000	174640000	245760000	0	4805500	0	12306000	3985000	3295100	4841400	0
Q61753	Q61753	D-3-phosphoglycerate dehydrogenase	Phgdh	sp|Q61753|SERA_MOUSE D-3-phosphoglycerate dehydrogenase OS=Mus musculus OX=10090 GN=Phgdh PE=1 SV=3	1	8	8	8	14.4	56.585	533	50.379	25	7	8	8	7	4	3	7	8	8	7	4	3	7	8	8	7	4	3	12.2	14.4	14.4	12.2	8.3	7.1	402140000	106810000	117760000	105480000	43267000	17572000	11255000	14116000	3712900	4064700	3674100	1599400
O35215	O35215	D-dopachrome decarboxylase	Ddt	sp|O35215|DOPD_MOUSE D-dopachrome decarboxylase OS=Mus musculus OX=10090 GN=Ddt PE=1 SV=3	1	5	5	5	66.1	13.077	118	50.079	10	5	5	4	2	1	1	5	5	4	2	1	1	5	5	4	2	1	1	66.1	66.1	53.4	22.9	10.2	12.7	1900400000	524580000	607590000	112370000	478630000	0	177240000	173800000	47385000	55545000	5280900	47863000
Q68FL6	Q68FL6	Methionine--tRNA ligase, cytoplasmic	Mars1	sp|Q68FL6|SYMC_MOUSE Methionine--tRNA ligase, cytoplasmic OS=Mus musculus OX=10090 GN=Mars1 PE=1 SV=1	1	8	8	8	11.2	101.43	902	49.955	50	8	6	5	1	2	2	8	6	5	1	2	2	8	6	5	1	2	2	11.2	8.2	7.1	1.7	2.8	2.8	198870000	69411000	66758000	37818000	8401400	10105000	6378100	2746300	1052900	1151700	495580	168030
O08807	O08807	Peroxiredoxin-4	Prdx4	sp|O08807|PRDX4_MOUSE Peroxiredoxin-4 OS=Mus musculus OX=10090 GN=Prdx4 PE=1 SV=1	1	7	7	7	33.2	31.052	274	49.728	17	5	6	5	1	0	0	5	6	5	1	0	0	5	6	5	1	0	0	24.1	28.5	24.5	4	0	0	363940000	123400000	133500000	99758000	7281300	0	0	16071000	5698500	5968100	3976400	428310
Q9CWJ9	Q9CWJ9	Bifunctional purine biosynthesis protein ATIC	Atic	sp|Q9CWJ9|PUR9_MOUSE Bifunctional purine biosynthesis protein ATIC OS=Mus musculus OX=10090 GN=Atic PE=1 SV=2	1	7	7	7	17.7	64.217	592	49.674	36	7	6	7	2	3	2	7	6	7	2	3	2	7	6	7	2	3	2	17.7	14.9	17.7	4.4	7.6	4.4	286470000	82068000	78148000	100590000	9215800	11950000	4500000	5239500	1574200	1239900	1797700	256000
Q8BG32	Q8BG32	26S proteasome non-ATPase regulatory subunit 11	Psmd11	sp|Q8BG32|PSD11_MOUSE 26S proteasome non-ATPase regulatory subunit 11 OS=Mus musculus OX=10090 GN=Psmd11 PE=1 SV=3	1	6	6	6	18.5	47.436	422	49.673	32	6	5	6	1	0	0	6	5	6	1	0	0	6	5	6	1	0	0	18.5	15.2	18.5	3.3	0	0	296900000	103440000	96947000	91906000	4600800	0	0	7499000	2629000	2418600	2307700	143770
Q62261	Q62261	Spectrin beta chain, non-erythrocytic 1	Sptbn1	sp|Q62261|SPTB2_MOUSE Spectrin beta chain, non-erythrocytic 1 OS=Mus musculus OX=10090 GN=Sptbn1 PE=1 SV=2	1	7	7	7	4.1	274.22	2363	49.556	163	6	7	6	0	0	0	6	7	6	0	0	0	6	7	6	0	0	0	3.4	4.1	3.6	0	0	0	97872000	21759000	37976000	38137000	0	0	0	366740	88468	132500	145780	0
Q9CPY7	Q9CPY7	Cytosol aminopeptidase	Lap3	sp|Q9CPY7|AMPL_MOUSE Cytosol aminopeptidase OS=Mus musculus OX=10090 GN=Lap3 PE=1 SV=3	1	7	7	7	18.9	56.141	519	49.504	30	6	6	4	0	0	0	6	6	4	0	0	0	6	6	4	0	0	0	15.4	15.4	8.5	0	0	0	170050000	71299000	58875000	39873000	0	0	0	3479900	1179700	1231200	1069100	0
P25444	P25444	Small ribosomal subunit protein uS5	Rps2	sp|P25444|RS2_MOUSE Small ribosomal subunit protein uS5 OS=Mus musculus OX=10090 GN=Rps2 PE=1 SV=3	1	7	7	7	28	31.231	293	49.184	22	7	7	7	1	1	0	7	7	7	1	1	0	7	7	7	1	1	0	28	28	28	3.8	3.8	0	807790000	315190000	235680000	253750000	2127500	1034000	0	20464000	8163600	6336200	5820500	96705
P70168	P70168	Importin subunit beta-1	Kpnb1	sp|P70168|IMB1_MOUSE Importin subunit beta-1 OS=Mus musculus OX=10090 GN=Kpnb1 PE=1 SV=2	1	6	6	6	9.9	97.183	876	49.151	44	6	6	5	0	0	0	6	6	5	0	0	0	6	6	5	0	0	0	9.9	9.9	8.2	0	0	0	319290000	88390000	119050000	111850000	0	0	0	2263600	682040	902860	678680	0
Q8R1B4	Q8R1B4	Eukaryotic translation initiation factor 3 subunit C	Eif3c	sp|Q8R1B4|EIF3C_MOUSE Eukaryotic translation initiation factor 3 subunit C OS=Mus musculus OX=10090 GN=Eif3c PE=1 SV=1	1	6	6	6	9.3	105.53	911	49.132	45	5	5	6	0	0	0	5	5	6	0	0	0	5	5	6	0	0	0	7.6	7.6	9.3	0	0	0	186310000	49589000	66979000	69741000	0	0	0	3525900	973450	1283400	1269000	0
P39054;P39053	P39054	Dynamin-2	Dnm2	sp|P39054|DYN2_MOUSE Dynamin-2 OS=Mus musculus OX=10090 GN=Dnm2 PE=1 SV=2	2	6	6	4	8.9	98.144	870	48.978	59	6	5	6	0	0	0	6	5	6	0	0	0	4	3	4	0	0	0	8.9	7.6	8.9	0	0	0	137130000	39136000	49090000	48901000	0	0	0	2324200	663330	832030	828830	0
F6ZDS4	F6ZDS4	Nucleoprotein TPR	Tpr	sp|F6ZDS4|TPR_MOUSE Nucleoprotein TPR OS=Mus musculus OX=10090 GN=Tpr PE=1 SV=1	1	8	8	8	3.9	273.99	2431	48.959	145	6	7	6	0	1	1	6	7	6	0	1	1	6	7	6	0	1	1	2.8	3.4	3	0	0.5	0.5	109970000	22942000	26102000	43840000	0	11746000	5337300	682560	158220	142480	264050	0
Q60676	Q60676	Serine/threonine-protein phosphatase 5	Ppp5c	sp|Q60676|PPP5_MOUSE Serine/threonine-protein phosphatase 5 OS=Mus musculus OX=10090 GN=Ppp5c PE=1 SV=3	1	6	6	6	16	56.876	499	48.945	31	5	5	4	0	0	0	5	5	4	0	0	0	5	5	4	0	0	0	14.6	12.2	10.8	0	0	0	252920000	111030000	85004000	56883000	0	0	0	3475000	1122200	1402200	950590	0
Q08288	Q08288	Cell growth-regulating nucleolar protein	Lyar	sp|Q08288|LYAR_MOUSE Cell growth-regulating nucleolar protein OS=Mus musculus OX=10090 GN=Lyar PE=1 SV=2	1	6	6	6	19.8	43.735	388	48.85	21	5	6	5	0	0	0	5	6	5	0	0	0	5	6	5	0	0	0	16.2	19.8	16.2	0	0	0	235010000	87590000	67275000	80141000	0	0	0	6929200	2807200	1820400	2301700	0
Q921F4	Q921F4	Heterogeneous nuclear ribonucleoprotein L-like	Hnrnpll	sp|Q921F4|HNRLL_MOUSE Heterogeneous nuclear ribonucleoprotein L-like OS=Mus musculus OX=10090 GN=Hnrnpll PE=1 SV=3	1	7	7	7	17.4	64.124	591	48.797	30	4	6	7	0	1	0	4	6	7	0	1	0	4	6	7	0	1	0	10.3	15.9	17.4	0	2.7	0	177310000	29742000	72612000	73125000	0	1829200	0	1562600	265270	725140	572180	0
Q8VBW6	Q8VBW6	NEDD8-activating enzyme E1 regulatory subunit	Nae1	sp|Q8VBW6|ULA1_MOUSE NEDD8-activating enzyme E1 regulatory subunit OS=Mus musculus OX=10090 GN=Nae1 PE=1 SV=1	1	7	7	7	18.7	60.273	534	48.597	27	6	6	4	1	0	0	6	6	4	1	0	0	6	6	4	1	0	0	16.7	16.3	10.1	4.3	0	0	196870000	75588000	77980000	40350000	2951600	0	0	4042900	1242400	1829900	970590	109320
Q91XV3	Q91XV3	Brain acid soluble protein 1	Basp1	sp|Q91XV3|BASP1_MOUSE Brain acid soluble protein 1 OS=Mus musculus OX=10090 GN=Basp1 PE=1 SV=3	1	5	5	5	45.6	22.086	226	48.105	11	5	5	4	0	0	0	5	5	4	0	0	0	5	5	4	0	0	0	45.6	45.6	39.4	0	0	0	377390000	186420000	106650000	84314000	0	0	0	17426000	7930400	5851500	3644000	0
Q9R0Q7	Q9R0Q7	Prostaglandin E synthase 3	Ptges3	sp|Q9R0Q7|TEBP_MOUSE Prostaglandin E synthase 3 OS=Mus musculus OX=10090 GN=Ptges3 PE=1 SV=1	1	4	4	4	29.4	18.721	160	47.991	9	4	4	4	0	0	1	4	4	4	0	0	1	4	4	4	0	0	1	29.4	29.4	29.4	0	0	6.2	708720000	263440000	197640000	246950000	0	0	697370	9493100	3526100	2919900	3047100	0
P09411;P09041	P09411	Phosphoglycerate kinase 1	Pgk1	sp|P09411|PGK1_MOUSE Phosphoglycerate kinase 1 OS=Mus musculus OX=10090 GN=Pgk1 PE=1 SV=4	2	5	5	5	18.7	44.55	417	47.528	31	5	5	4	0	1	0	5	5	4	0	1	0	5	5	4	0	1	0	18.7	18.7	16.3	0	3.6	0	257600000	75555000	102250000	78569000	0	1220000	0	1521200	520260	490450	510490	0
Q60972	Q60972	Histone-binding protein RBBP4	Rbbp4	sp|Q60972|RBBP4_MOUSE Histone-binding protein RBBP4 OS=Mus musculus OX=10090 GN=Rbbp4 PE=1 SV=5	1	5	5	3	16.7	47.655	425	47.359	17	5	5	5	1	1	0	5	5	5	1	1	0	3	3	3	0	0	0	16.7	16.7	16.7	2.1	2.1	0	483790000	210760000	123950000	147770000	743200	569210	0	8790000	3575900	2225000	2989100	43717
O08788	O08788	Dynactin subunit 1	Dctn1	sp|O08788|DCTN1_MOUSE Dynactin subunit 1 OS=Mus musculus OX=10090 GN=Dctn1 PE=1 SV=3	1	7	7	7	8.8	141.67	1281	47.206	75	6	7	5	0	0	0	6	7	5	0	0	0	6	7	5	0	0	0	8	8.8	7	0	0	0	175490000	62175000	61657000	51657000	0	0	0	587180	237780	223640	125760	0
P40336	P40336	Vacuolar protein sorting-associated protein 26A	Vps26a	sp|P40336|VP26A_MOUSE Vacuolar protein sorting-associated protein 26A OS=Mus musculus OX=10090 GN=Vps26a PE=1 SV=1	1	5	5	5	22.3	38.113	327	46.298	23	5	5	5	0	0	0	5	5	5	0	0	0	5	5	5	0	0	0	22.3	22.3	22.3	0	0	0	198410000	56538000	75928000	65945000	0	0	0	7178600	1971900	2780100	2426700	0
P24547	P24547	Inosine-5-monophosphate dehydrogenase 2	Impdh2	sp|P24547|IMDH2_MOUSE Inosine-5-monophosphate dehydrogenase 2 OS=Mus musculus OX=10090 GN=Impdh2 PE=1 SV=2	1	7	7	7	20.4	55.814	514	46.227	27	6	6	4	0	1	0	6	6	4	0	1	0	6	6	4	0	1	0	16.5	20.2	13	0	3.5	0	195220000	72641000	85252000	35750000	0	1572700	0	1895300	744230	614330	536770	0
P06151	P06151	L-lactate dehydrogenase A chain	Ldha	sp|P06151|LDHA_MOUSE L-lactate dehydrogenase A chain OS=Mus musculus OX=10090 GN=Ldha PE=1 SV=3	1	9	7	7	30.4	36.498	332	45.923	23	8	9	8	2	1	0	6	7	6	0	0	0	6	7	6	0	0	0	25.6	30.4	26.2	6.3	2.7	0	388100000	125690000	152610000	109810000	0	0	0	15255000	4711300	5769800	4774200	0
P56399	P56399	Ubiquitin carboxyl-terminal hydrolase 5	Usp5	sp|P56399|UBP5_MOUSE Ubiquitin carboxyl-terminal hydrolase 5 OS=Mus musculus OX=10090 GN=Usp5 PE=1 SV=1	1	7	7	7	12	95.832	858	45.907	45	5	6	6	0	0	0	5	6	6	0	0	0	5	6	6	0	0	0	7.7	9.1	10.6	0	0	0	209560000	52913000	74526000	82126000	0	0	0	4001900	1101300	1603100	1297500	0
Q689Z5;Q7TNB8	Q689Z5;Q7TNB8	Protein strawberry notch homolog 1;Protein strawberry notch homolog 2	Sbno1;Sbno2	sp|Q689Z5|SBNO1_MOUSE Protein strawberry notch homolog 1 OS=Mus musculus OX=10090 GN=Sbno1 PE=1 SV=2;sp|Q7TNB8|SBNO2_MOUSE Protein strawberry notch homolog 2 OS=Mus musculus OX=10090 GN=Sbno2 PE=1 SV=1	2	6	6	6	6.4	153.74	1390	45.735	76	4	5	4	1	1	1	4	5	4	1	1	1	4	5	4	1	1	1	4	5.5	4.5	0.9	0.9	0.9	94934000	30639000	31277000	21929000	4381800	3898500	2807500	933180	310070	297770	179440	57656
Q8BFZ9	Q8BFZ9	Erlin-2	Erlin2	sp|Q8BFZ9|ERLN2_MOUSE Erlin-2 OS=Mus musculus OX=10090 GN=Erlin2 PE=1 SV=1	1	7	7	5	24.4	37.872	340	45.639	24	6	7	7	0	1	0	6	7	7	0	1	0	4	5	5	0	1	0	21.2	24.4	24.4	0	2.9	0	429680000	131830000	153320000	140120000	0	4407200	0	16658000	5095200	5954500	5424700	0
Q8BY87	Q8BY87	Ubiquitin carboxyl-terminal hydrolase 47	Usp47	sp|Q8BY87|UBP47_MOUSE Ubiquitin carboxyl-terminal hydrolase 47 OS=Mus musculus OX=10090 GN=Usp47 PE=1 SV=2	1	7	7	7	6.9	157.45	1376	45.594	79	7	6	7	1	1	1	7	6	7	1	1	1	7	6	7	1	1	1	6.9	6	6.9	0.8	0.8	0.8	185480000	47330000	54377000	63663000	8584700	5992100	5532200	1789300	428690	492080	613970	108670
O08716	O08716	Fatty acid-binding protein 9	Fabp9	sp|O08716|FABP9_MOUSE Fatty acid-binding protein 9 OS=Mus musculus OX=10090 GN=Fabp9 PE=1 SV=2	1	6	6	6	45.5	15.017	132	45.538	10	5	6	6	1	0	0	5	6	6	1	0	0	5	6	6	1	0	0	44.7	45.5	45.5	9.1	0	0	764540000	242140000	265370000	246050000	10975000	0	0	76454000	24214000	26537000	24605000	1097500
Q9QYF1	Q9QYF1	Retinol dehydrogenase 11	Rdh11	sp|Q9QYF1|RDH11_MOUSE Retinol dehydrogenase 11 OS=Mus musculus OX=10090 GN=Rdh11 PE=1 SV=2	1	6	6	6	27.2	35.147	316	45.533	20	5	6	5	1	0	1	5	6	5	1	0	1	5	6	5	1	0	1	22.8	27.2	20.9	4.1	0	4.4	186290000	64505000	66774000	53271000	268600	0	1469800	5055400	1517900	1734400	1729600	13430
P10630	P10630	Eukaryotic initiation factor 4A-II	Eif4a2	sp|P10630|IF4A2_MOUSE Eukaryotic initiation factor 4A-II OS=Mus musculus OX=10090 GN=Eif4a2 PE=1 SV=2	1	13	6	6	37.3	46.402	407	45.516	24	12	12	13	3	5	5	5	5	6	0	0	0	5	5	6	0	0	0	34.6	34.2	37.3	8.4	13.8	13.8	401500000	132580000	118130000	150790000	0	0	0	4292900	1007600	1641300	1644000	0
Q8VEM8	Q8VEM8	Solute carrier family 25 member 3	Slc25a3	sp|Q8VEM8|S25A3_MOUSE Solute carrier family 25 member 3 OS=Mus musculus OX=10090 GN=Slc25a3 PE=1 SV=1	1	5	5	5	16.2	39.632	357	45.349	20	4	4	5	0	0	0	4	4	5	0	0	0	4	4	5	0	0	0	12.9	12.9	16.2	0	0	0	791410000	218450000	296390000	276570000	0	0	0	20792000	6004600	7564100	7223000	0
Q9QUR6	Q9QUR6	Prolyl endopeptidase	Prep	sp|Q9QUR6|PPCE_MOUSE Prolyl endopeptidase OS=Mus musculus OX=10090 GN=Prep PE=1 SV=1	1	6	6	6	11.5	80.751	710	44.99	49	5	4	5	0	0	0	5	4	5	0	0	0	5	4	5	0	0	0	9.7	7.3	9.2	0	0	0	90626000	36286000	28320000	26020000	0	0	0	1667800	683890	520360	463510	0
Q9DCD0	Q9DCD0	6-phosphogluconate dehydrogenase, decarboxylating	Pgd	sp|Q9DCD0|6PGD_MOUSE 6-phosphogluconate dehydrogenase, decarboxylating OS=Mus musculus OX=10090 GN=Pgd PE=1 SV=3	1	7	7	7	16.4	53.247	483	44.823	31	7	5	5	0	0	1	7	5	5	0	0	1	7	5	5	0	0	1	16.4	13.3	13.5	0	0	2.1	367430000	155820000	89409000	117050000	0	0	5155400	9568900	4116400	2339600	2946500	0
Q99K85	Q99K85	Phosphoserine aminotransferase	Psat1	sp|Q99K85|SERC_MOUSE Phosphoserine aminotransferase OS=Mus musculus OX=10090 GN=Psat1 PE=1 SV=1	1	7	7	7	21.9	40.472	370	44.584	28	6	6	7	1	1	1	6	6	7	1	1	1	6	6	7	1	1	1	18.4	18.4	21.9	3.8	3.8	3.8	379380000	78030000	162730000	119660000	4457400	8126500	6373000	11855000	2347800	5139200	3691100	159190
P52293	P52293	Importin subunit alpha-1	Kpna2	sp|P52293|IMA1_MOUSE Importin subunit alpha-1 OS=Mus musculus OX=10090 GN=Kpna2 PE=1 SV=2	1	7	7	7	18.3	57.927	529	44.573	28	6	7	5	1	1	1	6	7	5	1	1	1	6	7	5	1	1	1	15.5	18.3	13.2	3.2	3.4	3.2	174040000	44527000	60043000	48925000	15533000	517580	4492100	5365900	1353100	1792400	1486700	554750
P97310	P97310	DNA replication licensing factor MCM2	Mcm2	sp|P97310|MCM2_MOUSE DNA replication licensing factor MCM2 OS=Mus musculus OX=10090 GN=Mcm2 PE=1 SV=3	1	6	6	6	8.5	102.08	904	44.557	51	6	6	4	0	0	0	6	6	4	0	0	0	6	6	4	0	0	0	8.5	8.5	5.9	0	0	0	91174000	31091000	38868000	21215000	0	0	0	1390000	480600	634720	274670	0
P42208	P42208	Septin-2	Septin2	sp|P42208|SEPT2_MOUSE Septin-2 OS=Mus musculus OX=10090 GN=Septin2 PE=1 SV=2	1	6	6	6	26.9	41.525	361	44.512	22	5	5	5	1	1	1	5	5	5	1	1	1	5	5	5	1	1	1	22.2	19.7	22.2	3	3	3	265920000	83346000	96497000	83147000	1222900	945190	759490	3954900	878280	2298500	778140	55586
P16381;Q62167	P16381;Q62167	Putative ATP-dependent RNA helicase Pl10;ATP-dependent RNA helicase DDX3X	D1Pas1;Ddx3x	sp|P16381|DDX3L_MOUSE Putative ATP-dependent RNA helicase Pl10 OS=Mus musculus OX=10090 GN=D1Pas1 PE=1 SV=1;sp|Q62167|DDX3X_MOUSE ATP-dependent RNA helicase DDX3X OS=Mus musculus OX=10090 GN=Ddx3x PE=1 SV=3	2	10	7	3	19.2	73.14	660	44.48	43	7	10	9	1	1	1	4	7	6	0	0	0	2	3	3	0	0	0	11.5	19.2	16.7	1.4	1.4	1.4	459010000	120180000	176800000	162030000	0	0	0	8244700	2794900	2702200	2747700	0
Q91ZW3	Q91ZW3	SWI/SNF-related matrix-associated actin-dependent regulator of chromatin subfamily A member 5	Smarca5	sp|Q91ZW3|SMCA5_MOUSE SWI/SNF-related matrix-associated actin-dependent regulator of chromatin subfamily A member 5 OS=Mus musculus OX=10090 GN=Smarca5 PE=1 SV=1	1	7	7	7	7.8	121.63	1051	44.412	64	6	7	6	0	0	0	6	7	6	0	0	0	6	7	6	0	0	0	6.4	7.8	6.4	0	0	0	157260000	51953000	54915000	50388000	0	0	0	856830	271020	292190	293630	0
Q922F4;A2AQ07	Q922F4	Tubulin beta-6 chain	Tubb6	sp|Q922F4|TBB6_MOUSE Tubulin beta-6 chain OS=Mus musculus OX=10090 GN=Tubb6 PE=1 SV=1	2	13	1	1	28.2	50.09	447	44.326	23	11	11	10	9	11	11	1	1	0	0	1	0	1	1	0	0	1	0	26	26	20.1	19	22.8	22.4	42430000	5282300	10609000	0	0	26539000	0	1844800	229670	461250	0	0
Q07417	Q07417	Short-chain specific acyl-CoA dehydrogenase, mitochondrial	Acads	sp|Q07417|ACADS_MOUSE Short-chain specific acyl-CoA dehydrogenase, mitochondrial OS=Mus musculus OX=10090 GN=Acads PE=1 SV=2	1	6	6	6	18.2	44.889	412	44.139	21	6	5	6	0	0	0	6	5	6	0	0	0	6	5	6	0	0	0	18.2	15.3	18.2	0	0	0	111860000	29093000	44962000	37802000	0	0	0	4480700	1194800	1777400	1508600	0
Q6NWV3	Q6NWV3	Intraflagellar transport protein 122 homolog	Ift122	sp|Q6NWV3|IF122_MOUSE Intraflagellar transport protein 122 homolog OS=Mus musculus OX=10090 GN=Ift122 PE=1 SV=1	1	4	4	4	4.9	134.8	1182	44.105	69	3	3	4	0	0	0	3	3	4	0	0	0	3	3	4	0	0	0	3.5	4.1	4.9	0	0	0	81039000	20487000	33219000	27333000	0	0	0	1174500	296910	481440	396130	0
O70318;Q9Z2H5	O70318	Band 4.1-like protein 2	Epb41l2	sp|O70318|E41L2_MOUSE Band 4.1-like protein 2 OS=Mus musculus OX=10090 GN=Epb41l2 PE=1 SV=2	2	6	6	5	8.4	109.94	988	44.104	64	6	5	6	0	1	0	6	5	6	0	1	0	5	4	5	0	1	0	8.4	7.2	8.4	0	1.5	0	246860000	77305000	85338000	82242000	0	1974000	0	1372800	317730	492750	562360	0
Q6ZWN5	Q6ZWN5	Small ribosomal subunit protein uS4	Rps9	sp|Q6ZWN5|RS9_MOUSE Small ribosomal subunit protein uS4 OS=Mus musculus OX=10090 GN=Rps9 PE=1 SV=3	1	6	6	6	29.4	22.591	194	44.043	14	6	5	5	0	0	0	6	5	5	0	0	0	6	5	5	0	0	0	29.4	23.7	23.7	0	0	0	452450000	153070000	158530000	140850000	0	0	0	23705000	7902700	8417300	7385400	0
A0A075B5K2	A0A075B5K2	Immunoglobulin kappa chain variable 9-124	Igkv9-124	tr|A0A075B5K2|A0A075B5K2_MOUSE Immunoglobulin kappa chain variable 9-124 OS=Mus musculus OX=10090 GN=Igkv9-124 PE=1 SV=7	1	4	4	4	57.9	10.419	95	43.983	6	3	3	2	4	3	3	3	3	2	4	3	3	3	3	2	4	3	3	56.8	56.8	33.7	57.9	34.7	56.8	231450000	21567000	24514000	12983000	89182000	52119000	31087000	29657000	2671100	3291600	2163800	10201000
Q9QXD6	Q9QXD6	Fructose-1,6-bisphosphatase 1	Fbp1	sp|Q9QXD6|F16P1_MOUSE Fructose-1,6-bisphosphatase 1 OS=Mus musculus OX=10090 GN=Fbp1 PE=1 SV=3	1	5	5	5	25.7	36.912	338	43.88	19	3	5	4	0	0	0	3	5	4	0	0	0	3	5	4	0	0	0	12.4	25.7	19.2	0	0	0	150740000	41290000	77487000	31963000	0	0	0	5019400	2004300	2513900	501110	0
O54734	O54734	Dolichyl-diphosphooligosaccharide--protein glycosyltransferase 48 kDa subunit	Ddost	sp|O54734|OST48_MOUSE Dolichyl-diphosphooligosaccharide--protein glycosyltransferase 48 kDa subunit OS=Mus musculus OX=10090 GN=Ddost PE=1 SV=2	1	5	5	5	12.5	49.027	441	43.591	25	5	5	5	0	0	0	5	5	5	0	0	0	5	5	5	0	0	0	12.5	12.5	12.5	0	0	0	343900000	119940000	108320000	115630000	0	0	0	11750000	4115000	3714600	3920900	0
Q8BMJ2	Q8BMJ2	Leucine--tRNA ligase, cytoplasmic	Lars1	sp|Q8BMJ2|SYLC_MOUSE Leucine--tRNA ligase, cytoplasmic OS=Mus musculus OX=10090 GN=Lars1 PE=1 SV=2	1	7	7	7	8.7	134.19	1178	43.554	68	5	6	6	0	0	0	5	6	6	0	0	0	5	6	6	0	0	0	6	7.4	7.6	0	0	0	101340000	24779000	46360000	30205000	0	0	0	679790	110740	393500	175550	0
Q9QYJ0	Q9QYJ0	DnaJ homolog subfamily A member 2	Dnaja2	sp|Q9QYJ0|DNJA2_MOUSE DnaJ homolog subfamily A member 2 OS=Mus musculus OX=10090 GN=Dnaja2 PE=1 SV=1	1	7	7	7	21.4	45.745	412	43.435	25	7	7	6	0	0	0	7	7	6	0	0	0	7	7	6	0	0	0	21.4	21.4	17.7	0	0	0	380260000	162540000	96465000	121260000	0	0	0	5743600	2264400	1250100	2229100	0
O08553	O08553	Dihydropyrimidinase-related protein 2	Dpysl2	sp|O08553|DPYL2_MOUSE Dihydropyrimidinase-related protein 2 OS=Mus musculus OX=10090 GN=Dpysl2 PE=1 SV=2	1	6	6	6	15.6	62.277	572	43.363	34	5	5	5	0	0	0	5	5	5	0	0	0	5	5	5	0	0	0	12.2	13.5	12.2	0	0	0	102630000	34044000	30754000	37836000	0	0	0	1498400	402620	606140	489680	0
Q9Z2U0	Q9Z2U0	Proteasome subunit alpha type-7	Psma7	sp|Q9Z2U0|PSA7_MOUSE Proteasome subunit alpha type-7 OS=Mus musculus OX=10090 GN=Psma7 PE=1 SV=1	1	5	5	2	31	27.855	248	43.345	16	5	5	4	0	0	0	5	5	4	0	0	0	2	2	1	0	0	0	31	31	25.4	0	0	0	410020000	149010000	155820000	105190000	0	0	0	9277600	3071200	3470800	2735600	0
Q8BP67	Q8BP67	Large ribosomal subunit protein eL24	Rpl24	sp|Q8BP67|RL24_MOUSE Large ribosomal subunit protein eL24 OS=Mus musculus OX=10090 GN=Rpl24 PE=1 SV=2	1	3	3	3	19.1	17.779	157	43.322	8	2	2	3	0	0	0	2	2	3	0	0	0	2	2	3	0	0	0	13.4	13.4	19.1	0	0	0	197040000	80336000	61261000	55440000	0	0	0	24630000	10042000	7657700	6930000	0
Q99020	Q99020	Heterogeneous nuclear ribonucleoprotein A/B	Hnrnpab	sp|Q99020|ROAA_MOUSE Heterogeneous nuclear ribonucleoprotein A/B OS=Mus musculus OX=10090 GN=Hnrnpab PE=1 SV=1	1	5	5	5	19.3	30.831	285	43.271	14	5	5	5	1	1	1	5	5	5	1	1	1	5	5	5	1	1	1	19.3	19.3	19.3	4.9	4.9	4.9	404410000	120470000	150060000	126460000	3087700	2814900	1526900	20399000	6195300	7526900	6146500	220550
Q8QZY1	Q8QZY1	Eukaryotic translation initiation factor 3 subunit L	Eif3l	sp|Q8QZY1|EIF3L_MOUSE Eukaryotic translation initiation factor 3 subunit L OS=Mus musculus OX=10090 GN=Eif3l PE=1 SV=1	1	5	5	5	13.3	66.612	564	43.204	32	5	5	4	0	0	0	5	5	4	0	0	0	5	5	4	0	0	0	13.3	13.3	10.5	0	0	0	136440000	44206000	43344000	48888000	0	0	0	3469200	1132400	1145000	1191800	0
Q9JJK2	Q9JJK2	LanC-like protein 2	Lancl2	sp|Q9JJK2|LANC2_MOUSE LanC-like protein 2 OS=Mus musculus OX=10090 GN=Lancl2 PE=1 SV=1	1	6	6	6	17.3	50.777	450	43.058	26	5	5	6	0	0	0	5	5	6	0	0	0	5	5	6	0	0	0	14.9	14.9	17.3	0	0	0	217340000	75207000	50116000	92014000	0	0	0	5724300	1824200	1710800	2189300	0
P19783	P19783	Cytochrome c oxidase subunit 4 isoform 1, mitochondrial	Cox4i1	sp|P19783|COX41_MOUSE Cytochrome c oxidase subunit 4 isoform 1, mitochondrial OS=Mus musculus OX=10090 GN=Cox4i1 PE=1 SV=2	1	5	5	5	31.4	19.53	169	43.045	12	4	5	5	0	0	0	4	5	5	0	0	0	4	5	5	0	0	0	24.3	31.4	31.4	0	0	0	131750000	28438000	45556000	57757000	0	0	0	3528900	223800	1494600	1810500	0
Q6ZWX6	Q6ZWX6	Eukaryotic translation initiation factor 2 subunit 1	Eif2s1	sp|Q6ZWX6|IF2A_MOUSE Eukaryotic translation initiation factor 2 subunit 1 OS=Mus musculus OX=10090 GN=Eif2s1 PE=1 SV=3	1	6	6	6	29.2	36.108	315	42.96	22	5	6	3	2	2	1	5	6	3	2	2	1	5	6	3	2	2	1	20	29.2	13	13	12.4	3.8	309620000	80119000	136850000	51073000	15980000	24158000	1443200	10114000	3125400	4407500	1926200	118220
Q78PY7	Q78PY7	Staphylococcal nuclease domain-containing protein 1	Snd1	sp|Q78PY7|SND1_MOUSE Staphylococcal nuclease domain-containing protein 1 OS=Mus musculus OX=10090 GN=Snd1 PE=1 SV=1	1	7	7	7	11.2	102.09	910	42.957	62	5	6	6	0	0	0	5	6	6	0	0	0	5	6	6	0	0	0	7.6	9.8	9.8	0	0	0	108800000	29804000	39035000	39965000	0	0	0	982790	266180	344540	372080	0
D3YXK2;Q80YR5	D3YXK2;Q80YR5	Scaffold attachment factor B1;Scaffold attachment factor B2	Safb;Safb2	sp|D3YXK2|SAFB1_MOUSE Scaffold attachment factor B1 OS=Mus musculus OX=10090 GN=Safb PE=1 SV=2;sp|Q80YR5|SAFB2_MOUSE Scaffold attachment factor B2 OS=Mus musculus OX=10090 GN=Safb2 PE=1 SV=2	2	6	6	6	7.9	105.1	937	42.888	51	6	6	5	0	0	0	6	6	5	0	0	0	6	6	5	0	0	0	7.9	7.9	6.8	0	0	0	209410000	84026000	61844000	63540000	0	0	0	1289000	614860	390180	283920	0
P23116	P23116	Eukaryotic translation initiation factor 3 subunit A	Eif3a	sp|P23116|EIF3A_MOUSE Eukaryotic translation initiation factor 3 subunit A OS=Mus musculus OX=10090 GN=Eif3a PE=1 SV=5	1	7	7	7	7.6	161.93	1344	42.718	88	7	6	6	0	0	0	7	6	6	0	0	0	7	6	6	0	0	0	7.6	6.9	6.9	0	0	0	166700000	51201000	58079000	57420000	0	0	0	284810	86047	85544	113220	0
Q9JMB0	Q9JMB0	G kinase-anchoring protein 1	Gkap1	sp|Q9JMB0|GKAP1_MOUSE G kinase-anchoring protein 1 OS=Mus musculus OX=10090 GN=Gkap1 PE=1 SV=1	1	2	2	2	6.8	41.762	366	42.512	24	2	2	2	0	0	0	2	2	2	0	0	0	2	2	2	0	0	0	6.8	6.8	6.8	0	0	0	56563000	26056000	13287000	17220000	0	0	0	2356800	1085700	553610	717480	0
Q9D8W5	Q9D8W5	26S proteasome non-ATPase regulatory subunit 12	Psmd12	sp|Q9D8W5|PSD12_MOUSE 26S proteasome non-ATPase regulatory subunit 12 OS=Mus musculus OX=10090 GN=Psmd12 PE=1 SV=4	1	6	6	6	18.6	52.895	456	42.494	34	5	5	5	0	0	0	5	5	5	0	0	0	5	5	5	0	0	0	16.2	14.3	14.3	0	0	0	213790000	87253000	61825000	64716000	0	0	0	5067200	1849000	1532300	1685900	0
Q9Z204	Q9Z204	Heterogeneous nuclear ribonucleoproteins C1/C2	Hnrnpc	sp|Q9Z204|HNRPC_MOUSE Heterogeneous nuclear ribonucleoproteins C1/C2 OS=Mus musculus OX=10090 GN=Hnrnpc PE=1 SV=1	1	6	6	6	22	34.384	313	42.493	22	6	6	6	2	0	0	6	6	6	2	0	0	6	6	6	2	0	0	22	22	22	6.7	0	0	447490000	107990000	184960000	152380000	2152100	0	0	16872000	4026800	6975500	5828600	40958
Q9QUM9	Q9QUM9	Proteasome subunit alpha type-6	Psma6	sp|Q9QUM9|PSA6_MOUSE Proteasome subunit alpha type-6 OS=Mus musculus OX=10090 GN=Psma6 PE=1 SV=1	1	6	6	6	26.8	27.372	246	42.47	17	6	6	6	1	0	1	6	6	6	1	0	1	6	6	6	1	0	1	26.8	26.8	26.8	4.1	0	4.1	543950000	206620000	166250000	157660000	6715300	0	6703100	24433000	8955000	7519800	7168600	395020
P50431	P50431	Serine hydroxymethyltransferase, cytosolic	Shmt1	sp|P50431|GLYC_MOUSE Serine hydroxymethyltransferase, cytosolic OS=Mus musculus OX=10090 GN=Shmt1 PE=1 SV=3	1	7	7	7	19.9	52.6	478	42.462	27	6	3	6	0	0	0	6	3	6	0	0	0	6	3	6	0	0	0	17.6	7.1	15.1	0	0	0	110620000	53364000	21927000	35327000	0	0	0	2957500	1187800	812110	957660	0
Q9Z0S1	Q9Z0S1	3(2),5-bisphosphate nucleotidase 1	Bpnt1	sp|Q9Z0S1|BPNT1_MOUSE 3(2),5-bisphosphate nucleotidase 1 OS=Mus musculus OX=10090 GN=Bpnt1 PE=1 SV=2	1	7	7	7	28.6	33.196	308	42.39	22	5	6	5	1	1	0	5	6	5	1	1	0	5	6	5	1	1	0	17.2	24.4	17.5	2.6	2.9	0	183570000	49726000	81347000	45863000	618320	6016900	0	8003000	2260300	3356500	2084700	28105
Q9WUA2	Q9WUA2	Phenylalanine--tRNA ligase beta subunit	Farsb	sp|Q9WUA2|SYFB_MOUSE Phenylalanine--tRNA ligase beta subunit OS=Mus musculus OX=10090 GN=Farsb PE=1 SV=2	1	7	7	7	12.6	65.696	589	42.156	41	7	7	7	0	0	0	7	7	7	0	0	0	7	7	7	0	0	0	12.6	12.6	12.6	0	0	0	267370000	85493000	81825000	100060000	0	0	0	5230500	1697200	1552000	1981400	0
A0A1Y7VJN6;P03987	A0A1Y7VJN6;P03987	Immunoglobulin heavy constant gamma 3 (Fragment);Ig gamma-3 chain C region	Ighg3;	tr|A0A1Y7VJN6|A0A1Y7VJN6_MOUSE Immunoglobulin heavy constant gamma 3 (Fragment) OS=Mus musculus OX=10090 GN=Ighg3 PE=4 SV=1;sp|P03987|IGHG3_MOUSE Ig gamma-3 chain C region OS=Mus musculus OX=10090 PE=1 SV=2	2	5	5	5	19.8	43.899	399	42.08	17	0	0	1	4	4	5	0	0	1	4	4	5	0	0	1	4	4	5	0	0	3.5	12	12	19.8	267300000	0	0	11207000	74478000	90032000	91580000	7060700	0	0	659260	2095600
P61982	P61982	14-3-3 protein gamma	Ywhag	sp|P61982|1433G_MOUSE 14-3-3 protein gamma OS=Mus musculus OX=10090 GN=Ywhag PE=1 SV=2	1	7	5	4	29.1	28.302	247	42.025	18	7	7	6	2	0	1	5	5	5	2	0	1	4	4	4	2	0	1	29.1	29.1	25.1	9.7	0	4	391790000	87672000	246170000	46525000	6625900	0	4801400	11281000	4055800	4375800	2214900	368100
Q9JIF7	Q9JIF7	Coatomer subunit beta	Copb1	sp|Q9JIF7|COPB_MOUSE Coatomer subunit beta OS=Mus musculus OX=10090 GN=Copb1 PE=1 SV=1	1	5	5	5	8.7	107.06	953	41.999	57	5	4	3	0	0	0	5	4	3	0	0	0	5	4	3	0	0	0	8.7	7.3	6	0	0	0	150700000	48937000	50511000	51249000	0	0	0	866910	265180	278340	323390	0
Q8C0M9	Q8C0M9	Isoaspartyl peptidase/L-asparaginase	Asrgl1	sp|Q8C0M9|ASGL1_MOUSE Isoaspartyl peptidase/L-asparaginase OS=Mus musculus OX=10090 GN=Asrgl1 PE=1 SV=1	1	7	7	7	31.9	33.95	326	41.775	16	4	7	6	0	0	0	4	7	6	0	0	0	4	7	6	0	0	0	14.7	31.9	27.6	0	0	0	241290000	51572000	117600000	72116000	0	0	0	10382000	1517700	5595100	3269200	0
O70311	O70311	Glycylpeptide N-tetradecanoyltransferase 2	Nmt2	sp|O70311|NMT2_MOUSE Glycylpeptide N-tetradecanoyltransferase 2 OS=Mus musculus OX=10090 GN=Nmt2 PE=1 SV=1	1	5	5	5	13.4	60.484	529	41.694	33	5	5	5	0	0	0	5	5	5	0	0	0	5	5	5	0	0	0	13.4	13.4	13.4	0	0	0	189240000	64543000	65391000	59310000	0	0	0	4443800	1574300	1524400	1345100	0
E9QAE3	E9QAE3	B-TFIID TATA-box binding protein associated factor 1	Btaf1	tr|E9QAE3|E9QAE3_MOUSE B-TFIID TATA-box binding protein associated factor 1 OS=Mus musculus OX=10090 GN=Btaf1 PE=1 SV=1	1	7	7	7	4.8	207.05	1848	41.542	100	6	5	5	0	0	0	6	5	5	0	0	0	6	5	5	0	0	0	4.2	3.3	3.4	0	0	0	79152000	23813000	30645000	24694000	0	0	0	552080	124510	230870	196710	0
P14148	P14148	Large ribosomal subunit protein uL30	Rpl7	sp|P14148|RL7_MOUSE Large ribosomal subunit protein uL30 OS=Mus musculus OX=10090 GN=Rpl7 PE=1 SV=2	1	7	7	7	18.9	31.419	270	41.528	18	6	7	6	0	1	0	6	7	6	0	1	0	6	7	6	0	1	0	18.9	18.9	18.9	0	3	0	335770000	111420000	117030000	102980000	0	4324500	0	7027400	2355400	2653500	1778200	0
P17563;Q63836	P17563;Q63836	Methanethiol oxidase;Selenium-binding protein 2	Selenbp1;Selenbp2	sp|P17563|SBP1_MOUSE Methanethiol oxidase OS=Mus musculus OX=10090 GN=Selenbp1 PE=1 SV=2;sp|Q63836|SBP2_MOUSE Selenium-binding protein 2 OS=Mus musculus OX=10090 GN=Selenbp2 PE=1 SV=2	2	7	7	7	21.6	52.513	472	41.403	31	6	4	6	0	0	0	6	4	6	0	0	0	6	4	6	0	0	0	19.5	12.5	19.5	0	0	0	118890000	55574000	26688000	36624000	0	0	0	2233500	1076700	545250	611460	0
P46460	P46460	Vesicle-fusing ATPase	Nsf	sp|P46460|NSF_MOUSE Vesicle-fusing ATPase OS=Mus musculus OX=10090 GN=Nsf PE=1 SV=2	1	7	7	7	12	82.613	744	41.39	55	6	5	5	0	0	0	6	5	5	0	0	0	6	5	5	0	0	0	10.5	9	9	0	0	0	77637000	25926000	26295000	25416000	0	0	0	1162400	394190	385530	382710	0
Q91YR9	Q91YR9	Prostaglandin reductase 1	Ptgr1	sp|Q91YR9|PTGR1_MOUSE Prostaglandin reductase 1 OS=Mus musculus OX=10090 GN=Ptgr1 PE=1 SV=2	1	6	6	6	22.8	35.56	329	41.299	20	5	6	5	0	0	0	5	6	5	0	0	0	5	6	5	0	0	0	18.8	22.8	18.8	0	0	0	268800000	98892000	114950000	54956000	0	0	0	9152000	3108800	4038000	2005200	0
Q8BTM8	Q8BTM8	Filamin-A	Flna	sp|Q8BTM8|FLNA_MOUSE Filamin-A OS=Mus musculus OX=10090 GN=Flna PE=1 SV=5	1	7	7	7	4.2	281.22	2647	41.272	150	5	6	7	0	0	0	5	6	7	0	0	0	5	6	7	0	0	0	2.9	3.3	4.2	0	0	0	119570000	23514000	40442000	55614000	0	0	0	498460	126430	174460	197570	0
Q9Z2U1	Q9Z2U1	Proteasome subunit alpha type-5	Psma5	sp|Q9Z2U1|PSA5_MOUSE Proteasome subunit alpha type-5 OS=Mus musculus OX=10090 GN=Psma5 PE=1 SV=1	1	5	5	5	29.5	26.411	241	41.185	12	4	5	4	0	0	0	4	5	4	0	0	0	4	5	4	0	0	0	25.3	29.5	25.3	0	0	0	267000000	67282000	104630000	95085000	0	0	0	9913900	2649500	3694800	3569700	0
P54822	P54822	Adenylosuccinate lyase	Adsl	sp|P54822|PUR8_MOUSE Adenylosuccinate lyase OS=Mus musculus OX=10090 GN=Adsl PE=1 SV=2	1	6	6	6	19	54.866	484	41.168	31	6	4	6	0	0	0	6	4	6	0	0	0	6	4	6	0	0	0	19	12.8	19	0	0	0	178380000	67491000	41556000	69335000	0	0	0	690940	307560	857000	383380	0
P62492;P46638	P62492;P46638	Ras-related protein Rab-11A;Ras-related protein Rab-11B	Rab11a;Rab11b	sp|P62492|RB11A_MOUSE Ras-related protein Rab-11A OS=Mus musculus OX=10090 GN=Rab11a PE=1 SV=3;sp|P46638|RB11B_MOUSE Ras-related protein Rab-11B OS=Mus musculus OX=10090 GN=Rab11b PE=1 SV=3	2	6	6	6	33.3	24.393	216	41.157	15	6	6	6	2	0	0	6	6	6	2	0	0	6	6	6	2	0	0	33.3	33.3	33.3	11.1	0	0	323640000	88534000	130370000	99520000	5219200	0	0	20193000	5540600	8119400	6185200	347940
Q9CQV8	Q9CQV8	14-3-3 protein beta/alpha	Ywhab	sp|Q9CQV8|1433B_MOUSE 14-3-3 protein beta/alpha OS=Mus musculus OX=10090 GN=Ywhab PE=1 SV=3	1	9	5	5	34.1	28.086	246	40.8	17	9	9	8	3	2	0	5	5	5	2	2	0	5	5	5	2	2	0	34.1	34.1	30.1	13.8	10.2	0	409670000	114880000	153520000	118520000	13986000	8762900	0	17576000	4598700	6866900	5241400	536150
Q99JI4	Q99JI4	26S proteasome non-ATPase regulatory subunit 6	Psmd6	sp|Q99JI4|PSMD6_MOUSE 26S proteasome non-ATPase regulatory subunit 6 OS=Mus musculus OX=10090 GN=Psmd6 PE=1 SV=1	1	6	6	6	15.7	45.536	389	40.751	29	5	6	6	0	0	0	5	6	6	0	0	0	5	6	6	0	0	0	13.4	15.7	15.7	0	0	0	176790000	45766000	66185000	64837000	0	0	0	3362200	685700	1321100	1355400	0
Q3UPL0	Q3UPL0	Protein transport protein Sec31A	Sec31a	sp|Q3UPL0|SC31A_MOUSE Protein transport protein Sec31A OS=Mus musculus OX=10090 GN=Sec31a PE=1 SV=2	1	5	5	5	6.3	133.57	1230	40.548	55	5	5	5	0	0	0	5	5	5	0	0	0	5	5	5	0	0	0	6.3	6.3	6.3	0	0	0	169180000	59376000	58756000	51046000	0	0	0	1934100	676400	732610	525070	0
Q6NZC7	Q6NZC7	SEC23-interacting protein	Sec23ip	sp|Q6NZC7|S23IP_MOUSE SEC23-interacting protein OS=Mus musculus OX=10090 GN=Sec23ip PE=1 SV=2	1	6	6	6	8.5	110.78	998	40.466	48	5	6	5	0	0	0	5	6	5	0	0	0	5	6	5	0	0	0	7.4	8.5	7.4	0	0	0	147400000	44372000	48064000	54961000	0	0	0	1110300	311800	390160	408390	0
P62996	P62996	Transformer-2 protein homolog beta	Tra2b	sp|P62996|TRA2B_MOUSE Transformer-2 protein homolog beta OS=Mus musculus OX=10090 GN=Tra2b PE=1 SV=1	1	5	5	5	23.3	33.665	288	40.431	12	2	5	3	0	0	0	2	5	3	0	0	0	2	5	3	0	0	0	6.9	23.3	10.8	0	0	0	114500000	25608000	66887000	22003000	0	0	0	1663800	326500	874150	463160	0
Q9JJV2	Q9JJV2	Profilin-2	Pfn2	sp|Q9JJV2|PROF2_MOUSE Profilin-2 OS=Mus musculus OX=10090 GN=Pfn2 PE=1 SV=3	1	2	2	2	17.9	15.032	140	40.31	8	2	2	2	1	0	0	2	2	2	1	0	0	2	2	2	1	0	0	17.9	17.9	17.9	10	0	0	76451000	21612000	23463000	23415000	7961200	0	0	9556400	2701500	2932900	2926900	995150
E9PVG8;E9Q9C6	E9PVG8;E9Q9C6	RIKEN cDNA 9530053A07 gene;Fc fragment of IgG binding protein	Fcgbpl1;Fcgbp	tr|E9PVG8|E9PVG8_MOUSE RIKEN cDNA 9530053A07 gene OS=Mus musculus OX=10090 GN=Fcgbpl1 PE=1 SV=1;tr|E9Q9C6|E9Q9C6_MOUSE Fc fragment of IgG binding protein OS=Mus musculus OX=10090 GN=Fcgbp PE=1 SV=1	2	1	1	1	0.3	280.23	2581	40.244	111	1	1	1	1	1	1	1	1	1	1	1	1	1	1	1	1	1	1	0.3	0.3	0.3	0.3	0.3	0.3	1736100000	136480000	65605000	53512000	549640000	248380000	682460000	14253000	1134800	542450	449100	4545300
P19157;P46425;F6RWR5	P19157;P46425	Glutathione S-transferase P 1;Glutathione S-transferase P 2	Gstp1;Gstp2	sp|P19157|GSTP1_MOUSE Glutathione S-transferase P 1 OS=Mus musculus OX=10090 GN=Gstp1 PE=1 SV=2;sp|P46425|GSTP2_MOUSE Glutathione S-transferase P 2 OS=Mus musculus OX=10090 GN=Gstp2 PE=1 SV=2	3	4	4	4	25.7	23.609	210	40.226	12	2	4	3	2	0	1	2	4	3	2	0	1	2	4	3	2	0	1	12.9	25.7	20.5	12.9	0	7.6	136990000	26603000	49918000	43880000	10542000	0	6045000	11416000	2216900	4159800	3656700	878490
Q2VPR5	Q2VPR5	HDGF like 1	Hdgfl1	tr|Q2VPR5|Q2VPR5_MOUSE HDGF like 1 OS=Mus musculus OX=10090 GN=Hdgfl1 PE=1 SV=1	1	6	6	6	28.6	31.682	283	40.121	13	4	5	3	0	0	0	4	5	3	0	0	0	4	5	3	0	0	0	25.4	20.5	13.4	0	0	0	342170000	105050000	164700000	72414000	0	0	0	19823000	5469000	10297000	4057800	0
P24369	P24369	Peptidyl-prolyl cis-trans isomerase B	Ppib	sp|P24369|PPIB_MOUSE Peptidyl-prolyl cis-trans isomerase B OS=Mus musculus OX=10090 GN=Ppib PE=1 SV=2	1	6	6	6	29.2	23.713	216	40.08	15	6	6	6	0	0	0	6	6	6	0	0	0	6	6	6	0	0	0	29.2	29.2	29.2	0	0	0	347980000	110340000	124450000	113190000	0	0	0	17941000	5548400	6541900	5850300	0
P62702	P62702	Small ribosomal subunit protein eS4	Rps4x	sp|P62702|RS4X_MOUSE Small ribosomal subunit protein eS4 OS=Mus musculus OX=10090 GN=Rps4x PE=1 SV=2	1	6	6	6	20.2	29.597	263	39.912	21	6	5	5	2	0	0	6	5	5	2	0	0	6	5	5	2	0	0	20.2	16	16	7.6	0	0	503630000	222740000	129980000	143560000	7350100	0	0	7762600	2917200	2677200	2121200	46921
Q61990	Q61990	Poly(rC)-binding protein 2	Pcbp2	sp|Q61990|PCBP2_MOUSE Poly(rC)-binding protein 2 OS=Mus musculus OX=10090 GN=Pcbp2 PE=1 SV=1	1	8	6	5	37	38.221	362	39.89	20	8	8	8	4	3	0	6	6	6	3	3	0	5	5	5	2	2	0	37	37	37	13.5	13.8	0	853980000	213470000	342330000	261920000	25423000	10835000	0	30835000	7830400	12085000	9218200	1271200
Q62465	Q62465	Synaptic vesicle membrane protein VAT-1 homolog	Vat1	sp|Q62465|VAT1_MOUSE Synaptic vesicle membrane protein VAT-1 homolog OS=Mus musculus OX=10090 GN=Vat1 PE=1 SV=3	1	5	5	5	17.2	43.096	406	39.848	19	4	3	4	1	1	0	4	3	4	1	1	0	4	3	4	1	1	0	13.5	10.6	13.3	3.7	3.7	0	121870000	51125000	29272000	38905000	967150	1598700	0	4956300	2121900	1165900	1533500	50903
P62962	P62962	Profilin-1	Pfn1	sp|P62962|PROF1_MOUSE Profilin-1 OS=Mus musculus OX=10090 GN=Pfn1 PE=1 SV=2	1	5	5	5	32.9	14.957	140	39.797	9	4	5	4	0	0	0	4	5	4	0	0	0	4	5	4	0	0	0	24.3	32.9	32.1	0	0	0	264790000	65876000	116070000	82839000	0	0	0	29421000	7319600	12897000	9204400	0
P84099	P84099	Large ribosomal subunit protein eL19	Rpl19	sp|P84099|RL19_MOUSE Large ribosomal subunit protein eL19 OS=Mus musculus OX=10090 GN=Rpl19 PE=1 SV=1	1	5	5	5	23.5	23.466	196	39.744	9	5	4	4	0	0	1	5	4	4	0	0	1	5	4	4	0	0	1	23.5	18.9	23	0	0	9.2	223430000	92867000	68706000	60446000	0	0	1406800	6929700	3077700	1924700	1927200	0
O09167	O09167	Large ribosomal subunit protein eL21	Rpl21	sp|O09167|RL21_MOUSE Large ribosomal subunit protein eL21 OS=Mus musculus OX=10090 GN=Rpl21 PE=1 SV=4	1	2	2	2	16.2	18.579	160	39.67	8	2	2	2	0	0	0	2	2	2	0	0	0	2	2	2	0	0	0	16.2	16.2	16.2	0	0	0	184350000	68917000	64921000	50515000	0	0	0	9241800	3510600	3377700	2353500	0
Q93092	Q93092	Transaldolase	Taldo1	sp|Q93092|TALDO_MOUSE Transaldolase OS=Mus musculus OX=10090 GN=Taldo1 PE=1 SV=2	1	6	6	6	21.1	37.387	337	39.622	24	3	5	5	0	0	0	3	5	5	0	0	0	3	5	5	0	0	0	10.4	17.8	17.2	0	0	0	217590000	37431000	110010000	70139000	0	0	0	6637700	1312700	3306000	2019100	0
P51881	P51881	ADP/ATP translocase 2	Slc25a5	sp|P51881|ADT2_MOUSE ADP/ATP translocase 2 OS=Mus musculus OX=10090 GN=Slc25a5 PE=1 SV=3	1	7	6	5	24.8	32.931	298	39.608	21	7	7	7	0	2	0	6	6	6	0	1	0	5	5	5	0	1	0	24.8	24.8	24.8	0	7.7	0	1422600000	443870000	517600000	459230000	0	1946900	0	35067000	10519000	12665000	11791000	0
Q9CZ44	Q9CZ44	NSFL1 cofactor p47	Nsfl1c	sp|Q9CZ44|NSF1C_MOUSE NSFL1 cofactor p47 OS=Mus musculus OX=10090 GN=Nsfl1c PE=1 SV=1	1	5	5	5	19.5	40.709	370	39.491	25	5	5	5	0	0	0	5	5	5	0	0	0	5	5	5	0	0	0	19.5	19.5	19.5	0	0	0	129650000	46121000	49634000	33900000	0	0	0	4295300	1532400	1737400	1025400	0
Q569Z6	Q569Z6	Thyroid hormone receptor-associated protein 3	Thrap3	sp|Q569Z6|TR150_MOUSE Thyroid hormone receptor-associated protein 3 OS=Mus musculus OX=10090 GN=Thrap3 PE=1 SV=1	1	5	5	5	7.5	108.18	951	39.441	58	4	5	5	0	0	0	4	5	5	0	0	0	4	5	5	0	0	0	6.1	7.5	7.5	0	0	0	211310000	54333000	63754000	93221000	0	0	0	1733000	394390	732790	605840	0
Q8BND3	Q8BND3	WD repeat-containing protein 35	Wdr35	sp|Q8BND3|WDR35_MOUSE WD repeat-containing protein 35 OS=Mus musculus OX=10090 GN=Wdr35 PE=1 SV=3	1	6	6	6	7	133.99	1181	39.004	74	3	5	6	0	0	0	3	5	6	0	0	0	3	5	6	0	0	0	3.6	5.9	7	0	0	0	175690000	38262000	69021000	68408000	0	0	0	1249500	212090	445500	591880	0
Q9DCH4	Q9DCH4	Eukaryotic translation initiation factor 3 subunit F	Eif3f	sp|Q9DCH4|EIF3F_MOUSE Eukaryotic translation initiation factor 3 subunit F OS=Mus musculus OX=10090 GN=Eif3f PE=1 SV=2	1	5	5	5	16.9	37.984	361	38.817	16	4	4	5	0	0	0	4	4	5	0	0	0	4	4	5	0	0	0	14.4	14.4	16.9	0	0	0	141750000	44100000	46222000	51429000	0	0	0	8859400	2756200	2888900	3214300	0
Q61881	Q61881	DNA replication licensing factor MCM7	Mcm7	sp|Q61881|MCM7_MOUSE DNA replication licensing factor MCM7 OS=Mus musculus OX=10090 GN=Mcm7 PE=1 SV=1	1	6	6	6	12	81.21	719	38.417	46	5	6	4	0	0	1	5	6	4	0	0	1	5	6	4	0	0	1	10.3	12	8.1	0	0	1.8	127110000	44208000	44597000	37554000	0	0	752800	1116100	379080	377210	359830	0
Q8VH51	Q8VH51	RNA-binding protein 39	Rbm39	sp|Q8VH51|RBM39_MOUSE RNA-binding protein 39 OS=Mus musculus OX=10090 GN=Rbm39 PE=1 SV=2	1	4	4	4	10	59.406	530	38.35	26	4	4	3	1	1	0	4	4	3	1	1	0	4	4	3	1	1	0	10	10	7.9	1.9	3.2	0	154860000	53750000	47413000	40297000	3610500	9792400	0	5956200	2067300	1823600	1549900	138860
Q99MD6	Q99MD6	Thioredoxin reductase 3	Txnrd3	sp|Q99MD6|TRXR3_MOUSE Thioredoxin reductase 3 OS=Mus musculus OX=10090 GN=Txnrd3 PE=1 SV=3	1	5	5	5	9.7	71.318	652	38.258	36	5	5	5	0	0	0	5	5	5	0	0	0	5	5	5	0	0	0	9.7	9.7	9.7	0	0	0	268200000	78177000	89470000	100550000	0	0	0	3525700	868060	1404500	1253100	0
Q8K1H1	Q8K1H1	Tudor domain-containing protein 7	Tdrd7	sp|Q8K1H1|TDRD7_MOUSE Tudor domain-containing protein 7 OS=Mus musculus OX=10090 GN=Tdrd7 PE=1 SV=1	1	6	6	6	7.3	122.17	1086	38.236	73	4	6	5	0	0	0	4	6	5	0	0	0	4	6	5	0	0	0	4.9	7.3	6.4	0	0	0	100030000	15066000	40139000	44828000	0	0	0	1370300	206390	549850	614080	0
P49722	P49722	Proteasome subunit alpha type-2	Psma2	sp|P49722|PSA2_MOUSE Proteasome subunit alpha type-2 OS=Mus musculus OX=10090 GN=Psma2 PE=1 SV=3	1	4	4	4	25.6	25.926	234	38.211	16	4	4	4	0	0	0	4	4	4	0	0	0	4	4	4	0	0	0	25.6	25.6	25.6	0	0	0	194040000	64592000	77573000	51880000	0	0	0	7239600	2302700	2981400	1955500	0
Q9WVA3	Q9WVA3	Mitotic checkpoint protein BUB3	Bub3	sp|Q9WVA3|BUB3_MOUSE Mitotic checkpoint protein BUB3 OS=Mus musculus OX=10090 GN=Bub3 PE=1 SV=2	1	6	6	6	24.5	36.954	326	38.142	16	6	6	6	0	0	0	6	6	6	0	0	0	6	6	6	0	0	0	24.5	24.5	24.5	0	0	0	243110000	69636000	100960000	72511000	0	0	0	12675000	3610400	5249400	3815400	0
P57776	P57776	Elongation factor 1-delta	Eef1d	sp|P57776|EF1D_MOUSE Elongation factor 1-delta OS=Mus musculus OX=10090 GN=Eef1d PE=1 SV=3	1	4	4	4	20.3	31.293	281	38.135	21	4	4	4	1	0	0	4	4	4	1	0	0	4	4	4	1	0	0	20.3	20.3	20.3	8.5	0	0	313540000	78123000	166710000	66120000	2585600	0	0	9578500	2158500	5259600	2160400	123120
P70281	P70281	Synaptonemal complex protein 3	Sycp3	sp|P70281|SYCP3_MOUSE Synaptonemal complex protein 3 OS=Mus musculus OX=10090 GN=Sycp3 PE=1 SV=1	1	2	2	2	14.6	29.346	254	38.091	22	2	0	2	0	0	0	2	0	2	0	0	0	2	0	2	0	0	0	14.6	0	14.6	0	0	0	62894000	39162000	0	23732000	0	0	0	2858800	1780100	0	1078700	0
P48678	P48678	Prelamin-A/C	Lmna	sp|P48678|LMNA_MOUSE Prelamin-A/C OS=Mus musculus OX=10090 GN=Lmna PE=1 SV=2	1	7	6	6	13.4	74.237	665	38.072	46	6	7	5	1	1	1	5	6	4	1	1	1	5	6	4	1	1	1	11.4	13.4	9	1.7	1.7	2.1	113620000	38342000	43607000	25516000	3525100	1697000	935530	2470100	833530	947980	554700	76633
Q9DBG3	Q9DBG3	AP-2 complex subunit beta	Ap2b1	sp|Q9DBG3|AP2B1_MOUSE AP-2 complex subunit beta OS=Mus musculus OX=10090 GN=Ap2b1 PE=1 SV=1	1	6	6	2	7.5	104.58	937	37.894	48	5	5	6	0	0	0	5	5	6	0	0	0	2	2	2	0	0	0	6.4	6.4	7.5	0	0	0	158530000	44198000	56684000	57653000	0	0	0	3302800	920790	1180900	1201100	0
P62754	P62754	Small ribosomal subunit protein eS6	Rps6	sp|P62754|RS6_MOUSE Small ribosomal subunit protein eS6 OS=Mus musculus OX=10090 GN=Rps6 PE=1 SV=1	1	3	3	3	15.7	28.68	249	37.89	13	3	3	3	0	1	0	3	3	3	0	1	0	3	3	3	0	1	0	15.7	15.7	15.7	0	4.8	0	436740000	144340000	151360000	138310000	0	2727400	0	33595000	11103000	11643000	10639000	0
Q9JLV5	Q9JLV5	Cullin-3	Cul3	sp|Q9JLV5|CUL3_MOUSE Cullin-3 OS=Mus musculus OX=10090 GN=Cul3 PE=1 SV=1	1	6	6	6	10.5	88.947	768	37.747	51	5	5	6	0	0	0	5	5	6	0	0	0	5	5	6	0	0	0	9	9	10.5	0	0	0	195080000	64268000	64568000	66248000	0	0	0	3191100	1070400	1032900	1087900	0
Q9Z0X1	Q9Z0X1	Apoptosis-inducing factor 1, mitochondrial	Aifm1	sp|Q9Z0X1|AIFM1_MOUSE Apoptosis-inducing factor 1, mitochondrial OS=Mus musculus OX=10090 GN=Aifm1 PE=1 SV=1	1	6	6	6	15.5	66.765	612	37.691	34	4	6	4	0	0	0	4	6	4	0	0	0	4	6	4	0	0	0	9	15.5	9	0	0	0	126810000	39127000	48694000	38989000	0	0	0	2456100	842690	784350	829050	0
Q8BH95	Q8BH95	Enoyl-CoA hydratase, mitochondrial	Echs1	sp|Q8BH95|ECHM_MOUSE Enoyl-CoA hydratase, mitochondrial OS=Mus musculus OX=10090 GN=Echs1 PE=1 SV=1	1	6	6	6	27.2	31.474	290	37.657	18	6	6	6	0	0	0	6	6	6	0	0	0	6	6	6	0	0	0	27.2	27.2	27.2	0	0	0	267210000	87530000	106790000	72891000	0	0	0	7246900	2680500	2891600	1674800	0
Q569Z5	Q569Z5	Probable ATP-dependent RNA helicase DDX46	Ddx46	sp|Q569Z5|DDX46_MOUSE Probable ATP-dependent RNA helicase DDX46 OS=Mus musculus OX=10090 GN=Ddx46 PE=1 SV=2	1	6	6	6	7.1	117.45	1032	37.475	59	6	6	6	0	0	0	6	6	6	0	0	0	6	6	6	0	0	0	7.1	7.1	7.1	0	0	0	120360000	44704000	37361000	38291000	0	0	0	2039900	757690	633230	649000	0
Q02257	Q02257	Junction plakoglobin	Jup	sp|Q02257|PLAK_MOUSE Junction plakoglobin OS=Mus musculus OX=10090 GN=Jup PE=1 SV=3	1	6	6	6	11.7	81.8	745	37.423	47	0	0	1	3	5	4	0	0	1	3	5	4	0	0	1	3	5	4	0	0	1.6	5.6	9	8.3	58227000	0	0	1775200	18368000	20778000	17306000	580420	0	0	37770	211450
P70696	P70696	Histone H2B type 1-A	H2bc1	sp|P70696|H2B1A_MOUSE Histone H2B type 1-A OS=Mus musculus OX=10090 GN=H2bc1 PE=1 SV=3	1	7	3	3	46.5	14.236	127	37.38	11	5	7	6	6	5	4	2	3	2	3	3	1	2	3	2	3	3	1	29.1	46.5	34.6	40.9	35.4	26.8	755760000	245980000	259880000	219190000	17061000	11998000	1650800	53628000	17433000	19113000	15208000	1127700
P26443	P26443	Glutamate dehydrogenase 1, mitochondrial	Glud1	sp|P26443|DHE3_MOUSE Glutamate dehydrogenase 1, mitochondrial OS=Mus musculus OX=10090 GN=Glud1 PE=1 SV=1	1	6	6	6	16.5	61.336	558	37.15	37	5	5	6	0	0	0	5	5	6	0	0	0	5	5	6	0	0	0	13.6	13.1	16.5	0	0	0	172840000	48976000	53051000	70814000	0	0	0	2376200	924200	543760	908270	0
Q99MV7	Q99MV7	RING finger protein 17	Rnf17	sp|Q99MV7|RNF17_MOUSE RING finger protein 17 OS=Mus musculus OX=10090 GN=Rnf17 PE=1 SV=2	1	6	6	6	4.9	185.6	1640	37.125	81	3	4	5	3	2	2	3	4	5	3	2	2	3	4	5	3	2	2	2.4	3	4.3	2.2	1.4	1.4	77039000	14395000	25181000	17847000	9467000	5845900	4304000	755720	112360	256450	144720	116880
Q8BVE3	Q8BVE3	V-type proton ATPase subunit H	Atp6v1h	sp|Q8BVE3|VATH_MOUSE V-type proton ATPase subunit H OS=Mus musculus OX=10090 GN=Atp6v1h PE=1 SV=1	1	2	2	2	6.2	55.854	483	37.063	27	2	2	2	0	0	0	2	2	2	0	0	0	2	2	2	0	0	0	6.2	6.2	6.2	0	0	0	38965000	12423000	14507000	12035000	0	0	0	1029600	344030	395920	289680	0
P61164;Q8R5C5	P61164;Q8R5C5	Alpha-centractin;Beta-centractin	Actr1a;Actr1b	sp|P61164|ACTZ_MOUSE Alpha-centractin OS=Mus musculus OX=10090 GN=Actr1a PE=1 SV=1;sp|Q8R5C5|ACTY_MOUSE Beta-centractin OS=Mus musculus OX=10090 GN=Actr1b PE=1 SV=1	2	2	2	2	8.8	42.613	376	37.04	24	2	2	2	0	0	0	2	2	2	0	0	0	2	2	2	0	0	0	8.8	8.8	8.8	0	0	0	197050000	55700000	73349000	67999000	0	0	0	8210300	2320800	3056200	2833300	0
Q5SWU9;E9Q4Z2	Q5SWU9;E9Q4Z2	Acetyl-CoA carboxylase 1;Acetyl-CoA carboxylase 2	Acaca;Acacb	sp|Q5SWU9|ACACA_MOUSE Acetyl-CoA carboxylase 1 OS=Mus musculus OX=10090 GN=Acaca PE=1 SV=1;sp|E9Q4Z2|ACACB_MOUSE Acetyl-CoA carboxylase 2 OS=Mus musculus OX=10090 GN=Acacb PE=1 SV=1	2	6	6	6	3.5	265.25	2345	37.017	139	5	5	4	0	0	0	5	5	4	0	0	0	5	5	4	0	0	0	2.9	3.1	2.6	0	0	0	88064000	27506000	37882000	22676000	0	0	0	454070	133600	201930	118540	0
Q9CZM2	Q9CZM2	Large ribosomal subunit protein eL15	Rpl15	sp|Q9CZM2|RL15_MOUSE Large ribosomal subunit protein eL15 OS=Mus musculus OX=10090 GN=Rpl15 PE=1 SV=4	1	3	3	3	19.1	24.146	204	36.927	14	3	3	3	0	0	0	3	3	3	0	0	0	3	3	3	0	0	0	19.1	19.1	19.1	0	0	0	546310000	172970000	186430000	186920000	0	0	0	27311000	9050000	9294800	8966000	0
Q76MZ3	Q76MZ3	Serine/threonine-protein phosphatase 2A 65 kDa regulatory subunit A alpha isoform	Ppp2r1a	sp|Q76MZ3|2AAA_MOUSE Serine/threonine-protein phosphatase 2A 65 kDa regulatory subunit A alpha isoform OS=Mus musculus OX=10090 GN=Ppp2r1a PE=1 SV=3	1	6	6	6	16	65.322	589	36.79	39	6	6	4	0	3	0	6	6	4	0	3	0	6	6	4	0	3	0	16	16	10.7	0	10	0	166430000	58598000	65831000	37378000	0	4620800	0	1990400	782430	767820	412990	0
Q9D0F9	Q9D0F9	Phosphoglucomutase-1	Pgm1	sp|Q9D0F9|PGM1_MOUSE Phosphoglucomutase-1 OS=Mus musculus OX=10090 GN=Pgm1 PE=1 SV=4	1	6	6	6	14.1	61.417	562	36.725	38	6	5	5	0	0	0	6	5	5	0	0	0	6	5	5	0	0	0	14.1	11.9	11.9	0	0	0	120080000	42178000	38586000	39318000	0	0	0	2156000	756490	699180	700290	0
Q91V61	Q91V61	Sideroflexin-3	Sfxn3	sp|Q91V61|SFXN3_MOUSE Sideroflexin-3 OS=Mus musculus OX=10090 GN=Sfxn3 PE=1 SV=1	1	5	5	5	21.2	35.406	321	36.531	21	5	5	5	0	0	0	5	5	5	0	0	0	5	5	5	0	0	0	21.2	21.2	21.2	0	0	0	365880000	121830000	137560000	106480000	0	0	0	12108000	3959500	4567400	3581400	0
Q9Z1Z0	Q9Z1Z0	General vesicular transport factor p115	Uso1	sp|Q9Z1Z0|USO1_MOUSE General vesicular transport factor p115 OS=Mus musculus OX=10090 GN=Uso1 PE=1 SV=2	1	6	6	6	7.8	106.98	959	36.466	51	4	5	4	1	1	1	4	5	4	1	1	1	4	5	4	1	1	1	5	6.7	5	1	1	1.6	85362000	16582000	40200000	24619000	1240200	1817900	902960	1482000	325130	694390	402550	24318
Q3UYV9	Q3UYV9	Nuclear cap-binding protein subunit 1	Ncbp1	sp|Q3UYV9|NCBP1_MOUSE Nuclear cap-binding protein subunit 1 OS=Mus musculus OX=10090 GN=Ncbp1 PE=1 SV=2	1	6	6	6	9.6	91.926	790	36.463	38	4	4	6	0	0	1	4	4	6	0	0	1	4	4	6	0	0	1	7	7	9.6	0	0	1.5	90387000	28238000	29882000	29832000	0	0	2434600	1176400	361810	363540	386980	0
A0A2I3BRL8;Q91VM5;Q9WV02	A0A2I3BRL8;Q91VM5;Q9WV02	Predicted gene 7324;RNA binding motif protein, X-linked-like-1;	Gm7324;Rbmxl1;	tr|A0A2I3BRL8|A0A2I3BRL8_MOUSE Predicted gene 7324 OS=Mus musculus OX=10090 GN=Gm7324 PE=4 SV=1;sp|Q91VM5|RMXL1_MOUSE RNA binding motif protein, X-linked-like-1 OS=Mus musculus OX=10090 GN=Rbmxl1 PE=2 SV=1;sp|Q9WV02|RBMX_MOUSE RNA-binding motif protein, X	3	3	3	3	9.8	42.178	388	36.264	34	3	3	3	0	0	0	3	3	3	0	0	0	3	3	3	0	0	0	9.8	9.8	9.8	0	0	0	189760000	65908000	63836000	60020000	0	0	0	5581300	1938500	1877500	1765300	0
Q9WUM5	Q9WUM5	Succinate--CoA ligase [ADP/GDP-forming] subunit alpha, mitochondrial	Suclg1	sp|Q9WUM5|SUCA_MOUSE Succinate--CoA ligase [ADP/GDP-forming] subunit alpha, mitochondrial OS=Mus musculus OX=10090 GN=Suclg1 PE=1 SV=4	1	5	5	5	20.8	36.154	346	36.188	15	5	4	4	2	1	1	5	4	4	2	1	1	5	4	4	2	1	1	20.8	15.6	15.6	7.5	4.3	4.3	1103700000	287430000	246060000	169110000	164740000	211320000	25033000	28918000	8970800	8501900	5891300	2023200
P58389	P58389	Serine/threonine-protein phosphatase 2A activator	Ptpa	sp|P58389|PTPA_MOUSE Serine/threonine-protein phosphatase 2A activator OS=Mus musculus OX=10090 GN=Ptpa PE=1 SV=1	1	5	5	5	21.4	36.71	323	36.122	21	4	5	4	0	0	0	4	5	4	0	0	0	4	5	4	0	0	0	18	21.4	18	0	0	0	218780000	47633000	99735000	71416000	0	0	0	8337900	1686500	3832800	2818600	0
Q7TNC4	Q7TNC4	Putative RNA-binding protein Luc7-like 2	Luc7l2	sp|Q7TNC4|LC7L2_MOUSE Putative RNA-binding protein Luc7-like 2 OS=Mus musculus OX=10090 GN=Luc7l2 PE=1 SV=1	1	5	5	2	13.8	46.582	392	36.103	19	5	5	5	0	1	0	5	5	5	0	1	0	2	2	2	0	0	0	13.8	13.8	13.8	0	2	0	2178800000	608800000	714470000	826140000	0	29385000	0	112670000	31895000	36597000	42630000	0
Q7TQI3	Q7TQI3	Ubiquitin thioesterase OTUB1	Otub1	sp|Q7TQI3|OTUB1_MOUSE Ubiquitin thioesterase OTUB1 OS=Mus musculus OX=10090 GN=Otub1 PE=1 SV=2	1	5	5	5	23.2	31.27	271	36.075	16	3	5	5	1	1	0	3	5	5	1	1	0	3	5	5	1	1	0	14.4	23.2	23.2	6.6	6.6	0	123400000	25130000	67836000	27277000	1693000	1464200	0	6082100	1153800	3535500	1392800	105820
Q9R1T2	Q9R1T2	SUMO-activating enzyme subunit 1	Sae1	sp|Q9R1T2|SAE1_MOUSE SUMO-activating enzyme subunit 1 OS=Mus musculus OX=10090 GN=Sae1 PE=1 SV=1	1	5	5	5	20.6	38.62	350	36.041	24	4	5	4	0	0	0	4	5	4	0	0	0	4	5	4	0	0	0	17.4	20.6	17.4	0	0	0	302360000	68443000	123000000	110920000	0	0	0	6595500	1149200	3127600	2318600	0
Q9EST5;Q64G17;O35381	Q9EST5	Acidic leucine-rich nuclear phosphoprotein 32 family member B	Anp32b	sp|Q9EST5|AN32B_MOUSE Acidic leucine-rich nuclear phosphoprotein 32 family member B OS=Mus musculus OX=10090 GN=Anp32b PE=1 SV=1	3	5	5	5	22.8	31.078	272	35.884	12	4	4	5	1	3	0	4	4	5	1	3	0	4	4	5	1	3	0	18	18	22.8	7	13.6	0	207510000	58871000	78266000	55747000	3438900	11189000	0	10219000	2849600	3950700	2958000	286580
Q8BL97	Q8BL97	Serine/arginine-rich splicing factor 7	Srsf7	sp|Q8BL97|SRSF7_MOUSE Serine/arginine-rich splicing factor 7 OS=Mus musculus OX=10090 GN=Srsf7 PE=1 SV=1	1	4	4	3	17.6	30.817	267	35.88	15	4	4	4	1	0	0	4	4	4	1	0	0	3	3	3	0	0	0	17.6	17.6	17.6	5.2	0	0	337730000	136640000	120610000	76932000	3550200	0	0	8074800	2973000	2412400	2452800	236680
Q8VEE4	Q8VEE4	Replication protein A 70 kDa DNA-binding subunit	Rpa1	sp|Q8VEE4|RFA1_MOUSE Replication protein A 70 kDa DNA-binding subunit OS=Mus musculus OX=10090 GN=Rpa1 PE=1 SV=1	1	4	4	4	10.4	69.036	623	35.828	36	3	3	4	0	0	0	3	3	4	0	0	0	3	3	4	0	0	0	8	7.5	10.4	0	0	0	112150000	33992000	30259000	47903000	0	0	0	1702600	433360	527550	741740	0
P01837	P01837	Immunoglobulin kappa constant	Igkc	sp|P01837|IGKC_MOUSE Immunoglobulin kappa constant OS=Mus musculus OX=10090 GN=Igkc PE=1 SV=2	1	3	3	3	28	11.934	107	35.827	5	2	2	2	2	2	2	2	2	2	2	2	2	2	2	2	2	2	2	17.8	28	17.8	17.8	17.8	28	374040000	65604000	23946000	23652000	95960000	94931000	69945000	27307000	2066500	819260	1425700	9572500
P55096	P55096	ATP-binding cassette sub-family D member 3	Abcd3	sp|P55096|ABCD3_MOUSE ATP-binding cassette sub-family D member 3 OS=Mus musculus OX=10090 GN=Abcd3 PE=1 SV=2	1	5	5	5	10.3	75.474	659	35.656	45	5	4	5	0	0	0	5	4	5	0	0	0	5	4	5	0	0	0	10.3	8.3	10.3	0	0	0	199870000	67279000	68597000	63990000	0	0	0	1359400	539120	508910	311390	0
O08810	O08810	116 kDa U5 small nuclear ribonucleoprotein component	Eftud2	sp|O08810|U5S1_MOUSE 116 kDa U5 small nuclear ribonucleoprotein component OS=Mus musculus OX=10090 GN=Eftud2 PE=1 SV=1	1	6	5	5	8.3	109.36	971	35.639	54	6	5	5	1	2	2	5	4	4	1	1	1	5	4	4	1	1	1	8.3	7.1	7.1	1.9	2.9	2.9	154020000	24270000	25278000	26855000	2707600	69756000	5151900	2418500	329190	326370	325610	50141
P48774	P48774	Glutathione S-transferase Mu 5	Gstm5	sp|P48774|GSTM5_MOUSE Glutathione S-transferase Mu 5 OS=Mus musculus OX=10090 GN=Gstm5 PE=1 SV=1	1	6	5	5	29.9	26.635	224	35.565	18	6	6	6	1	1	1	5	5	5	0	0	0	5	5	5	0	0	0	29.9	29.9	29.9	4	4	4	358740000	84494000	152740000	121500000	0	0	0	16730000	4249300	6949700	5530900	0
Q62376	Q62376	U1 small nuclear ribonucleoprotein 70 kDa	Snrnp70	sp|Q62376|RU17_MOUSE U1 small nuclear ribonucleoprotein 70 kDa OS=Mus musculus OX=10090 GN=Snrnp70 PE=1 SV=2	1	5	5	5	12.9	51.991	448	35.502	19	5	5	5	0	0	0	5	5	5	0	0	0	5	5	5	0	0	0	12.9	12.9	12.9	0	0	0	246760000	94940000	73032000	78783000	0	0	0	6254500	2458600	1790200	2005600	0
Q8BML9	Q8BML9	Glutamine--tRNA ligase	Qars1	sp|Q8BML9|SYQ_MOUSE Glutamine--tRNA ligase OS=Mus musculus OX=10090 GN=Qars1 PE=1 SV=1	1	6	6	6	9.9	87.676	775	35.409	51	5	6	6	0	0	0	5	6	6	0	0	0	5	6	6	0	0	0	8.1	9.9	9.9	0	0	0	175160000	58069000	59577000	57517000	0	0	0	2091700	654270	766210	671200	0
Q9CVB6	Q9CVB6	Actin-related protein 2/3 complex subunit 2	Arpc2	sp|Q9CVB6|ARPC2_MOUSE Actin-related protein 2/3 complex subunit 2 OS=Mus musculus OX=10090 GN=Arpc2 PE=1 SV=3	1	6	6	6	19.7	34.357	300	35.313	23	6	6	3	0	0	0	6	6	3	0	0	0	6	6	3	0	0	0	19.7	19.7	12.7	0	0	0	39064000	14707000	16121000	8235100	0	0	0	686470	267760	350610	68101	0
P01942	P01942	Hemoglobin subunit alpha	Hba	sp|P01942|HBA_MOUSE Hemoglobin subunit alpha OS=Mus musculus OX=10090 GN=Hba PE=1 SV=2	1	4	4	4	34.5	15.085	142	35.259	8	4	4	4	4	4	2	4	4	4	4	4	2	4	4	4	4	4	2	34.5	34.5	34.5	34.5	34.5	21.8	1394500000	172290000	319840000	424430000	266590000	156300000	55008000	56623000	6482500	14013000	18012000	10445000
Q8BJY1	Q8BJY1	26S proteasome non-ATPase regulatory subunit 5	Psmd5	sp|Q8BJY1|PSMD5_MOUSE 26S proteasome non-ATPase regulatory subunit 5 OS=Mus musculus OX=10090 GN=Psmd5 PE=1 SV=4	1	5	5	5	12.3	55.971	504	34.812	30	5	4	5	0	2	1	5	4	5	0	2	1	5	4	5	0	2	1	12.3	9.7	12.3	0	4.2	3	164120000	51528000	39772000	62234000	0	5103700	5477800	2800700	883520	627570	1210600	0
P51807	P51807	Dynein light chain Tctex-type 1	Dynlt1	sp|P51807|DYLT1_MOUSE Dynein light chain Tctex-type 1 OS=Mus musculus OX=10090 GN=Dynlt1 PE=1 SV=1	1	1	1	1	14.2	12.483	113	34.781	6	1	1	1	0	1	0	1	1	1	0	1	0	1	1	1	0	1	0	14.2	14.2	14.2	0	14.2	0	186990000	67198000	54143000	63186000	0	2460000	0	8752700	2629100	3075200	3048400	0
E9PWQ3	E9PWQ3	Collagen, type VI, alpha 3	Col6a3	tr|E9PWQ3|E9PWQ3_MOUSE Collagen, type VI, alpha 3 OS=Mus musculus OX=10090 GN=Col6a3 PE=1 SV=2	1	6	6	6	2.2	353.93	3284	34.64	200	4	4	3	0	0	0	4	4	3	0	0	0	4	4	3	0	0	0	1.5	1.3	1.1	0	0	0	59881000	21545000	22098000	16238000	0	0	0	215000	82341	81427	51230	0
Q04857	Q04857	Collagen alpha-1(VI) chain	Col6a1	sp|Q04857|CO6A1_MOUSE Collagen alpha-1(VI) chain OS=Mus musculus OX=10090 GN=Col6a1 PE=1 SV=1	1	5	5	5	6.9	108.49	1025	34.62	59	4	5	5	1	1	0	4	5	5	1	1	0	4	5	5	1	1	0	5.1	6.9	6.9	1.1	1.1	0	145400000	37611000	54836000	49097000	2150700	1701800	0	1229600	306730	453740	403810	36453
Q9R1P4	Q9R1P4	Proteasome subunit alpha type-1	Psma1	sp|Q9R1P4|PSA1_MOUSE Proteasome subunit alpha type-1 OS=Mus musculus OX=10090 GN=Psma1 PE=1 SV=1	1	5	5	5	22.8	29.546	263	34.306	18	5	4	5	1	2	1	5	4	5	1	2	1	5	4	5	1	2	1	22.8	19	22.8	4.2	8.7	4.2	193330000	50787000	65518000	63489000	2081100	10314000	1145600	6269000	1787500	2048300	1970900	115620
Q8JZU2	Q8JZU2	Tricarboxylate transport protein, mitochondrial	Slc25a1	sp|Q8JZU2|TXTP_MOUSE Tricarboxylate transport protein, mitochondrial OS=Mus musculus OX=10090 GN=Slc25a1 PE=1 SV=1	1	4	4	4	15.1	33.931	311	34.281	19	4	4	4	0	0	1	4	4	4	0	0	1	4	4	4	0	0	1	15.1	15.1	15.1	0	0	3.9	607950000	225610000	198870000	181540000	0	0	1928100	17147000	6142300	5589300	5415000	0
Q9CXW3	Q9CXW3	Calcyclin-binding protein	Cacybp	sp|Q9CXW3|CYBP_MOUSE Calcyclin-binding protein OS=Mus musculus OX=10090 GN=Cacybp PE=1 SV=1	1	4	4	4	27.5	26.51	229	34.277	16	4	3	4	0	0	1	4	3	4	0	0	1	4	3	4	0	0	1	27.5	23.6	27.5	0	0	8.7	166070000	71196000	48627000	45750000	0	0	497150	2249200	1198500	199590	851070	0
P62751	P62751	Large ribosomal subunit protein uL23	Rpl23a	sp|P62751|RL23A_MOUSE Large ribosomal subunit protein uL23 OS=Mus musculus OX=10090 GN=Rpl23a PE=1 SV=1	1	5	5	5	34.6	17.695	156	34.238	9	5	5	5	1	1	0	5	5	5	1	1	0	5	5	5	1	1	0	34.6	34.6	34.6	8.3	8.3	0	319170000	122920000	102520000	88322000	3272600	2137200	0	35463000	13658000	11391000	9813600	363620
Q6P1F6;Q8BG02;Q925E7	Q6P1F6	Serine/threonine-protein phosphatase 2A 55 kDa regulatory subunit B alpha isoform	Ppp2r2a	sp|Q6P1F6|2ABA_MOUSE Serine/threonine-protein phosphatase 2A 55 kDa regulatory subunit B alpha isoform OS=Mus musculus OX=10090 GN=Ppp2r2a PE=1 SV=1	3	5	5	5	13.6	51.691	447	34.237	28	5	5	5	1	1	1	5	5	5	1	1	1	5	5	5	1	1	1	13.6	13.6	13.6	2.7	2.7	2.7	115680000	37948000	35219000	34356000	3102800	2998800	2051700	2818500	922050	777160	828070	110810
P52196	P52196	Thiosulfate sulfurtransferase	Tst	sp|P52196|THTR_MOUSE Thiosulfate sulfurtransferase OS=Mus musculus OX=10090 GN=Tst PE=1 SV=3	1	4	4	4	18.2	33.466	297	34.185	21	3	4	3	0	1	0	3	4	3	0	1	0	3	4	3	0	1	0	15.2	18.2	15.2	0	6.4	0	131230000	20383000	80028000	27474000	0	3340200	0	2984100	373080	2137000	474030	0
Q7TQH0	Q7TQH0	Ataxin-2-like protein	Atxn2l	sp|Q7TQH0|ATX2L_MOUSE Ataxin-2-like protein OS=Mus musculus OX=10090 GN=Atxn2l PE=1 SV=1	1	5	5	5	7.1	110.65	1049	33.911	43	3	5	4	1	0	0	3	5	4	1	0	0	3	5	4	1	0	0	4.3	7.1	5.4	1	0	0	134170000	38926000	56644000	35529000	3068200	0	0	2183300	396150	889490	826260	71354
P14152	P14152	Malate dehydrogenase, cytoplasmic	Mdh1	sp|P14152|MDHC_MOUSE Malate dehydrogenase, cytoplasmic OS=Mus musculus OX=10090 GN=Mdh1 PE=1 SV=3	1	5	5	5	22.2	36.511	334	33.806	21	4	5	4	0	0	0	4	5	4	0	0	0	4	5	4	0	0	0	17.7	22.2	17.7	0	0	0	562260000	179380000	268000000	114870000	0	0	0	23141000	7122900	11249000	4769100	0
P17751	P17751	Triosephosphate isomerase	Tpi1	sp|P17751|TPIS_MOUSE Triosephosphate isomerase OS=Mus musculus OX=10090 GN=Tpi1 PE=1 SV=5	1	4	4	4	19.3	26.712	249	33.762	15	3	3	4	0	0	0	3	3	4	0	0	0	3	3	4	0	0	0	14.1	14.1	19.3	0	0	0	155280000	43187000	51060000	61037000	0	0	0	5615500	1385900	1767000	2462600	0
Q8K1M6	Q8K1M6	Dynamin-1-like protein	Dnm1l	sp|Q8K1M6|DNM1L_MOUSE Dynamin-1-like protein OS=Mus musculus OX=10090 GN=Dnm1l PE=1 SV=2	1	5	5	5	8.8	82.657	742	33.624	54	3	5	4	0	0	0	3	5	4	0	0	0	3	5	4	0	0	0	5.4	8.8	7.4	0	0	0	87421000	15585000	38806000	33030000	0	0	0	648660	7992.4	338970	301700	0
P97311	P97311	DNA replication licensing factor MCM6	Mcm6	sp|P97311|MCM6_MOUSE DNA replication licensing factor MCM6 OS=Mus musculus OX=10090 GN=Mcm6 PE=1 SV=1	1	5	5	5	7.8	92.866	821	33.622	58	3	4	4	0	0	0	3	4	4	0	0	0	3	4	4	0	0	0	4.8	5.8	5.8	0	0	0	52155000	15573000	18254000	18328000	0	0	0	758130	268500	244160	245480	0
Q60749;Q9WU01	Q60749	KH domain-containing, RNA-binding, signal transduction-associated protein 1	Khdrbs1	sp|Q60749|KHDR1_MOUSE KH domain-containing, RNA-binding, signal transduction-associated protein 1 OS=Mus musculus OX=10090 GN=Khdrbs1 PE=1 SV=2	2	5	5	5	9.7	48.37	443	33.587	21	5	5	5	0	0	0	5	5	5	0	0	0	5	5	5	0	0	0	9.7	9.7	9.7	0	0	0	214820000	63481000	72663000	78675000	0	0	0	6191700	1594800	2146300	2450600	0
O08547	O08547	Vesicle-trafficking protein SEC22b	Sec22b	sp|O08547|SC22B_MOUSE Vesicle-trafficking protein SEC22b OS=Mus musculus OX=10090 GN=Sec22b PE=1 SV=3	1	5	5	5	33	24.74	215	33.583	14	4	5	4	0	0	0	4	5	4	0	0	0	4	5	4	0	0	0	27.4	33	27.4	0	0	0	206070000	39425000	78553000	88093000	0	0	0	12354000	1996400	4689600	5667700	0
Q9DA79	Q9DA79	Dipeptidase 3	Dpep3	sp|Q9DA79|DPEP3_MOUSE Dipeptidase 3 OS=Mus musculus OX=10090 GN=Dpep3 PE=1 SV=1	1	4	4	4	8.5	54.246	493	33.539	24	4	4	4	0	0	0	4	4	4	0	0	0	4	4	4	0	0	0	8.5	8.5	8.5	0	0	0	286700000	68057000	114840000	103810000	0	0	0	7405600	1779600	2995200	2630800	0
Q6PB66	Q6PB66	Leucine-rich PPR motif-containing protein, mitochondrial	Lrpprc	sp|Q6PB66|LPPRC_MOUSE Leucine-rich PPR motif-containing protein, mitochondrial OS=Mus musculus OX=10090 GN=Lrpprc PE=1 SV=2	1	5	5	5	5.5	156.61	1392	33.455	102	5	4	5	0	0	0	5	4	5	0	0	0	5	4	5	0	0	0	5.5	4	5.5	0	0	0	104180000	38204000	28233000	37742000	0	0	0	660930	226510	228870	205550	0
Q9CPR4	Q9CPR4	Large ribosomal subunit protein uL22	Rpl17	sp|Q9CPR4|RL17_MOUSE Large ribosomal subunit protein uL22 OS=Mus musculus OX=10090 GN=Rpl17 PE=1 SV=4	1	5	5	5	26.1	21.397	184	33.412	11	5	5	5	0	0	0	5	5	5	0	0	0	5	5	5	0	0	0	26.1	26.1	26.1	0	0	0	350900000	120270000	131860000	98775000	0	0	0	23175000	7691600	8828800	6654400	0
Q924M7	Q924M7	Mannose-6-phosphate isomerase	Mpi	sp|Q924M7|MPI_MOUSE Mannose-6-phosphate isomerase OS=Mus musculus OX=10090 GN=Mpi PE=1 SV=1	1	4	4	4	14.9	46.575	423	33.337	24	4	4	4	0	0	0	4	4	4	0	0	0	4	4	4	0	0	0	14.9	14.9	14.9	0	0	0	220560000	71411000	71449000	77705000	0	0	0	9190200	2975500	2977000	3237700	0
P62301	P62301	Small ribosomal subunit protein uS15	Rps13	sp|P62301|RS13_MOUSE Small ribosomal subunit protein uS15 OS=Mus musculus OX=10090 GN=Rps13 PE=1 SV=2	1	5	5	5	29.1	17.222	151	33.249	11	5	5	5	0	1	0	5	5	5	0	1	0	5	5	5	0	1	0	29.1	29.1	29.1	0	7.9	0	162970000	38631000	58004000	65403000	0	928540	0	10095000	1664300	3865000	4565300	0
P62334	P62334	26S proteasome regulatory subunit 10B	Psmc6	sp|P62334|PRS10_MOUSE 26S proteasome regulatory subunit 10B OS=Mus musculus OX=10090 GN=Psmc6 PE=1 SV=1	1	5	5	5	16.5	44.172	389	33.197	26	5	5	5	0	0	1	5	5	5	0	0	1	5	5	5	0	0	1	16.5	16.5	16.5	0	0	2.8	98486000	25438000	37304000	33047000	0	0	2697800	2607500	701380	934670	867710	0
O88544	O88544	COP9 signalosome complex subunit 4	Cops4	sp|O88544|CSN4_MOUSE COP9 signalosome complex subunit 4 OS=Mus musculus OX=10090 GN=Cops4 PE=1 SV=1	1	5	5	5	15.3	46.284	406	33.169	28	5	5	5	0	0	0	5	5	5	0	0	0	5	5	5	0	0	0	15.3	15.3	15.3	0	0	0	188460000	53682000	74974000	59808000	0	0	0	6730900	1917200	2677600	2136000	0
Q924C1	Q924C1	Exportin-5	Xpo5	sp|Q924C1|XPO5_MOUSE Exportin-5 OS=Mus musculus OX=10090 GN=Xpo5 PE=1 SV=1	1	5	5	5	5.6	136.97	1204	32.984	67	4	2	4	1	0	0	4	2	4	1	0	0	4	2	4	1	0	0	4.3	2.4	4.5	1.4	0	0	66777000	16538000	15422000	28494000	6323200	0	0	810370	178020	166840	371130	94377
B2RXT3	B2RXT3	oxoglutarate dehydrogenase (succinyl-transferring)	Ogdhl	tr|B2RXT3|B2RXT3_MOUSE oxoglutarate dehydrogenase (succinyl-transferring) OS=Mus musculus OX=10090 GN=Ogdhl PE=1 SV=1	1	4	4	4	5.7	114.56	1010	32.97	52	4	4	4	0	0	0	4	4	4	0	0	0	4	4	4	0	0	0	5.7	5.7	5.7	0	0	0	61145000	34678000	13341000	13126000	0	0	0	919830	600240	163780	155820	0
P62317	P62317	Small nuclear ribonucleoprotein Sm D2	Snrpd2	sp|P62317|SMD2_MOUSE Small nuclear ribonucleoprotein Sm D2 OS=Mus musculus OX=10090 GN=Snrpd2 PE=1 SV=1	1	4	4	4	41.5	13.527	118	32.917	8	3	4	4	0	0	0	3	4	4	0	0	0	3	4	4	0	0	0	33.1	41.5	41.5	0	0	0	124860000	44790000	38057000	42017000	0	0	0	10308000	3843000	3064100	3400500	0
Q3UEB3	Q3UEB3	Poly(U)-binding-splicing factor PUF60	Puf60	sp|Q3UEB3|PUF60_MOUSE Poly(U)-binding-splicing factor PUF60 OS=Mus musculus OX=10090 GN=Puf60 PE=1 SV=2	1	2	2	2	6.7	60.248	564	32.898	30	2	2	2	0	0	0	2	2	2	0	0	0	2	2	2	0	0	0	6.7	6.7	6.7	0	0	0	102370000	34711000	33769000	33886000	0	0	0	1347400	445740	426440	475180	0
P49718	P49718	DNA replication licensing factor MCM5	Mcm5	sp|P49718|MCM5_MOUSE DNA replication licensing factor MCM5 OS=Mus musculus OX=10090 GN=Mcm5 PE=1 SV=2	1	5	5	5	10.5	82.406	734	32.856	49	5	5	4	1	0	0	5	5	4	1	0	0	5	5	4	1	0	0	10.5	10.5	8.7	2.5	0	0	116670000	41680000	51397000	22398000	1191200	0	0	814160	282240	531930	457090	24309
P35278	P35278	Ras-related protein Rab-5C	Rab5c	sp|P35278|RAB5C_MOUSE Ras-related protein Rab-5C OS=Mus musculus OX=10090 GN=Rab5c PE=1 SV=2	1	5	5	3	27.3	23.412	216	32.851	14	5	5	5	1	0	1	5	5	5	1	0	1	3	3	3	0	0	0	27.3	27.3	27.3	5.1	0	5.1	211340000	90595000	65861000	53030000	1045000	0	808630	14129000	6114700	4386300	3495300	74641
Q6ZWV3;P86048	Q6ZWV3;P86048	Large ribosomal subunit protein uL16;Large ribosomal subunit protein uL16-like	Rpl10;Rpl10l	sp|Q6ZWV3|RL10_MOUSE Large ribosomal subunit protein uL16 OS=Mus musculus OX=10090 GN=Rpl10 PE=1 SV=3;sp|P86048|RL10L_MOUSE Large ribosomal subunit protein uL16-like OS=Mus musculus OX=10090 GN=Rpl10l PE=1 SV=1	2	5	5	5	25.2	24.604	214	32.773	12	4	5	5	0	0	0	4	5	5	0	0	0	4	5	5	0	0	0	21	25.2	25.2	0	0	0	310180000	85631000	127450000	97099000	0	0	0	14508000	2906000	6470400	5131500	0
P15532	P15532	Nucleoside diphosphate kinase A	Nme1	sp|P15532|NDKA_MOUSE Nucleoside diphosphate kinase A OS=Mus musculus OX=10090 GN=Nme1 PE=1 SV=1	1	5	5	3	38.8	17.208	152	32.691	13	4	4	5	4	2	2	4	4	5	4	2	2	2	2	3	2	0	1	32.2	32.2	38.8	32.2	19.1	14.5	520600000	104630000	153200000	233410000	17485000	7719400	4158700	10779000	2002200	3313100	4495100	611990
Q60718	Q60718	Disintegrin and metalloproteinase domain-containing protein 2	Adam2	sp|Q60718|ADAM2_MOUSE Disintegrin and metalloproteinase domain-containing protein 2 OS=Mus musculus OX=10090 GN=Adam2 PE=1 SV=2	1	5	5	5	8.3	82.374	735	32.641	37	4	3	5	0	0	0	4	3	5	0	0	0	4	3	5	0	0	0	7.1	5	8.3	0	0	0	147490000	36558000	41458000	69469000	0	0	0	2693400	733420	798660	1161400	0
P28656	P28656	Nucleosome assembly protein 1-like 1	Nap1l1	sp|P28656|NP1L1_MOUSE Nucleosome assembly protein 1-like 1 OS=Mus musculus OX=10090 GN=Nap1l1 PE=1 SV=2	1	4	4	3	14.6	45.345	391	32.563	14	4	4	4	0	1	0	4	4	4	0	1	0	3	3	3	0	0	0	14.6	14.6	14.6	0	2.6	0	281130000	106250000	89845000	83979000	0	1051800	0	9647300	3865400	3237500	2469200	0
Q9D819	Q9D819	Inorganic pyrophosphatase	Ppa1	sp|Q9D819|IPYR_MOUSE Inorganic pyrophosphatase OS=Mus musculus OX=10090 GN=Ppa1 PE=1 SV=1	1	5	5	5	19.4	32.667	289	32.501	20	3	5	1	0	0	0	3	5	1	0	0	0	3	5	1	0	0	0	10.7	19.4	5.2	0	0	0	72076000	17886000	48766000	5424600	0	0	0	2913000	682020	1959800	271230	0
P70698;P70303	P70698	CTP synthase 1	Ctps1	sp|P70698|PYRG1_MOUSE CTP synthase 1 OS=Mus musculus OX=10090 GN=Ctps1 PE=1 SV=2	2	5	5	5	11.5	66.682	591	32.366	35	5	5	5	1	0	0	5	5	5	1	0	0	5	5	5	1	0	0	11.5	11.5	11.5	1.7	0	0	219650000	61795000	74683000	74915000	8260100	0	0	5214700	1341000	1792800	1845000	236000
Q60932	Q60932	Voltage-dependent anion-selective channel protein 1	Vdac1	sp|Q60932|VDAC1_MOUSE Voltage-dependent anion-selective channel protein 1 OS=Mus musculus OX=10090 GN=Vdac1 PE=1 SV=3	1	5	5	5	15.5	32.351	296	32.333	18	5	5	5	0	0	0	5	5	5	0	0	0	5	5	5	0	0	0	15.5	15.5	15.5	0	0	0	245010000	89838000	91992000	63185000	0	0	0	11387000	4204900	4276700	2905200	0
O55131	O55131	Septin-7	Septin7	sp|O55131|SEPT7_MOUSE Septin-7 OS=Mus musculus OX=10090 GN=Septin7 PE=1 SV=1	1	5	5	5	13.5	50.549	436	32.164	27	4	3	5	0	0	0	4	3	5	0	0	0	4	3	5	0	0	0	11	8.9	13.5	0	0	0	179700000	66593000	36049000	77054000	0	0	0	4124200	1528500	620640	1975100	0
A0A1Y7VKY1;F6YVP7;P62270	A0A1Y7VKY1;F6YVP7;P62270	Small ribosomal subunit protein uS13;	Rps18-ps5;Rps18-ps6;	tr|A0A1Y7VKY1|A0A1Y7VKY1_MOUSE Small ribosomal subunit protein uS13 OS=Mus musculus OX=10090 GN=Rps18-ps5 PE=3 SV=1;tr|F6YVP7|F6YVP7_MOUSE Small ribosomal subunit protein uS13 OS=Mus musculus OX=10090 GN=Rps18-ps6 PE=3 SV=2;sp|P62270|RS18_MOUSE Small ribos	3	5	5	5	32.2	17.748	152	32	12	5	5	5	0	0	0	5	5	5	0	0	0	5	5	5	0	0	0	32.2	32.2	32.2	0	0	0	515020000	129600000	149700000	235720000	0	0	0	42918000	10800000	12475000	19643000	0
P47757	P47757	F-actin-capping protein subunit beta	Capzb	sp|P47757|CAPZB_MOUSE F-actin-capping protein subunit beta OS=Mus musculus OX=10090 GN=Capzb PE=1 SV=3	1	5	5	5	20.9	31.345	277	31.97	20	5	4	4	0	0	0	5	4	4	0	0	0	5	4	4	0	0	0	20.9	20.9	20.9	0	0	0	281350000	119480000	76888000	84982000	0	0	0	11136000	4703100	3010700	3422400	0
Q99KB8	Q99KB8	Hydroxyacylglutathione hydrolase, mitochondrial	Hagh	sp|Q99KB8|GLO2_MOUSE Hydroxyacylglutathione hydrolase, mitochondrial OS=Mus musculus OX=10090 GN=Hagh PE=1 SV=2	1	4	4	4	16.5	34.084	309	31.945	19	4	4	4	1	0	0	4	4	4	1	0	0	4	4	4	1	0	0	16.5	16.5	16.5	3.9	0	0	360760000	138510000	114380000	107160000	708800	0	0	9722500	3828800	3203500	2652900	37305
Q9ESZ8	Q9ESZ8	General transcription factor II-I	Gtf2i	sp|Q9ESZ8|GTF2I_MOUSE General transcription factor II-I OS=Mus musculus OX=10090 GN=Gtf2i PE=1 SV=3	1	5	5	5	7	112.26	998	31.93	61	3	4	4	0	0	0	3	4	4	0	0	0	3	4	4	0	0	0	4	5.1	5.9	0	0	0	71736000	28601000	20707000	22427000	0	0	0	1176000	468870	339460	367660	0
P70288	P70288	Histone deacetylase 2	Hdac2	sp|P70288|HDAC2_MOUSE Histone deacetylase 2 OS=Mus musculus OX=10090 GN=Hdac2 PE=1 SV=1	1	5	5	2	15.2	55.302	488	31.912	25	4	5	4	0	0	0	4	5	4	0	0	0	1	2	1	0	0	0	11.3	15.2	11.3	0	0	0	304820000	110280000	96448000	98087000	0	0	0	5661200	2119700	1821900	1719600	0
P54823	P54823	Probable ATP-dependent RNA helicase DDX6	Ddx6	sp|P54823|DDX6_MOUSE Probable ATP-dependent RNA helicase DDX6 OS=Mus musculus OX=10090 GN=Ddx6 PE=1 SV=1	1	4	4	4	10.8	54.191	483	31.889	33	3	4	3	0	0	0	3	4	3	0	0	0	3	4	3	0	0	0	8.3	10.8	8.3	0	0	0	137260000	47933000	54022000	35303000	0	0	0	2325300	801590	1057700	465960	0
P17918	P17918	Proliferating cell nuclear antigen	Pcna	sp|P17918|PCNA_MOUSE Proliferating cell nuclear antigen OS=Mus musculus OX=10090 GN=Pcna PE=1 SV=2	1	3	3	3	16.1	28.785	261	31.86	18	3	3	2	0	0	0	3	3	2	0	0	0	3	3	2	0	0	0	16.1	16.1	10.3	0	0	0	189220000	62166000	76721000	50336000	0	0	0	10014000	3170400	4046900	2796400	0
Q9DBF1	Q9DBF1	Alpha-aminoadipic semialdehyde dehydrogenase	Aldh7a1	sp|Q9DBF1|AL7A1_MOUSE Alpha-aminoadipic semialdehyde dehydrogenase OS=Mus musculus OX=10090 GN=Aldh7a1 PE=1 SV=4	1	4	4	4	11.5	58.861	539	31.806	27	4	3	3	0	0	0	4	3	3	0	0	0	4	3	3	0	0	0	11.5	8.9	8.9	0	0	0	147340000	32295000	53603000	61447000	0	0	0	3440100	1196100	1050600	1193400	0
P48962	P48962	ADP/ATP translocase 1	Slc25a4	sp|P48962|ADT1_MOUSE ADP/ATP translocase 1 OS=Mus musculus OX=10090 GN=Slc25a4 PE=1 SV=4	1	7	5	5	24.5	32.904	298	31.776	22	7	7	6	0	1	0	5	5	4	0	0	0	5	5	4	0	0	0	24.5	24.5	21.5	0	2.7	0	343880000	109360000	141820000	92703000	0	0	0	14597000	4697900	6064100	3835400	0
Q91W39	Q91W39	Nuclear receptor coactivator 5	Ncoa5	sp|Q91W39|NCOA5_MOUSE Nuclear receptor coactivator 5 OS=Mus musculus OX=10090 GN=Ncoa5 PE=1 SV=1	1	5	5	5	14.2	65.318	579	31.7	28	5	4	5	1	1	0	5	4	5	1	1	0	5	4	5	1	1	0	14.2	12.4	14.2	2.2	2.2	0	135710000	38203000	33784000	59096000	1880500	2748700	0	1630800	619380	151520	694570	67161
Q9D880	Q9D880	Mitochondrial import inner membrane translocase subunit TIM50	Timm50	sp|Q9D880|TIM50_MOUSE Mitochondrial import inner membrane translocase subunit TIM50 OS=Mus musculus OX=10090 GN=Timm50 PE=1 SV=1	1	5	5	5	21.8	39.776	353	31.599	18	3	4	2	0	1	0	3	4	2	0	1	0	3	4	2	0	1	0	12.5	17.3	7.9	0	4.5	0	58115000	15798000	33440000	8877400	0	0	0	1821600	655710	1019500	146390	0
Q8C0C7	Q8C0C7	Phenylalanine--tRNA ligase alpha subunit	Farsa	sp|Q8C0C7|SYFA_MOUSE Phenylalanine--tRNA ligase alpha subunit OS=Mus musculus OX=10090 GN=Farsa PE=1 SV=1	1	5	5	5	12.2	57.598	508	31.444	30	4	3	4	0	0	0	4	3	4	0	0	0	4	3	4	0	0	0	9.6	7.5	10	0	0	0	116080000	46640000	31057000	38382000	0	0	0	1155100	615430	156750	382940	0
P55264	P55264	Adenosine kinase	Adk	sp|P55264|ADK_MOUSE Adenosine kinase OS=Mus musculus OX=10090 GN=Adk PE=1 SV=2	1	5	5	5	14.7	40.148	361	31.29	22	5	5	5	0	0	0	5	5	5	0	0	0	5	5	5	0	0	0	14.7	14.7	14.7	0	0	0	338760000	115300000	109700000	113760000	0	0	0	6740700	2589500	2030600	2120600	0
Q9WU78	Q9WU78	Programmed cell death 6-interacting protein	Pdcd6ip	sp|Q9WU78|PDC6I_MOUSE Programmed cell death 6-interacting protein OS=Mus musculus OX=10090 GN=Pdcd6ip PE=1 SV=3	1	5	5	5	7.6	96.023	869	31.276	54	5	4	3	1	1	1	5	4	3	1	1	1	5	4	3	1	1	1	7.6	6.2	4.6	1.4	1.4	1.4	131510000	60321000	45796000	20882000	1923800	1360700	1231200	2131700	1031400	752930	263730	35626
P62264	P62264	Small ribosomal subunit protein uS11	Rps14	sp|P62264|RS14_MOUSE Small ribosomal subunit protein uS11 OS=Mus musculus OX=10090 GN=Rps14 PE=1 SV=3	1	4	4	4	31.1	16.273	151	31.253	6	4	4	4	2	2	1	4	4	4	2	2	1	4	4	4	2	2	1	31.1	31.1	31.1	15.9	15.9	7.3	339300000	117350000	103060000	104380000	8316200	5074700	1118800	37241000	12600000	10781000	11442000	1386000
P19324	P19324	Serpin H1	Serpinh1	sp|P19324|SERPH_MOUSE Serpin H1 OS=Mus musculus OX=10090 GN=Serpinh1 PE=1 SV=3	1	4	4	4	14.9	46.533	417	31.187	26	4	3	3	0	0	0	4	3	3	0	0	0	4	3	3	0	0	0	14.9	11.3	11.3	0	0	0	131430000	68919000	16107000	46400000	0	0	0	628460	628460	413960	971600	0
P63037	P63037	DnaJ homolog subfamily A member 1	Dnaja1	sp|P63037|DNJA1_MOUSE DnaJ homolog subfamily A member 1 OS=Mus musculus OX=10090 GN=Dnaja1 PE=1 SV=1	1	5	5	5	14.9	44.868	397	31.079	24	5	3	3	0	0	0	5	3	3	0	0	0	5	3	3	0	0	0	14.9	9.3	9.3	0	0	0	170760000	71379000	40209000	59170000	0	0	0	4499400	1649900	1119600	1729800	0
Q9D2H9	Q9D2H9	Dynein axonemal assembly factor 1	Dnaaf1	sp|Q9D2H9|DAAF1_MOUSE Dynein axonemal assembly factor 1 OS=Mus musculus OX=10090 GN=Dnaaf1 PE=1 SV=1	1	5	5	5	9.1	69.703	634	30.894	27	4	4	4	1	0	1	4	4	4	1	0	1	4	4	4	1	0	1	7.4	7.4	7.4	2.1	0	2.1	102620000	18866000	40822000	38168000	2475200	0	2292600	2423700	366190	1072100	985410	91674
P35282	P35282	Ras-related protein Rab-21	Rab21	sp|P35282|RAB21_MOUSE Ras-related protein Rab-21 OS=Mus musculus OX=10090 GN=Rab21 PE=1 SV=4	1	3	3	3	18	24.106	222	30.84	15	3	3	3	1	1	1	3	3	3	1	1	1	3	3	3	1	1	1	18	18	18	5.9	5.9	5.9	117900000	36718000	36350000	35930000	2279200	2255500	4369600	5205600	1333500	1687000	1591400	151950
Q3ULD5	Q3ULD5	Methylcrotonoyl-CoA carboxylase beta chain, mitochondrial	Mccc2	sp|Q3ULD5|MCCB_MOUSE Methylcrotonoyl-CoA carboxylase beta chain, mitochondrial OS=Mus musculus OX=10090 GN=Mccc2 PE=1 SV=1	1	5	5	5	10.5	61.378	563	30.726	32	4	5	5	0	0	1	4	5	5	0	0	1	4	5	5	0	0	1	8.5	10.5	10.5	0	0	2.3	218080000	69775000	71393000	60732000	0	0	16179000	5872900	1796600	1974000	1596700	0
Q3THS6	Q3THS6	S-adenosylmethionine synthase isoform type-2	Mat2a	sp|Q3THS6|METK2_MOUSE S-adenosylmethionine synthase isoform type-2 OS=Mus musculus OX=10090 GN=Mat2a PE=1 SV=2	1	4	4	4	12.4	43.688	395	30.713	20	4	4	4	2	4	3	4	4	4	2	4	3	4	4	4	2	4	3	12.4	12.4	12.4	7.6	12.4	10.4	209080000	61085000	51545000	60592000	8871000	16598000	10388000	6940200	2277700	1632000	1929400	219040
P53026	P53026	Large ribosomal subunit protein uL1	Rpl10a	sp|P53026|RL10A_MOUSE Large ribosomal subunit protein uL1 OS=Mus musculus OX=10090 GN=Rpl10a PE=1 SV=3	1	5	5	5	24	24.916	217	30.708	13	5	5	5	0	0	0	5	5	5	0	0	0	5	5	5	0	0	0	24	24	24	0	0	0	242760000	76038000	82171000	84554000	0	0	0	11589000	3671500	3929600	3988300	0
A0A8I4SYN6;P84228;P68433;P84244;P02301	A0A8I4SYN6;P84228;P68433;P84244;P02301	Histone H3;Histone H3.2;Histone H3.1;	H3f4;H3c15;H3c11;	tr|A0A8I4SYN6|A0A8I4SYN6_MOUSE Histone H3 OS=Mus musculus OX=10090 GN=H3f4 PE=3 SV=1;sp|P84228|H32_MOUSE Histone H3.2 OS=Mus musculus OX=10090 GN=H3c15 PE=1 SV=2;sp|P68433|H31_MOUSE Histone H3.1 OS=Mus musculus OX=10090 GN=H3c11 PE=1 SV=2;sp|P84244|H33_MOU	5	3	3	3	20.6	15.429	136	30.614	6	3	3	3	3	2	1	3	3	3	3	2	1	3	3	3	3	2	1	20.6	20.6	20.6	20.6	15.4	7.4	2174700000	736490000	769550000	654640000	8945200	3631600	1420200	313700000	105600000	109530000	96241000	1490900
Q8CGF7	Q8CGF7	Transcription elongation regulator 1	Tcerg1	sp|Q8CGF7|TCRG1_MOUSE Transcription elongation regulator 1 OS=Mus musculus OX=10090 GN=Tcerg1 PE=1 SV=2	1	5	5	5	5.3	123.79	1100	30.604	54	4	3	4	0	0	0	4	3	4	0	0	0	4	3	4	0	0	0	4.4	3.4	4.3	0	0	0	41999000	13427000	14270000	14302000	0	0	0	314990	126320	113750	74926	0
Q9EPU4	Q9EPU4	Cleavage and polyadenylation specificity factor subunit 1	Cpsf1	sp|Q9EPU4|CPSF1_MOUSE Cleavage and polyadenylation specificity factor subunit 1 OS=Mus musculus OX=10090 GN=Cpsf1 PE=1 SV=1	1	5	5	5	4.3	160.82	1441	30.532	84	4	5	4	0	0	0	4	5	4	0	0	0	4	5	4	0	0	0	3.5	4.3	3.6	0	0	0	50023000	17530000	18201000	14292000	0	0	0	595520	208700	216680	170140	0
P62320	P62320	Small nuclear ribonucleoprotein Sm D3	Snrpd3	sp|P62320|SMD3_MOUSE Small nuclear ribonucleoprotein Sm D3 OS=Mus musculus OX=10090 GN=Snrpd3 PE=1 SV=1	1	3	3	3	30.2	13.916	126	30.497	9	3	3	3	1	1	1	3	3	3	1	1	1	3	3	3	1	1	1	30.2	30.2	30.2	7.9	7.9	7.9	270640000	99634000	87363000	75846000	3932400	2793900	1066200	13185000	4399000	4048400	3871800	436940
P62821	P62821	Ras-related protein Rab-1A	Rab1A	sp|P62821|RAB1A_MOUSE Ras-related protein Rab-1A OS=Mus musculus OX=10090 GN=Rab1A PE=1 SV=3	1	5	5	2	23.4	22.677	205	30.452	18	4	5	5	1	1	1	4	5	5	1	1	1	1	2	2	0	0	0	17.6	23.4	23.4	5.4	5.4	5.4	555280000	134990000	228830000	187650000	1277800	1424400	1104000	30849000	7499400	12713000	10425000	70990
Q91VR2	Q91VR2	ATP synthase subunit gamma, mitochondrial	Atp5f1c	sp|Q91VR2|ATPG_MOUSE ATP synthase subunit gamma, mitochondrial OS=Mus musculus OX=10090 GN=Atp5f1c PE=1 SV=1	1	5	5	5	18.1	32.886	298	30.401	16	5	5	5	0	0	0	5	5	5	0	0	0	5	5	5	0	0	0	18.1	18.1	18.1	0	0	0	279490000	109570000	75794000	94124000	0	0	0	15830000	6238300	4188600	5402700	0
Q91V92	Q91V92	ATP-citrate synthase	Acly	sp|Q91V92|ACLY_MOUSE ATP-citrate synthase OS=Mus musculus OX=10090 GN=Acly PE=1 SV=1	1	5	5	5	5.8	119.73	1091	30.38	64	4	4	5	0	0	0	4	4	5	0	0	0	4	4	5	0	0	0	4.5	4.9	5.8	0	0	0	123330000	33599000	37003000	52727000	0	0	0	1527200	421750	443460	661990	0
O35226	O35226	26S proteasome non-ATPase regulatory subunit 4	Psmd4	sp|O35226|PSMD4_MOUSE 26S proteasome non-ATPase regulatory subunit 4 OS=Mus musculus OX=10090 GN=Psmd4 PE=1 SV=1	1	3	3	3	8.8	40.703	376	30.336	15	3	2	2	0	0	0	3	2	2	0	0	0	3	2	2	0	0	0	8.8	8.8	8.8	0	0	0	122200000	44656000	33543000	43997000	0	0	0	8146500	2977100	2236200	2933200	0
Q9JII6	Q9JII6	Aldo-keto reductase family 1 member A1	Akr1a1	sp|Q9JII6|AK1A1_MOUSE Aldo-keto reductase family 1 member A1 OS=Mus musculus OX=10090 GN=Akr1a1 PE=1 SV=3	1	4	4	4	12.6	36.586	325	30.236	25	2	4	1	0	0	0	2	4	1	0	0	0	2	4	1	0	0	0	6.2	12.6	3.7	0	0	0	53293000	15924000	28398000	8971800	0	0	0	2131700	636940	1135900	358870	0
Q06890	Q06890	Clusterin	Clu	sp|Q06890|CLUS_MOUSE Clusterin OS=Mus musculus OX=10090 GN=Clu PE=1 SV=1	1	5	5	5	16.7	51.655	448	30.209	22	3	4	4	0	0	0	3	4	4	0	0	0	3	4	4	0	0	0	9.8	12.1	14.5	0	0	0	79456000	17360000	26198000	35897000	0	0	0	798480	211850	349010	237620	0
P62889	P62889	Large ribosomal subunit protein eL30	Rpl30	sp|P62889|RL30_MOUSE Large ribosomal subunit protein eL30 OS=Mus musculus OX=10090 GN=Rpl30 PE=1 SV=2	1	4	4	4	51.3	12.784	115	29.92	8	4	3	3	0	0	0	4	3	3	0	0	0	4	3	3	0	0	0	51.3	34.8	34.8	0	0	0	147170000	61590000	45011000	40574000	0	0	0	13180000	4810600	4416300	3952800	0
Q99LI7	Q99LI7	Cleavage stimulation factor subunit 3	Cstf3	sp|Q99LI7|CSTF3_MOUSE Cleavage stimulation factor subunit 3 OS=Mus musculus OX=10090 GN=Cstf3 PE=1 SV=1	1	4	4	4	7.1	82.876	717	29.831	40	3	4	4	0	0	0	3	4	4	0	0	0	3	4	4	0	0	0	4.9	7.1	7.1	0	0	0	125490000	39269000	43854000	42363000	0	0	0	3137100	981710	1096300	1059100	0
Q9Z1T1;Q9JME5	Q9Z1T1	AP-3 complex subunit beta-1	Ap3b1	sp|Q9Z1T1|AP3B1_MOUSE AP-3 complex subunit beta-1 OS=Mus musculus OX=10090 GN=Ap3b1 PE=1 SV=2	2	5	5	5	4.7	122.74	1105	29.82	64	2	4	2	0	0	0	2	4	2	0	0	0	2	4	2	0	0	0	2	3.7	2	0	0	0	26195000	10091000	9779700	6324200	0	0	0	409300	157680	152810	98815	0
Q99MN1	Q99MN1	Lysine--tRNA ligase	Kars1	sp|Q99MN1|SYK_MOUSE Lysine--tRNA ligase OS=Mus musculus OX=10090 GN=Kars1 PE=1 SV=1	1	4	4	4	7.2	67.839	595	29.813	32	2	4	3	0	0	0	2	4	3	0	0	0	2	4	3	0	0	0	2.4	7.2	4.9	0	0	0	110510000	22307000	49791000	38412000	0	0	0	2559300	343890	1326900	888560	0
G3X972	G3X972	Sec24 related gene family, member C (S. cerevisiae)	Sec24c	tr|G3X972|G3X972_MOUSE Sec24 related gene family, member C (S. cerevisiae) OS=Mus musculus OX=10090 GN=Sec24c PE=1 SV=1	1	4	4	4	5.4	118.58	1096	29.81	45	4	3	3	0	0	0	4	3	3	0	0	0	4	3	3	0	0	0	5.4	4.2	4.2	0	0	0	125420000	39298000	42306000	43817000	0	0	0	2071700	691790	665460	714410	0
Q8BGQ7	Q8BGQ7	Alanine--tRNA ligase, cytoplasmic	Aars1	sp|Q8BGQ7|SYAC_MOUSE Alanine--tRNA ligase, cytoplasmic OS=Mus musculus OX=10090 GN=Aars1 PE=1 SV=1	1	5	5	5	6.3	106.91	968	29.81	59	5	3	4	0	0	0	5	3	4	0	0	0	5	3	4	0	0	0	6.3	3.8	5.1	0	0	0	106710000	31733000	32562000	42419000	0	0	0	1808700	537850	551900	718970	0
Q99KE1	Q99KE1	NAD-dependent malic enzyme, mitochondrial	Me2	sp|Q99KE1|MAOM_MOUSE NAD-dependent malic enzyme, mitochondrial OS=Mus musculus OX=10090 GN=Me2 PE=1 SV=1	1	4	4	4	10.9	65.798	589	29.751	33	4	3	4	0	0	0	4	3	4	0	0	0	4	3	4	0	0	0	10.9	9.2	10.9	0	0	0	92149000	34289000	28438000	29423000	0	0	0	1233800	433350	397700	402710	0
Q8VDD5	Q8VDD5	Myosin-9	Myh9	sp|Q8VDD5|MYH9_MOUSE Myosin-9 OS=Mus musculus OX=10090 GN=Myh9 PE=1 SV=4	1	12	5	5	7.3	226.37	1960	29.715	129	6	11	10	0	0	0	2	5	4	0	0	0	2	5	4	0	0	0	3.9	6.7	6.1	0	0	0	49397000	10815000	21928000	16654000	0	0	0	382920	83835	169980	129100	0
Q3U0V1	Q3U0V1	Far upstream element-binding protein 2	Khsrp	sp|Q3U0V1|FUBP2_MOUSE Far upstream element-binding protein 2 OS=Mus musculus OX=10090 GN=Khsrp PE=1 SV=2	1	4	4	4	7.2	76.775	748	29.649	39	4	3	3	0	0	0	4	3	3	0	0	0	4	3	3	0	0	0	7.2	5.5	5.5	0	0	0	60698000	23361000	16251000	21086000	0	0	0	930390	352020	247280	331090	0
P14131	P14131	Small ribosomal subunit protein uS9	Rps16	sp|P14131|RS16_MOUSE Small ribosomal subunit protein uS9 OS=Mus musculus OX=10090 GN=Rps16 PE=1 SV=4	1	5	5	5	35.6	16.445	146	29.584	12	5	4	4	0	0	0	5	4	4	0	0	0	5	4	4	0	0	0	35.6	27.4	28.8	0	0	0	125450000	36352000	40373000	48725000	0	0	0	9873100	3029300	3364400	3479400	0
Q8BJ71	Q8BJ71	Nuclear pore complex protein Nup93	Nup93	sp|Q8BJ71|NUP93_MOUSE Nuclear pore complex protein Nup93 OS=Mus musculus OX=10090 GN=Nup93 PE=1 SV=1	1	4	4	4	6.1	93.28	819	29.469	56	3	3	3	0	0	0	3	3	3	0	0	0	3	3	3	0	0	0	4.8	4.8	4.8	0	0	0	110200000	40649000	41902000	27654000	0	0	0	1967900	725870	748240	493830	0
P46978	P46978	Dolichyl-diphosphooligosaccharide--protein glycosyltransferase subunit STT3A	Stt3a	sp|P46978|STT3A_MOUSE Dolichyl-diphosphooligosaccharide--protein glycosyltransferase subunit STT3A OS=Mus musculus OX=10090 GN=Stt3a PE=1 SV=1	1	5	5	5	6.5	80.597	705	29.408	36	4	4	5	0	0	0	4	4	5	0	0	0	4	4	5	0	0	0	6.1	6.1	6.5	0	0	0	321090000	90718000	112300000	118060000	0	0	0	8919000	2520000	3119500	3279600	0
Q9CPN9	Q9CPN9	RIKEN cDNA 2210010C04 gene	Prss3b	tr|Q9CPN9|Q9CPN9_MOUSE RIKEN cDNA 2210010C04 gene OS=Mus musculus OX=10090 GN=Prss3b PE=1 SV=1	1	2	2	1	7.3	26.422	247	29.394	11	1	1	1	2	2	2	1	1	1	2	2	2	1	1	1	1	1	1	4.9	4.9	4.9	7.3	7.3	7.3	1075000000	24690000	32810000	19758000	164680000	116950000	716100000	97726000	2244500	2982700	1796200	14971000
Q6DFW4	Q6DFW4	Nucleolar protein 58	Nop58	sp|Q6DFW4|NOP58_MOUSE Nucleolar protein 58 OS=Mus musculus OX=10090 GN=Nop58 PE=1 SV=1	1	5	5	5	10.8	60.342	536	29.029	27	5	5	5	0	0	0	5	5	5	0	0	0	5	5	5	0	0	0	10.8	10.8	10.8	0	0	0	105130000	41544000	24822000	38762000	0	0	0	2749500	1139000	570930	1039600	0
Q9JKK8	Q9JKK8	Serine/threonine-protein kinase ATR	Atr	sp|Q9JKK8|ATR_MOUSE Serine/threonine-protein kinase ATR OS=Mus musculus OX=10090 GN=Atr PE=1 SV=2	1	5	5	5	2.5	300.22	2635	28.907	162	2	5	3	0	0	0	2	5	3	0	0	0	2	5	3	0	0	0	0.9	2.5	1.5	0	0	0	52268000	12323000	25673000	14273000	0	0	0	322640	76066	158470	88105	0
Q99KP6	Q99KP6	Pre-mRNA-processing factor 19	Prpf19	sp|Q99KP6|PRP19_MOUSE Pre-mRNA-processing factor 19 OS=Mus musculus OX=10090 GN=Prpf19 PE=1 SV=1	1	4	4	4	13.3	55.238	504	28.885	22	4	4	4	0	0	0	4	4	4	0	0	0	4	4	4	0	0	0	13.3	13.3	13.3	0	0	0	229610000	76269000	89395000	63948000	0	0	0	2627100	958700	901700	766710	0
Q9WVJ2	Q9WVJ2	26S proteasome non-ATPase regulatory subunit 13	Psmd13	sp|Q9WVJ2|PSD13_MOUSE 26S proteasome non-ATPase regulatory subunit 13 OS=Mus musculus OX=10090 GN=Psmd13 PE=1 SV=1	1	5	5	5	14.9	42.809	376	28.879	26	4	5	4	0	0	0	4	5	4	0	0	0	4	5	4	0	0	0	12.5	14.9	12.5	0	0	0	142580000	29273000	59865000	53441000	0	0	0	1824000	377350	600100	846540	0
P10852	P10852	Amino acid transporter heavy chain SLC3A2	Slc3a2	sp|P10852|4F2_MOUSE Amino acid transporter heavy chain SLC3A2 OS=Mus musculus OX=10090 GN=Slc3a2 PE=1 SV=1	1	4	4	4	11.6	58.336	526	28.872	31	4	4	4	0	0	0	4	4	4	0	0	0	4	4	4	0	0	0	11.6	11.6	11.6	0	0	0	194950000	53851000	73143000	67961000	0	0	0	5042200	1397700	1901500	1743000	0
Q62148	Q62148	Retinal dehydrogenase 2	Aldh1a2	sp|Q62148|AL1A2_MOUSE Retinal dehydrogenase 2 OS=Mus musculus OX=10090 GN=Aldh1a2 PE=1 SV=2	1	5	4	4	14.1	56.625	518	28.773	29	5	5	5	0	0	0	4	4	4	0	0	0	4	4	4	0	0	0	14.1	14.1	14.1	0	0	0	172300000	67679000	52627000	51997000	0	0	0	3509700	1409800	1049700	1050200	0
P50544	P50544	Very long-chain specific acyl-CoA dehydrogenase, mitochondrial	Acadvl	sp|P50544|ACADV_MOUSE Very long-chain specific acyl-CoA dehydrogenase, mitochondrial OS=Mus musculus OX=10090 GN=Acadvl PE=1 SV=3	1	5	5	5	10.1	70.875	656	28.692	45	4	4	5	1	0	0	4	4	5	1	0	0	4	4	5	1	0	0	7	7	10.1	1.5	0	0	96247000	32094000	22361000	39369000	2424300	0	0	1711300	664640	421850	624780	53873
P63325	P63325	Small ribosomal subunit protein eS10	Rps10	sp|P63325|RS10_MOUSE Small ribosomal subunit protein eS10 OS=Mus musculus OX=10090 GN=Rps10 PE=1 SV=1	1	4	4	4	23.6	18.916	165	28.546	12	4	3	3	1	0	1	4	3	3	1	0	1	4	3	3	1	0	1	23.6	23	14.5	8.5	0	8.5	93888000	21761000	26277000	43940000	860740	0	1049400	4252400	906870	1183200	2003200	71728
Q9QYI3	Q9QYI3	DnaJ homolog subfamily C member 7	Dnajc7	sp|Q9QYI3|DNJC7_MOUSE DnaJ homolog subfamily C member 7 OS=Mus musculus OX=10090 GN=Dnajc7 PE=1 SV=2	1	4	4	4	10.1	56.475	494	28.533	36	1	3	3	0	0	0	1	3	3	0	0	0	1	3	3	0	0	0	2.4	8.1	7.5	0	0	0	37260000	0	18758000	18503000	0	0	0	1035000	0	521040	513970	0
P30681	P30681	High mobility group protein B2	Hmgb2	sp|P30681|HMGB2_MOUSE High mobility group protein B2 OS=Mus musculus OX=10090 GN=Hmgb2 PE=1 SV=3	1	4	4	3	27.1	24.162	210	28.434	11	2	3	4	3	1	1	2	3	4	3	1	1	2	3	3	3	1	1	14.8	21.4	27.1	21.4	7.1	7.1	140470000	36729000	45231000	31146000	17306000	5095800	4963400	12770000	3339000	4111900	2831400	1573200
Q3TDN2	Q3TDN2	FAS-associated factor 2	Faf2	sp|Q3TDN2|FAF2_MOUSE FAS-associated factor 2 OS=Mus musculus OX=10090 GN=Faf2 PE=1 SV=2	1	4	4	4	13.7	52.471	445	28.425	25	4	2	3	0	0	0	4	2	3	0	0	0	4	2	3	0	0	0	13.7	7.4	7.6	0	0	0	86361000	34139000	21242000	30980000	0	0	0	1319300	378280	469140	471900	0
Q61035;Q99KK9	Q61035	Histidine--tRNA ligase, cytoplasmic	Hars1	sp|Q61035|HARS1_MOUSE Histidine--tRNA ligase, cytoplasmic OS=Mus musculus OX=10090 GN=Hars1 PE=1 SV=2	2	4	4	4	8.6	57.432	509	28.418	35	4	3	2	0	0	0	4	3	2	0	0	0	4	3	2	0	0	0	8.6	5.9	3.5	0	0	0	121560000	52520000	40440000	28599000	0	0	0	3473100	1500600	1155400	817100	0
P35293	P35293	Ras-related protein Rab-18	Rab18	sp|P35293|RAB18_MOUSE Ras-related protein Rab-18 OS=Mus musculus OX=10090 GN=Rab18 PE=1 SV=2	1	4	4	4	24.3	23.035	206	28.35	14	4	3	4	0	0	0	4	3	4	0	0	0	4	3	4	0	0	0	24.3	18.9	24.3	0	0	0	141320000	66616000	47268000	27433000	0	0	0	10094000	4758300	3376300	1959500	0
Q9JHI5	Q9JHI5	Isovaleryl-CoA dehydrogenase, mitochondrial	Ivd	sp|Q9JHI5|IVD_MOUSE Isovaleryl-CoA dehydrogenase, mitochondrial OS=Mus musculus OX=10090 GN=Ivd PE=1 SV=1	1	4	4	4	10.6	46.325	424	28.208	24	4	4	4	0	0	0	4	4	4	0	0	0	4	4	4	0	0	0	10.6	10.6	10.6	0	0	0	131490000	32430000	50831000	48234000	0	0	0	5479000	1351300	2117900	2009800	0
Q9Z1R2	Q9Z1R2	Large proline-rich protein BAG6	Bag6	sp|Q9Z1R2|BAG6_MOUSE Large proline-rich protein BAG6 OS=Mus musculus OX=10090 GN=Bag6 PE=1 SV=1	1	3	3	3	5.1	121.04	1154	28.166	38	2	3	3	0	0	0	2	3	3	0	0	0	2	3	3	0	0	0	4.1	5.1	5.1	0	0	0	54100000	18145000	22084000	13870000	0	0	0	790810	290750	398090	101970	0
P60867	P60867	Small ribosomal subunit protein uS10	Rps20	sp|P60867|RS20_MOUSE Small ribosomal subunit protein uS10 OS=Mus musculus OX=10090 GN=Rps20 PE=1 SV=1	1	3	3	3	22.7	13.373	119	28.107	6	3	3	3	2	1	0	3	3	3	2	1	0	3	3	3	2	1	0	22.7	22.7	22.7	19.3	10.1	0	225170000	70930000	72860000	71789000	7304000	2284100	0	7103600	2460900	2423900	2218700	1217300
O70435	O70435	Proteasome subunit alpha type-3	Psma3	sp|O70435|PSA3_MOUSE Proteasome subunit alpha type-3 OS=Mus musculus OX=10090 GN=Psma3 PE=1 SV=3	1	4	4	4	17.3	28.405	255	28.08	15	4	4	4	1	1	0	4	4	4	1	1	0	4	4	4	1	1	0	17.3	17.3	17.3	4.7	3.5	0	226850000	70402000	91761000	63517000	0	1169600	0	11939000	3890200	4591900	3457000	0
P10518	P10518	Delta-aminolevulinic acid dehydratase	Alad	sp|P10518|HEM2_MOUSE Delta-aminolevulinic acid dehydratase OS=Mus musculus OX=10090 GN=Alad PE=1 SV=1	1	4	4	4	17.6	36.023	330	27.927	17	2	4	4	1	0	0	2	4	4	1	0	0	2	4	4	1	0	0	9.4	17.6	17.6	3.6	0	0	82585000	15035000	37721000	23960000	5868900	0	0	4160200	884410	1741800	1188800	345230
Q80UM3;Q9DBB4	Q80UM3	N-alpha-acetyltransferase 15, NatA auxiliary subunit	Naa15	sp|Q80UM3|NAA15_MOUSE N-alpha-acetyltransferase 15, NatA auxiliary subunit OS=Mus musculus OX=10090 GN=Naa15 PE=1 SV=1	2	4	4	4	5	100.96	865	27.908	62	3	4	4	1	0	0	3	4	4	1	0	0	3	4	4	1	0	0	3.8	5	5	1.2	0	0	70197000	22199000	26616000	18655000	2726600	0	0	1132200	358050	429290	300880	43978
Q3UJB0	Q3UJB0	Splicing factor 3b, subunit 2	Sf3b2	tr|Q3UJB0|Q3UJB0_MOUSE Splicing factor 3b, subunit 2 OS=Mus musculus OX=10090 GN=Sf3b2 PE=1 SV=1	1	4	4	4	5.7	98.197	878	27.906	53	3	3	4	1	0	0	3	3	4	1	0	0	3	3	4	1	0	0	4.3	4.3	5.7	1.3	0	0	70781000	16451000	18121000	34350000	1858800	0	0	1335500	310390	341910	648110	35072
P62814;Q91YH6	P62814	V-type proton ATPase subunit B, brain isoform	Atp6v1b2	sp|P62814|VATB2_MOUSE V-type proton ATPase subunit B, brain isoform OS=Mus musculus OX=10090 GN=Atp6v1b2 PE=1 SV=1	2	3	3	3	7.4	56.55	511	27.844	29	2	3	3	0	0	0	2	3	3	0	0	0	2	3	3	0	0	0	4.5	7.4	7.4	0	0	0	55058000	18662000	20249000	16147000	0	0	0	1898600	643530	698250	556780	0
Q91V12	Q91V12	Cytosolic acyl coenzyme A thioester hydrolase	Acot7	sp|Q91V12|BACH_MOUSE Cytosolic acyl coenzyme A thioester hydrolase OS=Mus musculus OX=10090 GN=Acot7 PE=1 SV=2	1	4	4	4	13.4	42.536	381	27.764	22	3	4	3	0	0	0	3	4	3	0	0	0	3	4	3	0	0	0	10.2	13.4	10.5	0	0	0	160330000	39564000	67665000	53100000	0	0	0	3687000	758390	1526500	1402100	0
Q9DCN2	Q9DCN2	NADH-cytochrome b5 reductase 3	Cyb5r3	sp|Q9DCN2|NB5R3_MOUSE NADH-cytochrome b5 reductase 3 OS=Mus musculus OX=10090 GN=Cyb5r3 PE=1 SV=3	1	4	4	4	11.6	34.127	301	27.69	18	4	3	3	0	0	0	4	3	3	0	0	0	4	3	3	0	0	0	11.6	9.6	9.6	0	0	0	147470000	43427000	62871000	41171000	0	0	0	3036900	1067800	1446300	522790	0
Q921F2	Q921F2	TAR DNA-binding protein 43	Tardbp	sp|Q921F2|TADBP_MOUSE TAR DNA-binding protein 43 OS=Mus musculus OX=10090 GN=Tardbp PE=1 SV=1	1	4	4	4	12.8	44.547	414	27.581	17	4	4	4	1	0	1	4	4	4	1	0	1	4	4	4	1	0	1	12.8	12.8	12.8	2.7	0	2.7	285600000	80965000	78789000	82731000	32835000	0	10280000	16800000	4762600	4634600	4866500	1931500
Q8R127	Q8R127	Saccharopine dehydrogenase-like oxidoreductase	Sccpdh	sp|Q8R127|SCPDL_MOUSE Saccharopine dehydrogenase-like oxidoreductase OS=Mus musculus OX=10090 GN=Sccpdh PE=1 SV=1	1	4	4	4	11	47.129	429	27.58	24	4	4	4	0	0	0	4	4	4	0	0	0	4	4	4	0	0	0	11	11	11	0	0	0	440510000	102830000	187300000	150380000	0	0	0	18354000	4284700	7804000	6265700	0
Q9R0P5	Q9R0P5	Destrin	Dstn	sp|Q9R0P5|DEST_MOUSE Destrin OS=Mus musculus OX=10090 GN=Dstn PE=1 SV=3	1	4	4	4	29.1	18.521	165	27.457	13	4	4	4	2	2	1	4	4	4	2	2	1	4	4	4	2	2	1	29.1	29.1	29.1	13.9	13.9	7.3	182560000	53491000	53932000	55840000	7957900	6865700	4468100	9503600	2406300	2860800	2752500	612150
Q99KV1	Q99KV1	DnaJ homolog subfamily B member 11	Dnajb11	sp|Q99KV1|DJB11_MOUSE DnaJ homolog subfamily B member 11 OS=Mus musculus OX=10090 GN=Dnajb11 PE=1 SV=1	1	3	3	3	7.8	40.555	358	27.35	19	3	2	3	0	0	0	3	2	3	0	0	0	3	2	3	0	0	0	7.8	7.8	7.8	0	0	0	121900000	44955000	31673000	45274000	0	0	0	2515800	1025600	336450	1153800	0
Q61166	Q61166	Microtubule-associated protein RP/EB family member 1	Mapre1	sp|Q61166|MARE1_MOUSE Microtubule-associated protein RP/EB family member 1 OS=Mus musculus OX=10090 GN=Mapre1 PE=1 SV=3	1	4	4	4	20.5	30.016	268	27.336	19	4	3	4	0	0	0	4	3	4	0	0	0	4	3	4	0	0	0	20.5	13.4	20.5	0	0	0	102210000	36985000	33831000	31391000	0	0	0	1694000	406270	736520	551200	0
Q9R099	Q9R099	Transducin beta-like protein 2	Tbl2	sp|Q9R099|TBL2_MOUSE Transducin beta-like protein 2 OS=Mus musculus OX=10090 GN=Tbl2 PE=1 SV=2	1	4	4	4	12	49.583	442	27.332	28	4	3	3	0	0	0	4	3	3	0	0	0	4	3	3	0	0	0	12	9.3	9.3	0	0	0	396250000	165360000	95775000	135110000	0	0	0	2931300	1097300	828730	1005300	0
Q9QXK3	Q9QXK3	Coatomer subunit gamma-2	Copg2	sp|Q9QXK3|COPG2_MOUSE Coatomer subunit gamma-2 OS=Mus musculus OX=10090 GN=Copg2 PE=1 SV=1	1	4	4	4	6.8	97.679	871	27.33	48	3	3	3	0	0	0	3	3	3	0	0	0	3	3	3	0	0	0	5.3	5.3	4.8	0	0	0	87805000	30522000	37900000	19382000	0	0	0	1237400	464270	549160	223960	0
Q62189	Q62189	U1 small nuclear ribonucleoprotein A	Snrpa	sp|Q62189|SNRPA_MOUSE U1 small nuclear ribonucleoprotein A OS=Mus musculus OX=10090 GN=Snrpa PE=1 SV=3	1	4	4	4	22.3	31.835	287	27.234	13	3	3	4	0	0	0	3	3	4	0	0	0	3	3	4	0	0	0	17.8	12.2	22.3	0	0	0	508830000	188380000	167590000	152860000	0	0	0	34725000	13360000	11587000	9778500	0
Q8BY71	Q8BY71	Histone acetyltransferase type B catalytic subunit	Hat1	sp|Q8BY71|HAT1_MOUSE Histone acetyltransferase type B catalytic subunit OS=Mus musculus OX=10090 GN=Hat1 PE=1 SV=1	1	4	4	4	11.8	49.278	416	27.162	24	4	3	3	1	1	0	4	3	3	1	1	0	4	3	3	1	1	0	11.8	9.4	9.4	2.4	2.4	0	145920000	48712000	50675000	43004000	1468200	2063900	0	4683200	1622100	1625600	1435500	61176
Q9DAP0	Q9DAP0	Leucine-rich repeat-containing protein 46	Lrrc46	sp|Q9DAP0|LRC46_MOUSE Leucine-rich repeat-containing protein 46 OS=Mus musculus OX=10090 GN=Lrrc46 PE=1 SV=2	1	4	4	4	15.5	36.047	323	27.052	20	2	3	2	0	0	0	2	3	2	0	0	0	2	3	2	0	0	0	7.7	11.5	7.7	0	0	0	45895000	14888000	16901000	14106000	0	0	0	1674800	618980	537350	518490	0
P70362	P70362	Ubiquitin recognition factor in ER-associated degradation protein 1	Ufd1	sp|P70362|UFD1_MOUSE Ubiquitin recognition factor in ER-associated degradation protein 1 OS=Mus musculus OX=10090 GN=Ufd1 PE=1 SV=2	1	4	4	4	16.3	34.481	307	26.949	15	3	4	3	0	0	0	3	4	3	0	0	0	3	4	3	0	0	0	12.4	16.3	13	0	0	0	149660000	34186000	67385000	48087000	0	0	0	9977200	2279000	4492300	3205800	0
Q80W21;P19639	Q80W21	Glutathione S-transferase Mu 7	Gstm7	sp|Q80W21|GSTM7_MOUSE Glutathione S-transferase Mu 7 OS=Mus musculus OX=10090 GN=Gstm7 PE=1 SV=1	2	11	4	4	49.5	25.709	218	26.942	17	8	9	11	2	2	2	2	2	4	0	0	0	2	2	4	0	0	0	39.9	43.6	49.5	7.8	7.8	7.8	64652000	12340000	23295000	29018000	0	0	0	3523100	725860	1370300	1427000	0
P26645	P26645	Myristoylated alanine-rich C-kinase substrate	Marcks	sp|P26645|MARCS_MOUSE Myristoylated alanine-rich C-kinase substrate OS=Mus musculus OX=10090 GN=Marcks PE=1 SV=2	1	3	3	3	21	29.661	309	26.889	12	3	3	3	0	0	0	3	3	3	0	0	0	3	3	3	0	0	0	21	21	21	0	0	0	64219000	16701000	24502000	23016000	0	0	0	4312300	1088100	1692500	1531700	0
Q05D44	Q05D44	Eukaryotic translation initiation factor 5B	Eif5b	sp|Q05D44|IF2P_MOUSE Eukaryotic translation initiation factor 5B OS=Mus musculus OX=10090 GN=Eif5b PE=1 SV=2	1	3	3	3	3.5	137.61	1216	26.801	57	3	2	1	0	0	0	3	2	1	0	0	0	3	2	1	0	0	0	3.5	2.5	1.6	0	0	0	67865000	25127000	29981000	12757000	0	0	0	398910	220470	178440	223800	0
Q8CH09	Q8CH09	SURP and G-patch domain-containing protein 2	Sugp2	sp|Q8CH09|SUGP2_MOUSE SURP and G-patch domain-containing protein 2 OS=Mus musculus OX=10090 GN=Sugp2 PE=1 SV=2	1	4	4	4	4.8	118.1	1067	26.782	63	3	3	3	0	0	0	3	3	3	0	0	0	3	3	3	0	0	0	3.8	3.8	3.5	0	0	0	56336000	20279000	22599000	13458000	0	0	0	894220	321880	358710	213620	0
O88958	O88958	Glucosamine-6-phosphate isomerase 1	Gnpda1	sp|O88958|GNPI1_MOUSE Glucosamine-6-phosphate isomerase 1 OS=Mus musculus OX=10090 GN=Gnpda1 PE=1 SV=3	1	4	4	3	20.8	32.549	289	26.738	17	3	3	3	0	0	0	3	3	3	0	0	0	2	2	2	0	0	0	15.2	13.8	15.2	0	0	0	192620000	66052000	60557000	66016000	0	0	0	8754800	2996100	2652900	3105900	0
Q9Z0R9	Q9Z0R9	Acyl-CoA 6-desaturase	Fads2	sp|Q9Z0R9|FADS2_MOUSE Acyl-CoA 6-desaturase OS=Mus musculus OX=10090 GN=Fads2 PE=1 SV=1	1	4	4	4	12.8	52.387	444	26.6	24	4	4	4	0	0	0	4	4	4	0	0	0	4	4	4	0	0	0	12.8	12.8	12.8	0	0	0	105740000	40245000	42124000	23375000	0	0	0	4406000	1676900	1755200	973980	0
P35585;Q9WVP1	P35585	AP-1 complex subunit mu-1	Ap1m1	sp|P35585|AP1M1_MOUSE AP-1 complex subunit mu-1 OS=Mus musculus OX=10090 GN=Ap1m1 PE=1 SV=3	2	3	3	3	9.7	48.542	423	26.573	31	2	3	3	0	0	0	2	3	3	0	0	0	2	3	3	0	0	0	7.3	9.7	9.7	0	0	0	194070000	23335000	85189000	85551000	0	0	0	2416700	492390	860260	1064100	0
Q9JMA1	Q9JMA1	Ubiquitin carboxyl-terminal hydrolase 14	Usp14	sp|Q9JMA1|UBP14_MOUSE Ubiquitin carboxyl-terminal hydrolase 14 OS=Mus musculus OX=10090 GN=Usp14 PE=1 SV=3	1	4	4	4	11.8	56.001	493	26.288	30	2	4	3	0	0	0	2	4	3	0	0	0	2	4	3	0	0	0	7.1	11.8	9.5	0	0	0	142450000	36881000	54346000	51227000	0	0	0	2380500	841970	767040	771500	0
Q9DBH5	Q9DBH5	Vesicular integral-membrane protein VIP36	Lman2	sp|Q9DBH5|LMAN2_MOUSE Vesicular integral-membrane protein VIP36 OS=Mus musculus OX=10090 GN=Lman2 PE=1 SV=2	1	4	4	4	13.4	40.429	358	26.239	23	4	3	3	0	0	0	4	3	3	0	0	0	4	3	3	0	0	0	13.4	10.1	10.1	0	0	0	64646000	25559000	22813000	16274000	0	0	0	2003600	762280	737940	503380	0
Q6PDL0	Q6PDL0	Cytoplasmic dynein 1 light intermediate chain 2	Dync1li2	sp|Q6PDL0|DC1L2_MOUSE Cytoplasmic dynein 1 light intermediate chain 2 OS=Mus musculus OX=10090 GN=Dync1li2 PE=1 SV=2	1	4	4	4	11	54.218	492	26.062	31	3	4	3	1	1	0	3	4	3	1	1	0	3	4	3	1	1	0	8.3	11	8.5	2.4	2.4	0	80565000	26759000	26919000	20450000	2957400	3480300	0	2598900	863190	868350	659660	95399
Q01405;Q9D662	Q01405	Protein transport protein Sec23A	Sec23a	sp|Q01405|SC23A_MOUSE Protein transport protein Sec23A OS=Mus musculus OX=10090 GN=Sec23a PE=1 SV=2	2	3	3	3	6	86.161	765	26.036	39	3	3	1	0	0	0	3	3	1	0	0	0	3	3	1	0	0	0	6	6	2.4	0	0	0	41628000	16901000	18568000	6159900	0	0	0	500710	165270	177500	157950	0
P29758	P29758	Ornithine aminotransferase, mitochondrial	Oat	sp|P29758|OAT_MOUSE Ornithine aminotransferase, mitochondrial OS=Mus musculus OX=10090 GN=Oat PE=1 SV=1	1	4	4	4	12.1	48.354	439	26.016	27	3	3	4	0	0	1	3	3	4	0	0	1	3	3	4	0	0	1	8.4	8.4	12.1	0	0	2.5	89472000	23635000	27721000	35681000	0	0	2434900	2805600	695320	855720	1164400	0
P18572	P18572	Basigin	Bsg	sp|P18572|BASI_MOUSE Basigin OS=Mus musculus OX=10090 GN=Bsg PE=1 SV=2	1	4	4	4	13.6	42.444	389	26.003	20	3	4	4	0	0	0	3	4	4	0	0	0	3	4	4	0	0	0	10.3	13.6	13.6	0	0	0	97285000	25225000	40487000	31573000	0	0	0	3577900	913010	1478300	1186600	0
O35660	O35660	Glutathione S-transferase Mu 6	Gstm6	sp|O35660|GSTM6_MOUSE Glutathione S-transferase Mu 6 OS=Mus musculus OX=10090 GN=Gstm6 PE=1 SV=4	1	7	4	4	25.2	25.621	218	25.825	19	5	7	7	2	2	1	2	4	4	1	1	0	2	4	4	1	1	0	18.8	25.2	25.2	8.3	8.3	3.7	132330000	19059000	59325000	48451000	1323800	4173100	0	4948200	1003100	1919500	1736300	69673
E9PY46	E9PY46	Intraflagellar transport protein 140 homolog	Ift140	sp|E9PY46|IF140_MOUSE Intraflagellar transport protein 140 homolog OS=Mus musculus OX=10090 GN=Ift140 PE=1 SV=1	1	4	4	4	4.4	165.87	1464	25.804	87	2	3	4	0	0	0	2	3	4	0	0	0	2	3	4	0	0	0	2.5	3.7	4.4	0	0	0	51304000	10426000	21954000	18925000	0	0	0	589710	119840	252340	217520	0
Q3UHD6	Q3UHD6	Sorting nexin-27	Snx27	sp|Q3UHD6|SNX27_MOUSE Sorting nexin-27 OS=Mus musculus OX=10090 GN=Snx27 PE=1 SV=2	1	4	4	4	8.9	60.988	539	25.781	30	2	4	3	0	0	0	2	4	3	0	0	0	2	4	3	0	0	0	4.6	8.9	6.3	0	0	0	70176000	15494000	35182000	19500000	0	0	0	2339200	516460	1172700	650010	0
Q8BWY3	Q8BWY3	Eukaryotic peptide chain release factor subunit 1	Etf1	sp|Q8BWY3|ERF1_MOUSE Eukaryotic peptide chain release factor subunit 1 OS=Mus musculus OX=10090 GN=Etf1 PE=1 SV=4	1	4	4	4	10.5	49.03	437	25.781	28	4	4	4	0	1	0	4	4	4	0	1	0	4	4	4	0	1	0	10.5	10.5	10.5	0	2.5	0	109430000	43157000	29569000	35615000	0	1090400	0	3908200	1541300	1056000	1272000	0
Q9DBC7;P12849	Q9DBC7	cAMP-dependent protein kinase type I-alpha regulatory subunit	Prkar1a	sp|Q9DBC7|KAP0_MOUSE cAMP-dependent protein kinase type I-alpha regulatory subunit OS=Mus musculus OX=10090 GN=Prkar1a PE=1 SV=3	2	4	4	4	12.6	43.185	381	25.664	21	4	3	4	0	0	0	4	3	4	0	0	0	4	3	4	0	0	0	12.6	9.4	12.6	0	0	0	80775000	34233000	22225000	24317000	0	0	0	994890	468850	163120	362920	0
O70325	O70325	Phospholipid hydroperoxide glutathione peroxidase	Gpx4	sp|O70325|GPX4_MOUSE Phospholipid hydroperoxide glutathione peroxidase OS=Mus musculus OX=10090 GN=Gpx4 PE=1 SV=4	1	4	4	4	23.9	22.228	197	25.629	15	4	4	4	0	0	0	4	4	4	0	0	0	4	4	4	0	0	0	23.9	23.9	23.9	0	0	0	296100000	92344000	109330000	94429000	0	0	0	15893000	4966700	5863200	5063200	0
P24472	P24472	Glutathione S-transferase A4	Gsta4	sp|P24472|GSTA4_MOUSE Glutathione S-transferase A4 OS=Mus musculus OX=10090 GN=Gsta4 PE=1 SV=3	1	4	4	4	18.9	25.564	222	25.549	11	3	4	4	1	0	0	3	4	4	1	0	0	3	4	4	1	0	0	15.3	18.9	18.9	5.4	0	0	262050000	51793000	117570000	91905000	785940	0	0	12337000	1651000	5870500	4815800	71449
Q99MW5	Q99MW5	Testis expressed 13B	Tex13b	tr|Q99MW5|Q99MW5_MOUSE Testis expressed 13B OS=Mus musculus OX=10090 GN=Tex13b PE=1 SV=1	1	4	4	4	24.7	21.75	186	25.522	14	4	4	3	3	3	2	4	4	3	3	3	2	4	4	3	3	3	2	24.7	24.7	18.8	17.7	17.7	12.4	149870000	42943000	38803000	32488000	11819000	17964000	5848800	1984900	504450	595540	467750	142680
Q922H2	Q922H2	[Pyruvate dehydrogenase (acetyl-transferring)] kinase isozyme 3, mitochondrial	Pdk3	sp|Q922H2|PDK3_MOUSE [Pyruvate dehydrogenase (acetyl-transferring)] kinase isozyme 3, mitochondrial OS=Mus musculus OX=10090 GN=Pdk3 PE=1 SV=1	1	4	4	4	13	47.922	415	25.499	29	2	3	3	0	0	0	2	3	3	0	0	0	2	3	3	0	0	0	6	10.6	10.4	0	0	0	132220000	43054000	33365000	55801000	0	0	0	1810100	672330	497180	640550	0
P14115	P14115	Large ribosomal subunit protein uL15	Rpl27a	sp|P14115|RL27A_MOUSE Large ribosomal subunit protein uL15 OS=Mus musculus OX=10090 GN=Rpl27a PE=1 SV=5	1	4	4	4	31.1	16.605	148	25.494	8	4	3	3	1	0	0	4	3	3	1	0	0	4	3	3	1	0	0	31.1	23	23	7.4	0	0	238120000	82727000	82416000	71039000	1937400	0	0	22853000	7762000	7623300	7225200	242180
P61161	P61161	Actin-related protein 2	Actr2	sp|P61161|ARP2_MOUSE Actin-related protein 2 OS=Mus musculus OX=10090 GN=Actr2 PE=1 SV=1	1	4	4	4	13.7	44.76	394	25.428	21	4	4	3	0	0	0	4	4	3	0	0	0	4	4	3	0	0	0	13.7	13.7	9.4	0	0	0	72243000	21503000	28284000	22455000	0	0	0	1688500	501350	444530	742620	0
Q8K1J6	Q8K1J6	CCA tRNA nucleotidyltransferase 1, mitochondrial	Trnt1	sp|Q8K1J6|TRNT1_MOUSE CCA tRNA nucleotidyltransferase 1, mitochondrial OS=Mus musculus OX=10090 GN=Trnt1 PE=1 SV=1	1	4	4	4	12.9	49.895	434	25.377	32	3	4	3	0	1	0	3	4	3	0	1	0	3	4	3	0	1	0	9.4	12.9	9.4	0	4.4	0	131850000	29977000	27770000	28685000	0	45418000	0	1287600	478070	409560	400020	0
P26883	P26883	Peptidyl-prolyl cis-trans isomerase FKBP1A	Fkbp1a	sp|P26883|FKB1A_MOUSE Peptidyl-prolyl cis-trans isomerase FKBP1A OS=Mus musculus OX=10090 GN=Fkbp1a PE=1 SV=2	1	2	2	2	25	11.922	108	25.323	3	2	2	2	1	1	1	2	2	2	1	1	1	2	2	2	1	1	1	25	25	25	12	12	12	137240000	20715000	20238000	20200000	26207000	30811000	19073000	45748000	6904900	6745900	6733400	8735600
P61358	P61358	Large ribosomal subunit protein eL27	Rpl27	sp|P61358|RL27_MOUSE Large ribosomal subunit protein eL27 OS=Mus musculus OX=10090 GN=Rpl27 PE=1 SV=2	1	3	3	3	25.7	15.798	136	25.298	6	3	3	3	0	0	0	3	3	3	0	0	0	3	3	3	0	0	0	25.7	25.7	25.7	0	0	0	318060000	104720000	115310000	98024000	0	0	0	5005400	1611500	1787300	1606600	0
Q99PA7	Q99PA7	MAGE family member A13	Magea13	tr|Q99PA7|Q99PA7_MOUSE MAGE family member A13 OS=Mus musculus OX=10090 GN=Magea13 PE=1 SV=1	1	4	4	4	22.8	35.043	320	25.296	20	2	4	4	0	0	0	2	4	4	0	0	0	2	4	4	0	0	0	9.7	22.8	22.8	0	0	0	96675000	12443000	46241000	37991000	0	0	0	3437800	622150	1562900	1252800	0
Q9D0F3	Q9D0F3	Protein ERGIC-53	Lman1	sp|Q9D0F3|LMAN1_MOUSE Protein ERGIC-53 OS=Mus musculus OX=10090 GN=Lman1 PE=1 SV=1	1	4	4	4	14.3	57.788	517	25.23	24	4	4	4	0	0	0	4	4	4	0	0	0	4	4	4	0	0	0	14.3	14.3	14.3	0	0	0	264070000	86981000	94107000	82978000	0	0	0	1305600	455650	449260	400720	0
A0A140T8T4;P51410	A0A140T8T4;P51410	Large ribosomal subunit protein uL6	Rpl9-ps6;Rpl9	tr|A0A140T8T4|A0A140T8T4_MOUSE Large ribosomal subunit protein uL6 OS=Mus musculus OX=10090 GN=Rpl9-ps6 PE=3 SV=1;sp|P51410|RL9_MOUSE Large ribosomal subunit protein uL6 OS=Mus musculus OX=10090 GN=Rpl9 PE=1 SV=2	2	3	3	3	11.5	21.853	192	25.19	11	3	3	3	0	0	0	3	3	3	0	0	0	3	3	3	0	0	0	11.5	11.5	11.5	0	0	0	121740000	42032000	50964000	28748000	0	0	0	9425000	3225100	4157800	2042100	0
Q3U9G9	Q3U9G9	Delta(14)-sterol reductase LBR	Lbr	sp|Q3U9G9|LBR_MOUSE Delta(14)-sterol reductase LBR OS=Mus musculus OX=10090 GN=Lbr PE=1 SV=2	1	4	4	4	7.8	71.439	626	25.186	30	3	3	4	0	1	0	3	3	4	0	1	0	3	3	4	0	1	0	6.1	6.1	7.8	0	1.8	0	80666000	21920000	25554000	31145000	0	2047400	0	2045000	568070	669620	807300	0
Q6ZQI3	Q6ZQI3	Malectin	Mlec	sp|Q6ZQI3|MLEC_MOUSE Malectin OS=Mus musculus OX=10090 GN=Mlec PE=1 SV=2	1	4	4	4	20.3	32.342	291	25.174	18	4	4	4	0	0	0	4	4	4	0	0	0	4	4	4	0	0	0	20.3	20.3	20.3	0	0	0	125720000	44260000	45054000	36407000	0	0	0	4328800	1405400	1711200	1212200	0
Q8BK64	Q8BK64	Activator of 90 kDa heat shock protein ATPase homolog 1	Ahsa1	sp|Q8BK64|AHSA1_MOUSE Activator of 90 kDa heat shock protein ATPase homolog 1 OS=Mus musculus OX=10090 GN=Ahsa1 PE=1 SV=2	1	4	4	4	16.9	38.117	338	25.173	23	2	3	4	0	0	0	2	3	4	0	0	0	2	3	4	0	0	0	9.2	13.3	16.9	0	0	0	91807000	5287800	39221000	47298000	0	0	0	1021300	229900	1705300	1021300	0
P68510	P68510	14-3-3 protein eta	Ywhah	sp|P68510|1433F_MOUSE 14-3-3 protein eta OS=Mus musculus OX=10090 GN=Ywhah PE=1 SV=2	1	7	4	4	25.2	28.211	246	25.13	18	7	6	6	0	0	1	4	3	4	0	0	1	4	3	4	0	0	1	25.2	25.2	21.1	0	0	5.7	106200000	43147000	27683000	29143000	0	0	6230300	5900200	2397100	1537900	1619100	0
Q9DB05	Q9DB05	Alpha-soluble NSF attachment protein	Napa	sp|Q9DB05|SNAA_MOUSE Alpha-soluble NSF attachment protein OS=Mus musculus OX=10090 GN=Napa PE=1 SV=1	1	4	4	4	16.3	33.189	295	25.091	21	2	4	3	0	0	0	2	4	3	0	0	0	2	4	3	0	0	0	9.5	16.3	12.9	0	0	0	52309000	5031500	30527000	16751000	0	0	0	2490900	239590	1453700	797650	0
Q5SUR0	Q5SUR0	Phosphoribosylformylglycinamidine synthase	Pfas	sp|Q5SUR0|PUR4_MOUSE Phosphoribosylformylglycinamidine synthase OS=Mus musculus OX=10090 GN=Pfas PE=1 SV=1	1	4	4	4	4.5	144.63	1337	25.062	63	3	4	4	0	0	0	3	4	4	0	0	0	3	4	4	0	0	0	3.2	4.5	4.5	0	0	0	84776000	21876000	31722000	31177000	0	0	0	329850	109100	98512	122240	0
P54923	P54923	ADP-ribosylhydrolase ARH1	Adprh	sp|P54923|ADPRH_MOUSE ADP-ribosylhydrolase ARH1 OS=Mus musculus OX=10090 GN=Adprh PE=1 SV=1	1	3	3	3	15.7	40.068	362	25.057	21	1	3	2	0	0	0	1	3	2	0	0	0	1	3	2	0	0	0	6.1	15.7	11	0	0	0	65336000	8408500	45723000	11204000	0	0	0	1517400	400400	1399500	117880	0
P35550	P35550	rRNA 2-O-methyltransferase fibrillarin	Fbl	sp|P35550|FBRL_MOUSE rRNA 2-O-methyltransferase fibrillarin OS=Mus musculus OX=10090 GN=Fbl PE=1 SV=2	1	4	4	3	17.7	34.306	327	25.046	25	3	4	3	0	0	0	3	4	3	0	0	0	2	3	2	0	0	0	13.8	17.7	14.1	0	0	0	129250000	27207000	62330000	39713000	0	0	0	801040	177770	623270	1300900	0
P26043	P26043	Radixin	Rdx	sp|P26043|RADI_MOUSE Radixin OS=Mus musculus OX=10090 GN=Rdx PE=1 SV=3	1	4	4	1	5.7	68.542	583	25.033	37	4	4	4	0	0	0	4	4	4	0	0	0	1	1	1	0	0	0	5.7	5.7	5.7	0	0	0	161670000	51091000	51565000	59011000	0	0	0	2334000	705120	742620	886230	0
Q8CH18	Q8CH18	Cell division cycle and apoptosis regulator protein 1	Ccar1	sp|Q8CH18|CCAR1_MOUSE Cell division cycle and apoptosis regulator protein 1 OS=Mus musculus OX=10090 GN=Ccar1 PE=1 SV=1	1	4	4	4	5.6	132.06	1146	24.999	57	2	4	2	0	0	0	2	4	2	0	0	0	2	4	2	0	0	0	2.6	5.6	3.1	0	0	0	29039000	5421300	11662000	11955000	0	0	0	509450	95111	204600	209740	0
Q9D883	Q9D883	Splicing factor U2AF 35 kDa subunit	U2af1	sp|Q9D883|U2AF1_MOUSE Splicing factor U2AF 35 kDa subunit OS=Mus musculus OX=10090 GN=U2af1 PE=1 SV=4	1	3	3	3	18.8	27.815	239	24.998	12	3	3	3	0	0	0	3	3	3	0	0	0	3	3	3	0	0	0	18.8	18.8	18.8	0	0	0	116240000	45638000	48481000	22124000	0	0	0	4774000	1835800	1797800	1140300	0
Q8K411	Q8K411	Presequence protease, mitochondrial	Pitrm1	sp|Q8K411|PREP_MOUSE Presequence protease, mitochondrial OS=Mus musculus OX=10090 GN=Pitrm1 PE=1 SV=1	1	4	4	4	4.8	117.37	1036	24.97	65	3	3	4	0	0	0	3	3	4	0	0	0	3	3	4	0	0	0	3.9	3.9	4.8	0	0	0	98719000	27786000	35432000	35500000	0	0	0	667840	169870	239870	258100	0
Q9D1A2	Q9D1A2	Cytosolic non-specific dipeptidase	Cndp2	sp|Q9D1A2|CNDP2_MOUSE Cytosolic non-specific dipeptidase OS=Mus musculus OX=10090 GN=Cndp2 PE=1 SV=1	1	4	4	4	10.9	52.767	475	24.913	27	4	4	4	1	0	0	4	4	4	1	0	0	4	4	4	1	0	0	10.9	10.9	10.9	1.9	0	0	72382000	23389000	21283000	24650000	3059600	0	0	1986800	635190	597370	640960	113320
P25206	P25206	DNA replication licensing factor MCM3	Mcm3	sp|P25206|MCM3_MOUSE DNA replication licensing factor MCM3 OS=Mus musculus OX=10090 GN=Mcm3 PE=1 SV=2	1	4	4	4	6.9	91.545	812	24.854	53	3	4	2	0	0	0	3	4	2	0	0	0	3	4	2	0	0	0	5.4	6.9	3.8	0	0	0	109860000	35558000	34362000	39936000	0	0	0	943060	281250	271050	390750	0
Q60598	Q60598	Src substrate cortactin	Cttn	sp|Q60598|SRC8_MOUSE Src substrate cortactin OS=Mus musculus OX=10090 GN=Cttn PE=1 SV=2	1	4	4	4	8.2	61.249	546	24.849	29	3	4	3	0	0	0	3	4	3	0	0	0	3	4	3	0	0	0	6	8.2	6	0	0	0	69037000	18593000	28965000	21479000	0	0	0	2380600	641140	998800	740660	0
Q9DCL9	Q9DCL9	Bifunctional phosphoribosylaminoimidazole carboxylase/phosphoribosylaminoimidazole succinocarboxamide synthetase	Paics	sp|Q9DCL9|PUR6_MOUSE Bifunctional phosphoribosylaminoimidazole carboxylase/phosphoribosylaminoimidazole succinocarboxamide synthetase OS=Mus musculus OX=10090 GN=Paics PE=1 SV=4	1	4	4	4	12.2	47.006	425	24.772	27	2	3	4	0	1	0	2	3	4	0	1	0	2	3	4	0	1	0	6.8	9.4	12.2	0	3.8	0	96917000	28360000	34351000	32689000	0	1518100	0	707940	1050400	335430	372510	0
Q8BGH2	Q8BGH2	Sorting and assembly machinery component 50 homolog	Samm50	sp|Q8BGH2|SAM50_MOUSE Sorting and assembly machinery component 50 homolog OS=Mus musculus OX=10090 GN=Samm50 PE=1 SV=1	1	4	4	4	11.3	51.863	469	24.74	34	4	4	4	0	0	0	4	4	4	0	0	0	4	4	4	0	0	0	11.3	11.3	11.3	0	0	0	134860000	44713000	42338000	47805000	0	0	0	1300500	461630	317570	521290	0
A0A075B5V1;A0A075B5V6;A0A0A6YXA5;A0A0A6YVW3;A0A075B5V2;A0A075B5V0;A0A075B5U7;P01757;P01756;P06330	A0A075B5V1;A0A075B5V6;A0A0A6YXA5;A0A0A6YVW3;A0A075B5V2;A0A075B5V0;A0A075B5U7;P01757;P01756;P06330	Immunoglobulin heavy variable 1-31;Immunoglobulin heavy variable V1-42;	Ighv1-31;Ighv1-42;	tr|A0A075B5V1|A0A075B5V1_MOUSE Immunoglobulin heavy variable 1-31 OS=Mus musculus OX=10090 GN=Ighv1-31 PE=4 SV=1;tr|A0A075B5V6|A0A075B5V6_MOUSE Immunoglobulin heavy variable V1-42 OS=Mus musculus OX=10090 GN=Ighv1-42 PE=1 SV=1;tr|A0A0A6YXA5|A0A0A6YXA5_MOUS	10	2	2	1	29.6	10.966	98	24.727	7	1	1	1	1	2	1	1	1	1	1	2	1	1	1	1	1	1	1	19.4	19.4	19.4	19.4	29.6	19.4	260100000	25385000	24214000	22733000	57424000	76532000	53807000	37157000	3626500	3459200	3247600	8203400
P24815	P24815	3 beta-hydroxysteroid dehydrogenase/Delta 5-->4-isomerase type 1	Hsd3b1	sp|P24815|3BHS1_MOUSE 3 beta-hydroxysteroid dehydrogenase/Delta 5-->4-isomerase type 1 OS=Mus musculus OX=10090 GN=Hsd3b1 PE=1 SV=3	1	2	2	2	7.8	42.062	373	24.67	19	2	2	2	0	0	0	2	2	2	0	0	0	2	2	2	0	0	0	7.8	7.8	7.8	0	0	0	116850000	34263000	41120000	41471000	0	0	0	6150200	1803300	2164200	2182700	0
Q924X7	Q924X7	Serine/threonine-protein kinase 33	Stk33	sp|Q924X7|STK33_MOUSE Serine/threonine-protein kinase 33 OS=Mus musculus OX=10090 GN=Stk33 PE=1 SV=2	1	3	3	3	9.2	54.458	491	24.663	27	3	1	3	0	0	0	3	1	3	0	0	0	3	1	3	0	0	0	9.2	2.9	9.2	0	0	0	40676000	17132000	0	23543000	0	0	0	904580	302240	0	602340	0
Q07133	Q07133	Histone H1t	H1-6	sp|Q07133|H1T_MOUSE Histone H1t OS=Mus musculus OX=10090 GN=H1-6 PE=1 SV=4	1	7	3	3	22.1	21.54	208	24.646	11	7	7	7	2	1	3	3	3	3	1	0	2	3	3	3	1	0	2	22.1	22.1	22.1	8.7	4.3	14.4	513300000	197040000	162060000	148580000	1128600	0	4500200	46664000	17912000	14733000	13507000	102600
Q99J77	Q99J77	Sialic acid synthase	Nans	sp|Q99J77|SIAS_MOUSE Sialic acid synthase OS=Mus musculus OX=10090 GN=Nans PE=1 SV=1	1	3	3	3	11.7	40.024	359	24.64	19	1	2	2	0	0	0	1	2	2	0	0	0	1	2	2	0	0	0	2.8	6.7	7.8	0	0	0	51745000	11049000	17693000	23002000	0	0	0	2723400	581540	931220	1210600	0
P18528;J3QNN6;A0A075B5S5;A0A075B5R2;A0A0A6YWU3;A0A075B5T3;A0A075B5R3;A0A075B5T2;A0A075B5Q4;A0A075B5Q2;A0A075B5Q0;A0A075B5Q6;A0A075B5P9;P18527;P18526;P18529;P18525;P18530;P18524;P01801;P01802;P01803;P01797;P01799;P01798;P01796;P01800;P01804;P84751	P18528;J3QNN6;A0A075B5S5;A0A075B5R2;A0A0A6YWU3;A0A075B5T3;A0A075B5R3;A0A075B5T2;A0A075B5Q4;A0A075B5Q2;A0A075B5Q0;A0A075B5Q6;A0A075B5P9;P18527;P18526;P18529;P18525;P18530;P18524;P01801;P01802;P01803;P01797;P01799;P01798;P01796;P01800;P01804;P84751	Ig heavy chain V region 6.96;Immunoglobulin heavy variable V6-4;	;Ighv6-4	sp|P18528|HVM57_MOUSE Ig heavy chain V region 6.96 OS=Mus musculus OX=10090 PE=4 SV=1;tr|J3QNN6|J3QNN6_MOUSE Immunoglobulin heavy variable V6-4 OS=Mus musculus OX=10090 GN=Ighv6-4 PE=4 SV=1;tr|A0A075B5S5|A0A075B5S5_MOUSE Immunoglobulin heavy variable 7-4 O	29	2	2	1	26.5	11.007	98	24.437	6	2	2	2	2	2	2	2	2	2	2	2	2	1	1	1	1	1	1	26.5	26.5	26.5	26.5	26.5	26.5	12814000000	2269800000	1501300000	1378500000	2417300000	1794900000	3452100000	2130800000	377710000	249760000	229250000	401880000
Q9D6R2	Q9D6R2	Isocitrate dehydrogenase [NAD] subunit alpha, mitochondrial	Idh3a	sp|Q9D6R2|IDH3A_MOUSE Isocitrate dehydrogenase [NAD] subunit alpha, mitochondrial OS=Mus musculus OX=10090 GN=Idh3a PE=1 SV=1	1	4	4	4	11.5	39.638	366	24.425	22	3	4	3	1	0	0	3	4	3	1	0	0	3	4	3	1	0	0	8.5	11.5	8.5	2.7	0	0	95667000	21364000	47069000	24588000	2646300	0	0	2864100	543060	1490900	830190	120290
P28474;Q64437	P28474	Alcohol dehydrogenase class-3	Adh5	sp|P28474|ADHX_MOUSE Alcohol dehydrogenase class-3 OS=Mus musculus OX=10090 GN=Adh5 PE=1 SV=3	2	4	4	4	17.1	39.547	374	24.411	22	4	4	3	1	1	1	4	4	3	1	1	1	4	4	3	1	1	1	17.1	17.1	14.4	4.5	4.5	4.5	1037900000	65301000	121420000	159400000	276240000	358860000	56645000	44099000	2192200	4352800	6111500	12556000
Q920B9	Q920B9	FACT complex subunit SPT16	Supt16h	sp|Q920B9|SP16H_MOUSE FACT complex subunit SPT16 OS=Mus musculus OX=10090 GN=Supt16h PE=1 SV=2	1	4	4	4	4.8	119.82	1047	24.395	63	3	3	2	0	0	0	3	3	2	0	0	0	3	3	2	0	0	0	3.2	3.6	2	0	0	0	29156000	5890200	16288000	6977900	0	0	0	462800	93495	258540	110760	0
Q8VI75	Q8VI75	Importin-4	Ipo4	sp|Q8VI75|IPO4_MOUSE Importin-4 OS=Mus musculus OX=10090 GN=Ipo4 PE=1 SV=1	1	3	3	3	3.5	119.27	1082	24.394	49	3	2	3	0	0	0	3	2	3	0	0	0	3	2	3	0	0	0	3.5	1.9	3.5	0	0	0	60052000	12818000	21690000	25544000	0	0	0	1225500	261590	442650	521300	0
Q62351	Q62351	Transferrin receptor protein 1	Tfrc	sp|Q62351|TFR1_MOUSE Transferrin receptor protein 1 OS=Mus musculus OX=10090 GN=Tfrc PE=1 SV=1	1	4	4	4	7.5	85.73	763	24.361	46	4	4	4	0	0	0	4	4	4	0	0	0	4	4	4	0	0	0	7.5	7.5	7.5	0	0	0	73960000	26631000	21885000	25444000	0	0	0	785320	293490	220030	271810	0
Q9JLI8	Q9JLI8	Squamous cell carcinoma antigen recognized by T-cells 3	Sart3	sp|Q9JLI8|SART3_MOUSE Squamous cell carcinoma antigen recognized by T-cells 3 OS=Mus musculus OX=10090 GN=Sart3 PE=1 SV=1	1	3	3	3	3.7	109.62	962	24.357	57	2	3	3	1	1	1	2	3	3	1	1	1	2	3	3	1	1	1	2.8	3.7	3.7	1.2	1.2	1.2	72845000	17973000	24966000	22458000	2847100	3166300	1434500	891360	249410	250200	261080	49949
O35857	O35857	Mitochondrial import inner membrane translocase subunit TIM44	Timm44	sp|O35857|TIM44_MOUSE Mitochondrial import inner membrane translocase subunit TIM44 OS=Mus musculus OX=10090 GN=Timm44 PE=1 SV=2	1	4	4	4	11.1	51.091	452	24.312	31	3	3	2	0	0	0	3	3	2	0	0	0	3	3	2	0	0	0	8.4	8.6	6	0	0	0	27952000	10846000	9990600	7115200	0	0	0	901680	349880	322280	229520	0
Q8VHM5	Q8VHM5	Heterogeneous nuclear ribonucleoprotein R	Hnrnpr	tr|Q8VHM5|Q8VHM5_MOUSE Heterogeneous nuclear ribonucleoprotein R OS=Mus musculus OX=10090 GN=Hnrnpr PE=1 SV=1	1	5	4	4	10.6	70.887	632	24.287	41	4	5	4	0	0	0	3	4	3	0	0	0	3	4	3	0	0	0	8.4	10.6	8.5	0	0	0	83772000	17263000	36575000	29934000	0	0	0	745210	220180	324000	201030	0
P35123	P35123	Ubiquitin carboxyl-terminal hydrolase 4	Usp4	sp|P35123|UBP4_MOUSE Ubiquitin carboxyl-terminal hydrolase 4 OS=Mus musculus OX=10090 GN=Usp4 PE=1 SV=3	1	3	3	3	5.4	108.34	962	24.265	53	2	3	3	0	0	0	2	3	3	0	0	0	2	3	3	0	0	0	4.3	5.4	5.4	0	0	0	62748000	12113000	22985000	27650000	0	0	0	388100	228540	146750	241340	0
Q61171	Q61171	Peroxiredoxin-2	Prdx2	sp|Q61171|PRDX2_MOUSE Peroxiredoxin-2 OS=Mus musculus OX=10090 GN=Prdx2 PE=1 SV=3	1	4	4	4	32.3	21.778	198	24.176	13	4	3	4	1	1	2	4	3	4	1	1	2	4	3	4	1	1	2	32.3	27.8	32.3	5.6	5.6	10.1	268580000	73691000	72964000	79267000	10492000	8929700	23240000	17836000	4808000	4509500	5237100	807050
Q6PDQ2;A2A8L1;B1AR17	Q6PDQ2;A2A8L1	Chromodomain-helicase-DNA-binding protein 4;Chromodomain-helicase-DNA-binding protein 5	Chd4;Chd5	sp|Q6PDQ2|CHD4_MOUSE Chromodomain-helicase-DNA-binding protein 4 OS=Mus musculus OX=10090 GN=Chd4 PE=1 SV=1;sp|A2A8L1|CHD5_MOUSE Chromodomain-helicase-DNA-binding protein 5 OS=Mus musculus OX=10090 GN=Chd5 PE=1 SV=1	3	4	4	4	2.6	217.75	1915	24.17	101	3	3	3	0	0	0	3	3	3	0	0	0	3	3	3	0	0	0	1.9	1.9	1.9	0	0	0	57889000	14539000	20113000	23236000	0	0	0	318770	63718	80444	174610	0
P62245	P62245	Small ribosomal subunit protein uS8	Rps15a	sp|P62245|RS15A_MOUSE Small ribosomal subunit protein uS8 OS=Mus musculus OX=10090 GN=Rps15a PE=1 SV=2	1	2	2	2	16.9	14.839	130	24.098	10	2	2	2	1	1	0	2	2	2	1	1	0	2	2	2	1	1	0	16.9	16.9	16.9	10.8	10.8	0	284890000	92221000	97541000	91501000	1940500	1682600	0	14544000	4132400	5397600	5013900	194050
A0A075B5N3	A0A075B5N3	Immunoglobulin kappa variable 8-28	Igkv8-28	tr|A0A075B5N3|A0A075B5N3_MOUSE Immunoglobulin kappa variable 8-28 OS=Mus musculus OX=10090 GN=Igkv8-28 PE=1 SV=7	1	1	1	1	14.9	10.903	101	24.06	7	1	1	1	1	1	1	1	1	1	1	1	1	1	1	1	1	1	1	14.9	14.9	14.9	14.9	14.9	14.9	1378500000	292070000	283350000	257850000	238830000	109820000	196540000	36071000	7773000	7169400	7376200	5965400
Q6ZQ08	Q6ZQ08	CCR4-NOT transcription complex subunit 1	Cnot1	sp|Q6ZQ08|CNOT1_MOUSE CCR4-NOT transcription complex subunit 1 OS=Mus musculus OX=10090 GN=Cnot1 PE=1 SV=2	1	4	4	4	1.8	266.8	2375	24.046	136	2	4	4	0	0	0	2	4	4	0	0	0	2	4	4	0	0	0	0.9	1.8	1.8	0	0	0	29391000	6432100	13913000	9046400	0	0	0	216110	47295	102300	66517	0
Q99P88	Q99P88	Nuclear pore complex protein Nup155	Nup155	sp|Q99P88|NU155_MOUSE Nuclear pore complex protein Nup155 OS=Mus musculus OX=10090 GN=Nup155 PE=1 SV=1	1	4	4	4	4.5	155.12	1391	24.013	67	4	3	2	0	0	0	4	3	2	0	0	0	4	3	2	0	0	0	4.5	3.2	2.4	0	0	0	27263000	8740500	10799000	7723000	0	0	0	165900	52058	83821	30019	0
Q14BI7	Q14BI7	ATP-dependent RNA helicase TDRD9	Tdrd9	sp|Q14BI7|TDRD9_MOUSE ATP-dependent RNA helicase TDRD9 OS=Mus musculus OX=10090 GN=Tdrd9 PE=1 SV=3	1	4	4	4	4.2	155.98	1383	24.006	93	4	3	4	0	0	0	4	3	4	0	0	0	4	3	4	0	0	0	4.2	2.9	4.2	0	0	0	50560000	20641000	16810000	13109000	0	0	0	359730	171580	106960	81189	0
Q80W49	Q80W49	Beta/gamma crystallin domain-containing protein 3	Crybg3	sp|Q80W49|CRBG3_MOUSE Beta/gamma crystallin domain-containing protein 3 OS=Mus musculus OX=10090 GN=Crybg3 PE=1 SV=2	1	4	4	4	5.1	114.26	1005	23.994	65	3	3	4	0	0	0	3	3	4	0	0	0	3	3	4	0	0	0	3.8	3.8	5.1	0	0	0	57580000	15712000	17136000	24732000	0	0	0	551150	172260	179730	199160	0
Q922Y1	Q922Y1	UBX domain-containing protein 1	Ubxn1	sp|Q922Y1|UBXN1_MOUSE UBX domain-containing protein 1 OS=Mus musculus OX=10090 GN=Ubxn1 PE=1 SV=1	1	4	4	4	27.9	33.572	297	23.987	16	1	2	4	0	0	0	1	2	4	0	0	0	1	2	4	0	0	0	9.8	13.8	27.9	0	0	0	145730000	6437700	63830000	75461000	0	0	0	5867200	402360	2744900	3122300	0
Q6ZQ58	Q6ZQ58	La-related protein 1	Larp1	sp|Q6ZQ58|LARP1_MOUSE La-related protein 1 OS=Mus musculus OX=10090 GN=Larp1 PE=1 SV=3	1	4	4	4	4.9	121.12	1072	23.973	65	4	3	3	0	0	0	4	3	3	0	0	0	4	3	3	0	0	0	4.9	3.5	3.5	0	0	0	65265000	22100000	22523000	20642000	0	0	0	791370	298110	261510	231750	0
Q9JIW9;P63321	Q9JIW9;P63321	Ras-related protein Ral-B;Ras-related protein Ral-A	Ralb;Rala	sp|Q9JIW9|RALB_MOUSE Ras-related protein Ral-B OS=Mus musculus OX=10090 GN=Ralb PE=1 SV=1;sp|P63321|RALA_MOUSE Ras-related protein Ral-A OS=Mus musculus OX=10090 GN=Rala PE=1 SV=1	2	4	4	4	23.3	23.349	206	23.961	10	4	4	3	0	0	0	4	4	3	0	0	0	4	4	3	0	0	0	23.3	23.3	17.5	0	0	0	125330000	58671000	40666000	25992000	0	0	0	8072100	3774400	2380100	1917600	0
Q9D0M3	Q9D0M3	Cytochrome c1, heme protein, mitochondrial	Cyc1	sp|Q9D0M3|CY1_MOUSE Cytochrome c1, heme protein, mitochondrial OS=Mus musculus OX=10090 GN=Cyc1 PE=1 SV=1	1	3	3	3	8.9	35.327	325	23.874	16	3	3	3	0	0	0	3	3	3	0	0	0	3	3	3	0	0	0	8.9	8.9	8.9	0	0	0	168000000	73116000	43089000	51793000	0	0	0	1905300	805960	486650	612710	0
Q61578	Q61578	NADPH:adrenodoxin oxidoreductase, mitochondrial	Fdxr	sp|Q61578|ADRO_MOUSE NADPH:adrenodoxin oxidoreductase, mitochondrial OS=Mus musculus OX=10090 GN=Fdxr PE=1 SV=1	1	4	4	4	10.3	54.201	494	23.852	32	3	3	4	0	0	0	3	3	4	0	0	0	3	3	4	0	0	0	8.1	7.5	10.3	0	0	0	148130000	51315000	42172000	54646000	0	0	0	2075800	791390	587920	696530	0
Q7TMY8	Q7TMY8	E3 ubiquitin-protein ligase HUWE1	Huwe1	sp|Q7TMY8|HUWE1_MOUSE E3 ubiquitin-protein ligase HUWE1 OS=Mus musculus OX=10090 GN=Huwe1 PE=1 SV=5	1	4	4	4	1.3	482.63	4377	23.767	206	3	4	3	0	0	0	3	4	3	0	0	0	3	4	3	0	0	0	1.1	1.3	1.1	0	0	0	46971000	16062000	15730000	15179000	0	0	0	127390	46984	42874	37530	0
Q91WD5	Q91WD5	NADH dehydrogenase [ubiquinone] iron-sulfur protein 2, mitochondrial	Ndufs2	sp|Q91WD5|NDUS2_MOUSE NADH dehydrogenase [ubiquinone] iron-sulfur protein 2, mitochondrial OS=Mus musculus OX=10090 GN=Ndufs2 PE=1 SV=1	1	4	4	4	11.9	52.625	463	23.743	29	4	4	3	0	0	0	4	4	3	0	0	0	4	4	3	0	0	0	11.9	11.9	9.5	0	0	0	111500000	39803000	43178000	28520000	0	0	0	2562200	867640	972520	722010	0
Q91YE6	Q91YE6	Importin-9	Ipo9	sp|Q91YE6|IPO9_MOUSE Importin-9 OS=Mus musculus OX=10090 GN=Ipo9 PE=1 SV=3	1	2	2	2	3.1	116.05	1041	23.741	42	2	2	2	0	0	0	2	2	2	0	0	0	2	2	2	0	0	0	3.1	3.1	3.1	0	0	0	26137000	6707300	9610200	9819300	0	0	0	622300	159700	228810	233790	0
Q99LC5	Q99LC5	Electron transfer flavoprotein subunit alpha, mitochondrial	Etfa	sp|Q99LC5|ETFA_MOUSE Electron transfer flavoprotein subunit alpha, mitochondrial OS=Mus musculus OX=10090 GN=Etfa PE=1 SV=2	1	3	3	3	12.6	35.009	333	23.7	23	3	3	3	0	0	0	3	3	3	0	0	0	3	3	3	0	0	0	12.6	12.6	12.6	0	0	0	103690000	36405000	39917000	27371000	0	0	0	2537800	876720	1014000	647130	0
Q91WJ8	Q91WJ8	Far upstream element-binding protein 1	Fubp1	sp|Q91WJ8|FUBP1_MOUSE Far upstream element-binding protein 1 OS=Mus musculus OX=10090 GN=Fubp1 PE=1 SV=1	1	4	4	4	9.8	68.539	651	23.662	38	4	3	4	0	0	0	4	3	4	0	0	0	4	3	4	0	0	0	9.8	7.8	9.8	0	0	0	68859000	16963000	19592000	32304000	0	0	0	1212200	329750	285600	596900	0
Q64737	Q64737	Trifunctional purine biosynthetic protein adenosine-3	Gart	sp|Q64737|PUR2_MOUSE Trifunctional purine biosynthetic protein adenosine-3 OS=Mus musculus OX=10090 GN=Gart PE=1 SV=3	1	4	4	4	5.1	107.5	1010	23.645	53	3	2	2	0	0	0	3	2	2	0	0	0	3	2	2	0	0	0	3.8	2.7	3	0	0	0	14758000	7912500	3784000	3062000	0	0	0	200380	71214	71396	57773	0
Q9D4E6	Q9D4E6	Polyadenylate-binding protein	Pabpc6	tr|Q9D4E6|Q9D4E6_MOUSE Polyadenylate-binding protein OS=Mus musculus OX=10090 GN=Pabpc6 PE=1 SV=1	1	14	3	3	24.3	71.001	643	23.606	40	14	13	14	3	2	1	3	2	3	1	1	0	3	2	3	1	1	0	24.3	21.8	24.3	6.5	4.8	1.7	126850000	25803000	23000000	31903000	24710000	21429000	0	2030100	248950	311580	316040	617750
Q61425	Q61425	Hydroxyacyl-coenzyme A dehydrogenase, mitochondrial	Hadh	sp|Q61425|HCDH_MOUSE Hydroxyacyl-coenzyme A dehydrogenase, mitochondrial OS=Mus musculus OX=10090 GN=Hadh PE=1 SV=2	1	4	4	4	13.1	34.463	314	23.5	19	2	4	3	0	0	0	2	4	3	0	0	0	2	4	3	0	0	0	6.1	13.1	8.6	0	0	0	194410000	58724000	79929000	55762000	0	0	0	6106400	1303200	2780300	2022900	0
Q9JIF0	Q9JIF0	Protein arginine N-methyltransferase 1	Prmt1	sp|Q9JIF0|ANM1_MOUSE Protein arginine N-methyltransferase 1 OS=Mus musculus OX=10090 GN=Prmt1 PE=1 SV=1	1	3	3	3	12.1	42.435	371	23.281	21	3	3	3	0	0	0	3	3	3	0	0	0	3	3	3	0	0	0	12.1	12.1	12.1	0	0	0	280890000	73345000	108020000	99520000	0	0	0	3803500	1164300	1366500	1272600	0
Q9CZU3	Q9CZU3	Exosome RNA helicase MTR4	Mtrex	sp|Q9CZU3|MTREX_MOUSE Exosome RNA helicase MTR4 OS=Mus musculus OX=10090 GN=Mtrex PE=1 SV=1	1	4	4	4	4.3	117.64	1040	23.222	62	4	4	3	0	0	0	4	4	3	0	0	0	4	4	3	0	0	0	4.3	4.3	3.5	0	0	0	54772000	16841000	22054000	15877000	0	0	0	581710	185390	219040	177280	0
O70250	O70250	Phosphoglycerate mutase 2	Pgam2	sp|O70250|PGAM2_MOUSE Phosphoglycerate mutase 2 OS=Mus musculus OX=10090 GN=Pgam2 PE=1 SV=3	1	7	4	4	24.9	28.827	253	23.203	17	5	7	6	1	1	1	2	4	4	0	0	0	2	4	4	0	0	0	17	24.9	24.9	4	4	4	159490000	37183000	63609000	58703000	0	0	0	7861000	2187200	3115300	2558500	0
P84091	P84091	AP-2 complex subunit mu	Ap2m1	sp|P84091|AP2M1_MOUSE AP-2 complex subunit mu OS=Mus musculus OX=10090 GN=Ap2m1 PE=1 SV=1	1	4	4	4	9.2	49.654	435	23.197	29	2	4	2	0	0	0	2	4	2	0	0	0	2	4	2	0	0	0	4.6	9.2	4.6	0	0	0	52393000	15387000	20591000	16414000	0	0	0	1417400	397420	579440	440570	0
O08528	O08528	Hexokinase-2	Hk2	sp|O08528|HXK2_MOUSE Hexokinase-2 OS=Mus musculus OX=10090 GN=Hk2 PE=1 SV=1	1	4	4	4	5.1	102.53	917	23.189	55	3	4	4	0	0	0	3	4	4	0	0	0	3	4	4	0	0	0	3.9	5.1	5.1	0	0	0	58418000	20923000	14716000	22778000	0	0	0	1062100	380410	267570	414150	0
P62071;P10833	P62071	Ras-related protein R-Ras2	Rras2	sp|P62071|RRAS2_MOUSE Ras-related protein R-Ras2 OS=Mus musculus OX=10090 GN=Rras2 PE=1 SV=1	2	3	3	3	19.6	23.399	204	23.14	15	2	3	3	0	0	0	2	3	3	0	0	0	2	3	3	0	0	0	13.7	19.6	19.6	0	0	0	77545000	19995000	35685000	21865000	0	0	0	3710300	1333000	1467600	909770	0
P05132;P68181	P05132	cAMP-dependent protein kinase catalytic subunit alpha	Prkaca	sp|P05132|KAPCA_MOUSE cAMP-dependent protein kinase catalytic subunit alpha OS=Mus musculus OX=10090 GN=Prkaca PE=1 SV=3	2	4	4	4	10.8	40.57	351	23.024	20	3	4	3	0	0	0	3	4	3	0	0	0	3	4	3	0	0	0	8	10.8	8	0	0	0	67820000	18222000	27911000	21687000	0	0	0	809210	258500	293970	256740	0
Q99NB1	Q99NB1	Acetyl-coenzyme A synthetase 2-like, mitochondrial	Acss1	sp|Q99NB1|ACS2L_MOUSE Acetyl-coenzyme A synthetase 2-like, mitochondrial OS=Mus musculus OX=10090 GN=Acss1 PE=1 SV=1	1	4	4	4	6.6	74.622	682	22.981	36	2	3	3	0	0	0	2	3	3	0	0	0	2	3	3	0	0	0	3.8	5.4	6.6	0	0	0	40594000	10426000	14814000	15354000	0	0	0	741950	202820	314560	224570	0
Q9WTX2	Q9WTX2	Interferon-inducible double-stranded RNA-dependent protein kinase activator A	Prkra	sp|Q9WTX2|PRKRA_MOUSE Interferon-inducible double-stranded RNA-dependent protein kinase activator A OS=Mus musculus OX=10090 GN=Prkra PE=1 SV=1	1	4	4	4	18.2	34.371	313	22.879	14	4	4	3	0	0	0	4	4	3	0	0	0	4	4	3	0	0	0	18.2	18.2	12.1	0	0	0	113030000	25726000	53932000	33368000	0	0	0	1820500	532570	774940	512980	0
P54775	P54775	26S proteasome regulatory subunit 6B	Psmc4	sp|P54775|PRS6B_MOUSE 26S proteasome regulatory subunit 6B OS=Mus musculus OX=10090 GN=Psmc4 PE=1 SV=2	1	4	4	4	12	47.408	418	22.813	26	2	2	4	0	0	0	2	2	4	0	0	0	2	2	4	0	0	0	5.7	5.7	12	0	0	0	103110000	20818000	12891000	69404000	0	0	0	3965900	800690	495790	2669400	0
P62880	P62880	Guanine nucleotide-binding protein G(I)/G(S)/G(T) subunit beta-2	Gnb2	sp|P62880|GBB2_MOUSE Guanine nucleotide-binding protein G(I)/G(S)/G(T) subunit beta-2 OS=Mus musculus OX=10090 GN=Gnb2 PE=1 SV=3	1	6	2	2	21.5	37.331	340	22.736	13	6	5	6	0	0	0	2	2	2	0	0	0	2	2	2	0	0	0	21.5	18.2	21.5	0	0	0	58224000	34582000	9535800	14107000	0	0	0	4478800	2660100	733530	1085100	0
P56959;Q8BQ46	P56959	RNA-binding protein FUS	Fus	sp|P56959|FUS_MOUSE RNA-binding protein FUS OS=Mus musculus OX=10090 GN=Fus PE=1 SV=1	2	3	3	3	8.5	52.673	518	22.695	17	2	3	3	0	0	0	2	3	3	0	0	0	2	3	3	0	0	0	6	8.5	8.5	0	0	0	93904000	22839000	31766000	39299000	0	0	0	2733500	737330	955320	1040900	0
Q9Z0N1	Q9Z0N1	Eukaryotic translation initiation factor 2 subunit 3, X-linked	Eif2s3x	sp|Q9Z0N1|IF2G_MOUSE Eukaryotic translation initiation factor 2 subunit 3, X-linked OS=Mus musculus OX=10090 GN=Eif2s3x PE=1 SV=2	1	3	3	2	8.7	51.065	472	22.425	25	1	2	2	0	0	0	1	2	2	0	0	0	1	2	1	0	0	0	3.4	5.7	5.3	0	0	0	14437000	4261700	7293200	2881600	0	0	0	318090	170470	147620	115270	0
P47857	P47857	ATP-dependent 6-phosphofructokinase, muscle type	Pfkm	sp|P47857|PFKAM_MOUSE ATP-dependent 6-phosphofructokinase, muscle type OS=Mus musculus OX=10090 GN=Pfkm PE=1 SV=3	1	3	3	3	5.4	85.268	780	22.404	40	3	3	3	0	0	0	3	3	3	0	0	0	3	3	3	0	0	0	5.4	5.4	5.4	0	0	0	48197000	14909000	16071000	17217000	0	0	0	350260	127580	111700	110990	0
P61222	P61222	ATP-binding cassette sub-family E member 1	Abce1	sp|P61222|ABCE1_MOUSE ATP-binding cassette sub-family E member 1 OS=Mus musculus OX=10090 GN=Abce1 PE=1 SV=1	1	3	3	3	6.3	67.314	599	22.359	36	2	3	3	0	0	0	2	3	3	0	0	0	2	3	3	0	0	0	4.7	6.3	6.3	0	0	0	63383000	17817000	27486000	18080000	0	0	0	1760600	494930	763490	502230	0
P19253	P19253	Large ribosomal subunit protein uL13	Rpl13a	sp|P19253|RL13A_MOUSE Large ribosomal subunit protein uL13 OS=Mus musculus OX=10090 GN=Rpl13a PE=1 SV=4	1	3	3	3	14.8	23.464	203	22.135	17	3	3	3	0	0	0	3	3	3	0	0	0	3	3	3	0	0	0	14.8	14.8	14.8	0	0	0	195700000	63606000	67640000	64456000	0	0	0	11512000	3741500	3978800	3791500	0
Q9Z127	Q9Z127	Large neutral amino acids transporter small subunit 1	Slc7a5	sp|Q9Z127|LAT1_MOUSE Large neutral amino acids transporter small subunit 1 OS=Mus musculus OX=10090 GN=Slc7a5 PE=1 SV=2	1	3	3	3	8.4	55.872	512	21.994	18	2	3	2	0	0	1	2	3	2	0	0	1	2	3	2	0	0	1	5.3	8.4	5.3	0	0	3.1	98661000	25537000	39472000	30242000	0	0	3410700	4682300	1418700	1583500	1680100	0
P47791	P47791	Glutathione reductase, mitochondrial	Gsr	sp|P47791|GSHR_MOUSE Glutathione reductase, mitochondrial OS=Mus musculus OX=10090 GN=Gsr PE=1 SV=3	1	3	3	3	7.8	53.662	500	21.984	26	3	3	2	0	0	0	3	3	2	0	0	0	3	3	2	0	0	0	7.8	7.8	4.6	0	0	0	112520000	42734000	42894000	26895000	0	0	0	2912700	925600	952620	1034400	0
Q99LX0	Q99LX0	Parkinson disease protein 7 homolog	Park7	sp|Q99LX0|PARK7_MOUSE Parkinson disease protein 7 homolog OS=Mus musculus OX=10090 GN=Park7 PE=1 SV=1	1	3	3	3	21.2	20.021	189	21.882	13	3	3	3	0	1	0	3	3	3	0	1	0	3	3	3	0	1	0	21.2	21.2	21.2	0	5.8	0	157700000	54217000	52954000	48960000	0	1572500	0	9809000	3361200	3395600	3052200	0
O08756	O08756	3-hydroxyacyl-CoA dehydrogenase type-2	Hsd17b10	sp|O08756|HCD2_MOUSE 3-hydroxyacyl-CoA dehydrogenase type-2 OS=Mus musculus OX=10090 GN=Hsd17b10 PE=1 SV=4	1	3	3	3	14.6	27.418	261	21.822	16	3	3	3	0	0	0	3	3	3	0	0	0	3	3	3	0	0	0	14.6	14.6	14.6	0	0	0	127560000	27596000	82386000	17579000	0	0	0	5701800	823500	4237500	640810	0
P62830	P62830	Large ribosomal subunit protein uL14	Rpl23	sp|P62830|RL23_MOUSE Large ribosomal subunit protein uL14 OS=Mus musculus OX=10090 GN=Rpl23 PE=1 SV=1	1	3	3	3	32.1	14.865	140	21.682	9	1	3	3	1	1	0	1	3	3	1	1	0	1	3	3	1	1	0	14.3	32.1	32.1	7.1	7.1	0	165470000	30349000	87163000	41499000	4143200	2312300	0	18385000	3372100	9684800	4611000	460360
P42567	P42567	Epidermal growth factor receptor substrate 15	Eps15	sp|P42567|EPS15_MOUSE Epidermal growth factor receptor substrate 15 OS=Mus musculus OX=10090 GN=Eps15 PE=1 SV=1	1	3	3	3	5.8	98.47	897	21.676	47	3	2	3	0	0	0	3	2	3	0	0	0	3	2	3	0	0	0	5.8	4	5.8	0	0	0	65313000	24024000	20440000	20848000	0	0	0	588660	257130	102770	228760	0
P63330;P62715	P63330;P62715	Serine/threonine-protein phosphatase 2A catalytic subunit alpha isoform;Serine/threonine-protein phosphatase 2A catalytic subunit beta isoform	Ppp2ca;	sp|P63330|PP2AA_MOUSE Serine/threonine-protein phosphatase 2A catalytic subunit alpha isoform OS=Mus musculus OX=10090 GN=Ppp2ca PE=1 SV=1;sp|P62715|PP2AB_MOUSE Serine/threonine-protein phosphatase 2A catalytic subunit beta isoform OS=Mus musculus OX=10090	2	3	3	3	12.9	35.608	309	21.591	18	2	3	2	0	0	0	2	3	2	0	0	0	2	3	2	0	0	0	8.4	12.9	8.4	0	0	0	109150000	30012000	59637000	19496000	0	0	0	6063600	1667400	3313200	1083100	0
Q5FWK3	Q5FWK3	Rho GTPase-activating protein 1	Arhgap1	sp|Q5FWK3|RHG01_MOUSE Rho GTPase-activating protein 1 OS=Mus musculus OX=10090 GN=Arhgap1 PE=1 SV=1	1	3	3	3	10	50.41	439	21.478	28	3	3	3	1	1	1	3	3	3	1	1	1	3	3	3	1	1	1	10	10	10	3.2	3.2	3.2	205010000	70674000	53624000	63262000	7336400	5167300	4951400	4933000	1891900	1411700	1629400	262020
Q9DB20	Q9DB20	ATP synthase subunit O, mitochondrial	Atp5po	sp|Q9DB20|ATPO_MOUSE ATP synthase subunit O, mitochondrial OS=Mus musculus OX=10090 GN=Atp5po PE=1 SV=1	1	3	3	3	16.9	23.363	213	21.399	14	3	3	3	1	0	0	3	3	3	1	0	0	3	3	3	1	0	0	16.9	16.9	16.9	6.6	0	0	160040000	44068000	55893000	58706000	1369900	0	0	7048300	1986900	2446600	2614800	97853
Q3UMC0;Q9D3R6	Q3UMC0	ATPase family gene 2 protein homolog A	Afg2a	sp|Q3UMC0|AFG2A_MOUSE ATPase family gene 2 protein homolog A OS=Mus musculus OX=10090 GN=Afg2a PE=1 SV=2	2	3	3	3	4.7	97.255	893	21.343	60	2	3	2	0	1	0	2	3	2	0	1	0	2	3	2	0	1	0	3.4	4.7	3.4	0	1.3	0	311520000	91456000	104570000	115500000	0	0	0	4725100	1381000	1589900	1754300	0
Q99K48	Q99K48	Non-POU domain-containing octamer-binding protein	Nono	sp|Q99K48|NONO_MOUSE Non-POU domain-containing octamer-binding protein OS=Mus musculus OX=10090 GN=Nono PE=1 SV=3	1	3	3	3	7.8	54.54	473	21.116	26	3	3	2	0	0	0	3	3	2	0	0	0	3	3	2	0	0	0	7.8	7.8	5.3	0	0	0	73813000	33682000	24008000	16123000	0	0	0	2839000	1295500	923380	620120	0
Q9JII5	Q9JII5	DAZ-associated protein 1	Dazap1	sp|Q9JII5|DAZP1_MOUSE DAZ-associated protein 1 OS=Mus musculus OX=10090 GN=Dazap1 PE=1 SV=2	1	3	3	3	11.8	43.214	406	21.036	13	3	2	2	0	0	0	3	2	2	0	0	0	3	2	2	0	0	0	11.8	9.1	9.1	0	0	0	197480000	88048000	39675000	69753000	0	0	0	2088100	1634200	180140	273760	0
P60670	P60670	Nuclear protein localization protein 4 homolog	Nploc4	sp|P60670|NPL4_MOUSE Nuclear protein localization protein 4 homolog OS=Mus musculus OX=10090 GN=Nploc4 PE=1 SV=3	1	3	3	3	6.4	68.016	608	20.911	35	3	3	3	0	0	0	3	3	3	0	0	0	3	3	3	0	0	0	6.4	6.4	6.4	0	0	0	66608000	19850000	22615000	24144000	0	0	0	865130	238510	310420	316200	0
P62918	P62918	Large ribosomal subunit protein uL2	Rpl8	sp|P62918|RL8_MOUSE Large ribosomal subunit protein uL2 OS=Mus musculus OX=10090 GN=Rpl8 PE=1 SV=2	1	3	3	3	10.9	28.024	257	20.842	13	3	2	2	0	0	0	3	2	2	0	0	0	3	2	2	0	0	0	10.9	10.5	10.5	0	0	0	255870000	122870000	60161000	72842000	0	0	0	8042700	3134200	2430900	2477600	0
Q9CR57	Q9CR57	Large ribosomal subunit protein eL14	Rpl14	sp|Q9CR57|RL14_MOUSE Large ribosomal subunit protein eL14 OS=Mus musculus OX=10090 GN=Rpl14 PE=1 SV=3	1	3	3	3	15.7	23.564	217	20.792	12	3	3	3	0	0	0	3	3	3	0	0	0	3	3	3	0	0	0	15.7	15.7	15.7	0	0	0	380500000	134210000	122400000	123890000	0	0	0	31708000	11184000	10200000	10324000	0
Q91V01	Q91V01	Lysophospholipid acyltransferase 5	Lpcat3	sp|Q91V01|MBOA5_MOUSE Lysophospholipid acyltransferase 5 OS=Mus musculus OX=10090 GN=Lpcat3 PE=1 SV=1	1	3	3	3	8.2	56.146	487	20.779	17	2	2	3	0	0	0	2	2	3	0	0	0	2	2	3	0	0	0	5.5	5.5	8.2	0	0	0	60770000	14980000	21606000	24184000	0	0	0	3574700	881150	1270900	1422600	0
Q60737	Q60737	Casein kinase II subunit alpha	Csnk2a1	sp|Q60737|CSK21_MOUSE Casein kinase II subunit alpha OS=Mus musculus OX=10090 GN=Csnk2a1 PE=1 SV=2	1	3	3	3	11	45.133	391	20.639	20	1	2	3	0	1	0	1	2	3	0	1	0	1	2	3	0	1	0	3.8	7.9	11	0	4.1	0	80302000	16622000	32920000	29735000	0	1024900	0	951150	268840	390630	291680	0
P62878	P62878	E3 ubiquitin-protein ligase RBX1	Rbx1	sp|P62878|RBX1_MOUSE E3 ubiquitin-protein ligase RBX1 OS=Mus musculus OX=10090 GN=Rbx1 PE=1 SV=1	1	2	2	2	17.6	12.274	108	20.419	4	2	2	2	0	0	0	2	2	2	0	0	0	2	2	2	0	0	0	17.6	17.6	17.6	0	0	0	41294000	11682000	13298000	16313000	0	0	0	10323000	2920400	3324600	4078400	0
Q9CZX8	Q9CZX8	Small ribosomal subunit protein eS19	Rps19	sp|Q9CZX8|RS19_MOUSE Small ribosomal subunit protein eS19 OS=Mus musculus OX=10090 GN=Rps19 PE=1 SV=3	1	3	3	3	22.8	16.085	145	20.396	12	3	2	3	1	0	0	3	2	3	1	0	0	3	2	3	1	0	0	22.8	15.9	22.8	6.9	0	0	114580000	30697000	17138000	65915000	828960	0	0	9458700	2558100	1428100	5403400	69080
O88487	O88487	Cytoplasmic dynein 1 intermediate chain 2	Dync1i2	sp|O88487|DC1I2_MOUSE Cytoplasmic dynein 1 intermediate chain 2 OS=Mus musculus OX=10090 GN=Dync1i2 PE=1 SV=1	1	3	3	3	7.4	68.393	612	20.391	23	3	3	3	0	0	0	3	3	3	0	0	0	3	3	3	0	0	0	7.4	7.4	7.4	0	0	0	69596000	15280000	40176000	14140000	0	0	0	2308200	467960	1435100	405160	0
Q9Z2V5	Q9Z2V5	Histone deacetylase 6	Hdac6	sp|Q9Z2V5|HDAC6_MOUSE Histone deacetylase 6 OS=Mus musculus OX=10090 GN=Hdac6 PE=1 SV=3	1	3	3	3	3.7	125.79	1149	20.325	42	3	3	3	2	1	0	3	3	3	2	1	0	3	3	3	2	1	0	3.7	3.7	3.7	2.7	1.2	0	157260000	42919000	54012000	55167000	3953400	1204200	0	2845500	784510	935790	1002400	94128
Q78ZA7	Q78ZA7	Nucleosome assembly protein 1-like 4	Nap1l4	sp|Q78ZA7|NP1L4_MOUSE Nucleosome assembly protein 1-like 4 OS=Mus musculus OX=10090 GN=Nap1l4 PE=1 SV=1	1	4	3	3	14.9	42.679	375	20.194	18	4	3	4	0	1	0	3	2	3	0	0	0	3	2	3	0	0	0	14.9	10.1	14.9	0	2.7	0	101000000	39066000	28638000	33293000	0	0	0	3805900	1569300	966640	1269900	0
Q8C878	Q8C878	NEDD8-activating enzyme E1 catalytic subunit	Uba3	sp|Q8C878|UBA3_MOUSE NEDD8-activating enzyme E1 catalytic subunit OS=Mus musculus OX=10090 GN=Uba3 PE=1 SV=2	1	3	3	3	7.8	51.737	462	20.094	23	3	3	2	0	0	0	3	3	2	0	0	0	3	3	2	0	0	0	7.8	7.8	4.5	0	0	0	128870000	48608000	38001000	42261000	0	0	0	5603000	2113400	1652200	1837400	0
P62911	P62911	Large ribosomal subunit protein eL32	Rpl32	sp|P62911|RL32_MOUSE Large ribosomal subunit protein eL32 OS=Mus musculus OX=10090 GN=Rpl32 PE=1 SV=2	1	2	2	2	22.2	15.86	135	20.057	7	2	2	2	0	0	0	2	2	2	0	0	0	2	2	2	0	0	0	22.2	22.2	22.2	0	0	0	161810000	66767000	48111000	46931000	0	0	0	8609900	3757200	2429800	2422900	0
Q810A7	Q810A7	ATP-dependent RNA helicase DDX42	Ddx42	sp|Q810A7|DDX42_MOUSE ATP-dependent RNA helicase DDX42 OS=Mus musculus OX=10090 GN=Ddx42 PE=1 SV=3	1	3	3	3	5	101.96	929	20.023	54	1	2	2	0	0	0	1	2	2	0	0	0	1	2	2	0	0	0	1.6	2.8	3.8	0	0	0	12275000	1886700	2719000	7669400	0	0	0	126370	34939	50351	41084	0
Q9WUL7	Q9WUL7	ADP-ribosylation factor-like protein 3	Arl3	sp|Q9WUL7|ARL3_MOUSE ADP-ribosylation factor-like protein 3 OS=Mus musculus OX=10090 GN=Arl3 PE=1 SV=1	1	3	3	3	22	20.486	182	20.021	11	3	3	3	0	0	0	3	3	3	0	0	0	3	3	3	0	0	0	22	22	22	0	0	0	186310000	52882000	67234000	66196000	0	0	0	11402000	3229600	4049800	4122700	0
P26369	P26369	Splicing factor U2AF 65 kDa subunit	U2af2	sp|P26369|U2AF2_MOUSE Splicing factor U2AF 65 kDa subunit OS=Mus musculus OX=10090 GN=U2af2 PE=1 SV=3	1	3	3	3	14.1	53.516	475	19.987	19	3	3	3	0	0	0	3	3	3	0	0	0	3	3	3	0	0	0	14.1	14.1	14.1	0	0	0	237990000	100250000	100530000	37207000	0	0	0	5072400	2027500	2399400	645520	0
Q91VA7	Q91VA7	Isocitrate dehydrogenase [NAD] subunit, mitochondrial	Idh3b	tr|Q91VA7|Q91VA7_MOUSE Isocitrate dehydrogenase [NAD] subunit, mitochondrial OS=Mus musculus OX=10090 GN=Idh3b PE=1 SV=1	1	3	3	3	10.2	42.194	384	19.984	24	2	2	3	0	0	0	2	2	3	0	0	0	2	2	3	0	0	0	7.6	7.6	10.2	0	0	0	145530000	24070000	69946000	51517000	0	0	0	2027400	205400	1057100	764910	0
Q8R050;Q149F3	Q8R050;Q149F3	Eukaryotic peptide chain release factor GTP-binding subunit ERF3A;Eukaryotic peptide chain release factor GTP-binding subunit ERF3B	Gspt1;Gspt2	sp|Q8R050|ERF3A_MOUSE Eukaryotic peptide chain release factor GTP-binding subunit ERF3A OS=Mus musculus OX=10090 GN=Gspt1 PE=1 SV=2;sp|Q149F3|ERF3B_MOUSE Eukaryotic peptide chain release factor GTP-binding subunit ERF3B OS=Mus musculus OX=10090 GN=Gspt2 PE	2	3	3	3	5.8	68.625	636	19.884	33	3	3	2	0	0	0	3	3	2	0	0	0	3	3	2	0	0	0	5.8	5.8	3.1	0	0	0	100960000	21214000	45156000	34588000	0	0	0	2749200	510510	1190600	1048100	0
Q64012	Q64012	RNA-binding protein Raly	Raly	sp|Q64012|RALY_MOUSE RNA-binding protein Raly OS=Mus musculus OX=10090 GN=Raly PE=1 SV=3	1	3	3	3	10.3	33.188	312	19.88	19	3	3	3	0	0	0	3	3	3	0	0	0	3	3	3	0	0	0	10.3	10.3	10.3	0	0	0	64898000	25043000	28973000	10881000	0	0	0	3415700	1318100	1524900	572670	0
Q8BZM1	Q8BZM1	Glomulin	Glmn	sp|Q8BZM1|GLMN_MOUSE Glomulin OS=Mus musculus OX=10090 GN=Glmn PE=1 SV=1	1	3	3	3	6	67.755	596	19.873	33	3	1	1	0	0	0	3	1	1	0	0	0	3	1	1	0	0	0	6	2.3	2.3	0	0	0	17297000	12768000	2486100	2042800	0	0	0	318540	318540	75337	61903	0
Q9ER00	Q9ER00	Syntaxin-12	Stx12	sp|Q9ER00|STX12_MOUSE Syntaxin-12 OS=Mus musculus OX=10090 GN=Stx12 PE=1 SV=1	1	3	3	3	14.6	31.195	274	19.848	15	2	3	1	0	0	0	2	3	1	0	0	0	2	3	1	0	0	0	10.9	14.6	5.5	0	0	0	123230000	32608000	73404000	17215000	0	0	0	8215100	2173900	4893600	1147600	0
Q9DAE2	Q9DAE2	RNA binding motif protein, X-linked-like 2	Rbmxl2	tr|Q9DAE2|Q9DAE2_MOUSE RNA binding motif protein, X-linked-like 2 OS=Mus musculus OX=10090 GN=Rbmxl2 PE=1 SV=1	1	3	3	3	11.9	41.912	385	19.808	30	3	3	3	0	0	0	3	3	3	0	0	0	3	3	3	0	0	0	11.9	11.9	11.9	0	0	0	248150000	96981000	66787000	84382000	0	0	0	4322700	1669100	1284500	1369100	0
Q6Q477;Q0VF55;G5E829;Q9R0K7	Q6Q477;Q0VF55;G5E829	Plasma membrane calcium-transporting ATPase 4;Calcium-transporting ATPase;	Atp2b4;Atp2b3;	sp|Q6Q477|AT2B4_MOUSE Plasma membrane calcium-transporting ATPase 4 OS=Mus musculus OX=10090 GN=Atp2b4 PE=1 SV=1;tr|Q0VF55|Q0VF55_MOUSE Calcium-transporting ATPase OS=Mus musculus OX=10090 GN=Atp2b3 PE=1 SV=1;sp|G5E829|AT2B1_MOUSE Plasma membrane calcium-t	4	3	3	3	3.7	133.07	1205	19.803	59	1	2	2	0	0	0	1	2	2	0	0	0	1	2	2	0	0	0	1.4	2.8	2.3	0	0	0	22678000	3337600	14343000	4996600	0	0	0	384360	56569	243110	84688	0
P53986	P53986	Monocarboxylate transporter 1	Slc16a1	sp|P53986|MOT1_MOUSE Monocarboxylate transporter 1 OS=Mus musculus OX=10090 GN=Slc16a1 PE=1 SV=1	1	2	2	2	5.9	53.267	493	19.759	16	2	2	1	0	1	0	2	2	1	0	1	0	2	2	1	0	1	0	5.9	5.9	2.6	0	2.6	0	59914000	16844000	26970000	15237000	0	863280	0	2706200	750660	949310	952290	0
Q9QXG4	Q9QXG4	Acetyl-coenzyme A synthetase, cytoplasmic	Acss2	sp|Q9QXG4|ACSA_MOUSE Acetyl-coenzyme A synthetase, cytoplasmic OS=Mus musculus OX=10090 GN=Acss2 PE=1 SV=2	1	3	3	3	6.3	78.861	701	19.703	33	3	3	2	0	0	0	3	3	2	0	0	0	3	3	2	0	0	0	6.3	6.3	4.1	0	0	0	42568000	15706000	17360000	9502100	0	0	0	1289900	475930	526060	287940	0
Q8BVQ5	Q8BVQ5	Protein phosphatase methylesterase 1	Ppme1	sp|Q8BVQ5|PPME1_MOUSE Protein phosphatase methylesterase 1 OS=Mus musculus OX=10090 GN=Ppme1 PE=1 SV=5	1	3	3	3	9.3	42.256	386	19.667	21	3	3	3	0	0	0	3	3	3	0	0	0	3	3	3	0	0	0	9.3	9.3	9.3	0	0	0	87105000	19941000	35505000	31658000	0	0	0	4147800	949570	1690700	1507500	0
Q3URD3	Q3URD3	Sarcolemmal membrane-associated protein	Slmap	sp|Q3URD3|SLMAP_MOUSE Sarcolemmal membrane-associated protein OS=Mus musculus OX=10090 GN=Slmap PE=1 SV=2	1	3	3	3	5	96.932	845	19.581	64	3	3	3	1	1	0	3	3	3	1	1	0	3	3	3	1	1	0	5	5	5	1.3	1.3	0	81325000	26399000	30551000	21648000	1429500	1297400	0	1025600	313890	384960	284180	22336
Q5XJY5	Q5XJY5	Coatomer subunit delta	Arcn1	sp|Q5XJY5|COPD_MOUSE Coatomer subunit delta OS=Mus musculus OX=10090 GN=Arcn1 PE=1 SV=2	1	3	3	3	6.8	57.229	511	19.544	31	3	3	3	0	0	0	3	3	3	0	0	0	3	3	3	0	0	0	6.8	6.8	6.8	0	0	0	73253000	16893000	43717000	12643000	0	0	0	2363000	544950	1410200	407830	0
P12382	P12382	ATP-dependent 6-phosphofructokinase, liver type	Pfkl	sp|P12382|PFKAL_MOUSE ATP-dependent 6-phosphofructokinase, liver type OS=Mus musculus OX=10090 GN=Pfkl PE=1 SV=4	1	4	3	3	9	85.359	780	19.541	40	4	4	4	0	0	0	3	3	3	0	0	0	3	3	3	0	0	0	9	9	9	0	0	0	108430000	37445000	38412000	32574000	0	0	0	2710800	936130	960300	814340	0
O08709;Q8BG37	O08709	Peroxiredoxin-6	Prdx6	sp|O08709|PRDX6_MOUSE Peroxiredoxin-6 OS=Mus musculus OX=10090 GN=Prdx6 PE=1 SV=3	2	3	3	3	16.1	24.87	224	19.534	16	2	3	3	0	0	0	2	3	3	0	0	0	2	3	3	0	0	0	10.3	16.1	16.1	0	0	0	49790000	16262000	19425000	14103000	0	0	0	3111900	1016400	1214100	881450	0
B2RR83	B2RR83	3-5 RNA helicase YTHDC2	Ythdc2	sp|B2RR83|YTDC2_MOUSE 3-5 RNA helicase YTHDC2 OS=Mus musculus OX=10090 GN=Ythdc2 PE=1 SV=1	1	3	3	3	2.8	161.09	1445	19.437	90	2	2	3	0	0	0	2	2	3	0	0	0	2	2	3	0	0	0	1.9	1.8	2.8	0	0	0	43018000	15080000	8625700	19312000	0	0	0	253040	64591	95842	92611	0
Q8K2C9	Q8K2C9	Very-long-chain (3R)-3-hydroxyacyl-CoA dehydratase 3	Hacd3	sp|Q8K2C9|HACD3_MOUSE Very-long-chain (3R)-3-hydroxyacyl-CoA dehydratase 3 OS=Mus musculus OX=10090 GN=Hacd3 PE=1 SV=2	1	2	2	2	7.2	43.131	362	19.42	18	1	2	2	0	0	0	1	2	2	0	0	0	1	2	2	0	0	0	4.1	7.2	7.2	0	0	0	46876000	15620000	7319000	23938000	0	0	0	1962200	867770	406610	687850	0
P09103	P09103	Protein disulfide-isomerase	P4hb	sp|P09103|PDIA1_MOUSE Protein disulfide-isomerase OS=Mus musculus OX=10090 GN=P4hb PE=1 SV=2	1	2	2	2	5.5	57.058	509	19.367	39	2	1	1	0	0	0	2	1	1	0	0	0	2	1	1	0	0	0	5.5	2.4	2.4	0	0	0	40067000	24628000	7127500	8311000	0	0	0	1027400	631490	182760	213100	0
Q9Z1R9	Q9Z1R9	Protease, serine 1 (trypsin 1)	Prss1	tr|Q9Z1R9|Q9Z1R9_MOUSE Protease, serine 1 (trypsin 1) OS=Mus musculus OX=10090 GN=Prss1 PE=1 SV=1	1	1	1	1	8.1	26.134	246	19.361	8	1	1	1	1	1	1	1	1	1	1	1	1	1	1	1	1	1	1	8.1	8.1	8.1	8.1	8.1	8.1	85558000000	4439200000	3221700000	2346700000	21582000000	27272000000	26697000000	2098600000	554900000	402710000	293330000	2697800000
Q9CYR6	Q9CYR6	Phosphoacetylglucosamine mutase	Pgm3	sp|Q9CYR6|AGM1_MOUSE Phosphoacetylglucosamine mutase OS=Mus musculus OX=10090 GN=Pgm3 PE=1 SV=1	1	3	3	3	8.3	59.452	542	19.361	31	3	3	3	0	0	0	3	3	3	0	0	0	3	3	3	0	0	0	8.3	8.3	8.3	0	0	0	68504000	22320000	25368000	20817000	0	0	0	1612000	479360	644820	487820	0
P62717	P62717	Large ribosomal subunit protein eL20	Rpl18a	sp|P62717|RL18A_MOUSE Large ribosomal subunit protein eL20 OS=Mus musculus OX=10090 GN=Rpl18a PE=1 SV=1	1	3	3	3	21	20.732	176	19.34	13	3	3	3	0	0	0	3	3	3	0	0	0	3	3	3	0	0	0	21	21	21	0	0	0	233620000	84593000	78242000	70788000	0	0	0	8533500	2877000	3038600	2617900	0
Q6ZWY3;Q6ZWU9	Q6ZWY3;Q6ZWU9	Small ribosomal subunit protein eS27-like;Small ribosomal subunit protein eS27	Rps27l;Rps27	sp|Q6ZWY3|RS27L_MOUSE Small ribosomal subunit protein eS27-like OS=Mus musculus OX=10090 GN=Rps27l PE=1 SV=3;sp|Q6ZWU9|RS27_MOUSE Small ribosomal subunit protein eS27 OS=Mus musculus OX=10090 GN=Rps27 PE=1 SV=3	2	2	2	2	25	9.4771	84	19.336	5	2	2	2	0	0	0	2	2	2	0	0	0	2	2	2	0	0	0	25	25	25	0	0	0	209030000	74257000	58635000	76139000	0	0	0	41806000	14851000	11727000	15228000	0
P08228	P08228	Superoxide dismutase [Cu-Zn]	Sod1	sp|P08228|SODC_MOUSE Superoxide dismutase [Cu-Zn] OS=Mus musculus OX=10090 GN=Sod1 PE=1 SV=2	1	2	2	2	16.2	15.942	154	19.288	11	2	2	2	0	0	0	2	2	2	0	0	0	2	2	2	0	0	0	16.2	16.2	16.2	0	0	0	31397000	22110000	4695200	4591300	0	0	0	1285500	1285500	426830	417390	0
Q3UDE2	Q3UDE2	Tubulin--tyrosine ligase-like protein 12	Ttll12	sp|Q3UDE2|TTL12_MOUSE Tubulin--tyrosine ligase-like protein 12 OS=Mus musculus OX=10090 GN=Ttll12 PE=1 SV=1	1	3	3	3	5.6	74.042	639	19.222	40	2	2	3	0	0	0	2	2	3	0	0	0	2	2	3	0	0	0	3.1	3.1	5.6	0	0	0	78636000	18296000	21756000	38584000	0	0	0	1643400	457390	543910	642150	0
Q3V089	Q3V089	RNA-binding protein 44	Rbm44	sp|Q3V089|RBM44_MOUSE RNA-binding protein 44 OS=Mus musculus OX=10090 GN=Rbm44 PE=1 SV=1	1	3	3	3	4.1	112.28	1013	19.221	62	2	3	1	0	0	0	2	3	1	0	0	0	2	3	1	0	0	0	3.1	4.1	1.7	0	0	0	24354000	8866000	10674000	4814700	0	0	0	392810	143000	172160	77657	0
P28271	P28271	Cytoplasmic aconitate hydratase	Aco1	sp|P28271|ACOHC_MOUSE Cytoplasmic aconitate hydratase OS=Mus musculus OX=10090 GN=Aco1 PE=1 SV=3	1	3	3	3	5.4	98.124	889	19.202	50	2	3	2	0	0	0	2	3	2	0	0	0	2	3	2	0	0	0	3.3	5.4	3.3	0	0	0	59897000	19112000	32205000	8579300	0	0	0	376290	183230	187470	5596.7	0
Q99MV1	Q99MV1	Tudor domain-containing protein 1	Tdrd1	sp|Q99MV1|TDRD1_MOUSE Tudor domain-containing protein 1 OS=Mus musculus OX=10090 GN=Tdrd1 PE=1 SV=2	1	3	3	3	2.8	129.69	1172	19.176	74	2	3	3	1	1	1	2	3	3	1	1	1	2	3	3	1	1	1	2	2.8	2.8	0.9	0.9	0.9	95646000	11833000	39293000	35159000	7928200	830780	601220	1292500	159910	530990	475120	107140
O08795	O08795	Glucosidase 2 subunit beta	Prkcsh	sp|O08795|GLU2B_MOUSE Glucosidase 2 subunit beta OS=Mus musculus OX=10090 GN=Prkcsh PE=1 SV=1	1	3	3	3	6.9	58.792	521	19.145	20	2	2	3	0	0	0	2	2	3	0	0	0	2	2	3	0	0	0	4.8	4.8	6.9	0	0	0	49519000	13994000	15973000	19552000	0	0	0	2476000	699710	798640	977620	0
P08752;P20612;Q9DC51;Q3V3I2;P50149;B2RSH2;Q8CGK7;Q6R0H7	P08752	Guanine nucleotide-binding protein G(i) subunit alpha-2	Gnai2	sp|P08752|GNAI2_MOUSE Guanine nucleotide-binding protein G(i) subunit alpha-2 OS=Mus musculus OX=10090 GN=Gnai2 PE=1 SV=5	8	3	3	2	10.4	40.489	355	19.145	20	3	2	2	0	0	0	3	2	2	0	0	0	2	1	1	0	0	0	10.4	7.3	7.3	0	0	0	190120000	52932000	69844000	67346000	0	0	0	9506100	2646600	3492200	3367300	0
Q9DAR7	Q9DAR7	m7GpppX diphosphatase	Dcps	sp|Q9DAR7|DCPS_MOUSE m7GpppX diphosphatase OS=Mus musculus OX=10090 GN=Dcps PE=1 SV=1	1	3	3	3	11.8	38.988	338	19.126	21	3	3	3	0	0	0	3	3	3	0	0	0	3	3	3	0	0	0	11.8	11.8	11.8	0	0	0	68344000	19378000	29780000	19186000	0	0	0	1158400	238040	558400	362000	0
Q00896;P07758	Q00896;P07758	Alpha-1-antitrypsin 1-3;Alpha-1-antitrypsin 1-1	Serpina1c;Serpina1a	sp|Q00896|A1AT3_MOUSE Alpha-1-antitrypsin 1-3 OS=Mus musculus OX=10090 GN=Serpina1c PE=1 SV=2;sp|P07758|A1AT1_MOUSE Alpha-1-antitrypsin 1-1 OS=Mus musculus OX=10090 GN=Serpina1a PE=1 SV=4	2	6	3	3	18.9	45.823	412	19.111	20	5	6	6	0	0	0	3	3	3	0	0	0	3	3	3	0	0	0	16.5	18.9	18.9	0	0	0	435300000	147430000	157820000	130050000	0	0	0	8380400	2520100	3380900	2479400	0
Q8BKZ9	Q8BKZ9	Pyruvate dehydrogenase protein X component, mitochondrial	Pdhx	sp|Q8BKZ9|ODPX_MOUSE Pyruvate dehydrogenase protein X component, mitochondrial OS=Mus musculus OX=10090 GN=Pdhx PE=1 SV=1	1	3	3	3	10.4	53.998	501	19.103	28	2	3	2	0	0	0	2	3	2	0	0	0	2	3	2	0	0	0	8.4	10.4	8.4	0	0	0	54660000	17045000	17807000	19808000	0	0	0	1041900	305780	346790	389330	0
Q9D379	Q9D379	Epoxide hydrolase 1	Ephx1	sp|Q9D379|HYEP_MOUSE Epoxide hydrolase 1 OS=Mus musculus OX=10090 GN=Ephx1 PE=1 SV=2	1	3	3	3	9.5	52.576	455	19.077	32	3	3	3	0	0	0	3	3	3	0	0	0	3	3	3	0	0	0	9.5	9.5	9.5	0	0	0	89973000	32909000	28638000	28427000	0	0	0	651550	284110	181450	185990	0
P58021	P58021	Transmembrane 9 superfamily member 2	Tm9sf2	sp|P58021|TM9S2_MOUSE Transmembrane 9 superfamily member 2 OS=Mus musculus OX=10090 GN=Tm9sf2 PE=1 SV=1	1	3	3	3	3.8	75.329	662	19.071	26	3	3	3	0	0	0	3	3	3	0	0	0	3	3	3	0	0	0	3.8	3.8	3.8	0	0	0	75095000	19607000	27149000	28340000	0	0	0	1022000	269600	319790	432610	0
Q3U3T8	Q3U3T8	WD repeat-containing protein 62	Wdr62	sp|Q3U3T8|WDR62_MOUSE WD repeat-containing protein 62 OS=Mus musculus OX=10090 GN=Wdr62 PE=1 SV=2	1	3	3	3	2.3	167.28	1523	19.054	77	2	3	2	0	0	0	2	3	2	0	0	0	2	3	2	0	0	0	1.5	2.3	1.5	0	0	0	36235000	11079000	15236000	9919700	0	0	0	470580	143890	197860	128830	0
Q9D2G2	Q9D2G2	Dihydrolipoyllysine-residue succinyltransferase component of 2-oxoglutarate dehydrogenase complex, mitochondrial	Dlst	sp|Q9D2G2|ODO2_MOUSE Dihydrolipoyllysine-residue succinyltransferase component of 2-oxoglutarate dehydrogenase complex, mitochondrial OS=Mus musculus OX=10090 GN=Dlst PE=1 SV=1	1	3	3	3	7	48.994	454	19.049	26	3	3	2	1	0	0	3	3	2	1	0	0	3	3	2	1	0	0	7	7	4.6	2.6	0	0	90944000	37450000	27120000	25074000	1300200	0	0	3497900	1440400	1043100	964380	50006
Q9EPL8	Q9EPL8	Importin-7	Ipo7	sp|Q9EPL8|IPO7_MOUSE Importin-7 OS=Mus musculus OX=10090 GN=Ipo7 PE=1 SV=2	1	3	3	3	3.5	119.49	1038	19.047	47	1	3	2	0	0	0	1	3	2	0	0	0	1	3	2	0	0	0	1.3	3.5	2.4	0	0	0	29388000	8841600	10534000	10013000	0	0	0	625270	188120	224120	213030	0
O35469;P26150;P26149	O35469	3 beta-hydroxysteroid dehydrogenase/Delta 5-->4-isomerase type 6	Hsd3b6	sp|O35469|3BHS6_MOUSE 3 beta-hydroxysteroid dehydrogenase/Delta 5-->4-isomerase type 6 OS=Mus musculus OX=10090 GN=Hsd3b6 PE=1 SV=4	3	3	3	3	9.9	41.977	373	18.927	20	3	2	2	0	0	0	3	2	2	0	0	0	3	2	2	0	0	0	9.9	7	7	0	0	0	72625000	22629000	28034000	21962000	0	0	0	1527300	575280	568770	383220	0
Q6PDG5;P97496	Q6PDG5;P97496	SWI/SNF complex subunit SMARCC2;SWI/SNF complex subunit SMARCC1	Smarcc2;Smarcc1	sp|Q6PDG5|SMRC2_MOUSE SWI/SNF complex subunit SMARCC2 OS=Mus musculus OX=10090 GN=Smarcc2 PE=1 SV=2;sp|P97496|SMRC1_MOUSE SWI/SNF complex subunit SMARCC1 OS=Mus musculus OX=10090 GN=Smarcc1 PE=1 SV=2	2	3	3	3	3.1	132.6	1213	18.904	57	2	2	2	0	0	0	2	2	2	0	0	0	2	2	2	0	0	0	1.8	2.1	2.1	0	0	0	38541000	12158000	11719000	14664000	0	0	0	528090	65232	205590	257260	0
Q9D1E6	Q9D1E6	Tubulin-folding cofactor B	Tbcb	sp|Q9D1E6|TBCB_MOUSE Tubulin-folding cofactor B OS=Mus musculus OX=10090 GN=Tbcb PE=1 SV=2	1	3	3	3	12.7	27.385	244	18.893	18	3	2	3	0	0	0	3	2	3	0	0	0	3	2	3	0	0	0	12.7	8.6	12.7	0	0	0	128670000	47329000	8301700	73039000	0	0	0	5953600	2245100	461210	3708500	0
Q9ET47	Q9ET47	Espin	Espn	sp|Q9ET47|ESPN_MOUSE Espin OS=Mus musculus OX=10090 GN=Espn PE=1 SV=2	1	3	3	3	3.9	94.496	871	18.868	35	3	3	3	0	0	0	3	3	3	0	0	0	3	3	3	0	0	0	3.9	3.9	3.9	0	0	0	50525000	15971000	16366000	18188000	0	0	0	1146000	357570	389250	399200	0
Q9JIX8	Q9JIX8	Apoptotic chromatin condensation inducer in the nucleus	Acin1	sp|Q9JIX8|ACINU_MOUSE Apoptotic chromatin condensation inducer in the nucleus OS=Mus musculus OX=10090 GN=Acin1 PE=1 SV=3	1	2	2	2	2.3	150.72	1338	18.866	84	1	1	2	0	0	0	1	1	2	0	0	0	1	1	2	0	0	0	1.2	1.2	2.3	0	0	0	39537000	12894000	13745000	12897000	0	0	0	470680	153500	163640	153540	0
P35979	P35979	Large ribosomal subunit protein uL11	Rpl12	sp|P35979|RL12_MOUSE Large ribosomal subunit protein uL11 OS=Mus musculus OX=10090 GN=Rpl12 PE=1 SV=2	1	2	2	2	19.4	17.804	165	18.851	11	2	2	2	0	0	0	2	2	2	0	0	0	2	2	2	0	0	0	19.4	19.4	19.4	0	0	0	96348000	31534000	35062000	29752000	0	0	0	8758900	2866700	3187500	2704700	0
Q11011	Q11011	Puromycin-sensitive aminopeptidase	Npepps	sp|Q11011|PSA_MOUSE Puromycin-sensitive aminopeptidase OS=Mus musculus OX=10090 GN=Npepps PE=1 SV=2	1	3	3	3	3.7	103.32	920	18.85	57	2	2	3	0	0	0	2	2	3	0	0	0	2	2	3	0	0	0	2.5	2.5	3.7	0	0	0	29690000	11153000	6295600	12241000	0	0	0	520870	195670	110450	214760	0
Q9CXT8	Q9CXT8	Mitochondrial-processing peptidase subunit beta	Pmpcb	sp|Q9CXT8|MPPB_MOUSE Mitochondrial-processing peptidase subunit beta OS=Mus musculus OX=10090 GN=Pmpcb PE=1 SV=1	1	3	3	3	7.2	54.614	489	18.748	25	3	3	3	0	0	0	3	3	3	0	0	0	3	3	3	0	0	0	7.2	7.2	7.2	0	0	0	28166000	10550000	9278800	8337100	0	0	0	668650	249420	259730	159500	0
Q8BVI4	Q8BVI4	Dihydropteridine reductase	Qdpr	sp|Q8BVI4|DHPR_MOUSE Dihydropteridine reductase OS=Mus musculus OX=10090 GN=Qdpr PE=1 SV=2	1	3	3	3	16.6	25.57	241	18.745	17	2	3	3	0	0	0	2	3	3	0	0	0	2	3	3	0	0	0	11.2	16.6	16.6	0	0	0	104500000	30160000	33265000	41078000	0	0	0	6147200	1774100	1956700	2416400	0
Q9D964	Q9D964	Glycine amidinotransferase, mitochondrial	Gatm	sp|Q9D964|GATM_MOUSE Glycine amidinotransferase, mitochondrial OS=Mus musculus OX=10090 GN=Gatm PE=1 SV=1	1	2	2	2	6.4	48.297	423	18.682	30	1	2	2	0	0	0	1	2	2	0	0	0	1	2	2	0	0	0	2.8	6.4	6.4	0	0	0	84968000	21363000	29615000	33990000	0	0	0	2832300	712100	987170	1133000	0
Q3UGF1	Q3UGF1	WD repeat-containing protein 19	Wdr19	sp|Q3UGF1|WDR19_MOUSE WD repeat-containing protein 19 OS=Mus musculus OX=10090 GN=Wdr19 PE=1 SV=1	1	2	2	2	1.8	151.46	1341	18.675	84	1	1	2	0	0	0	1	1	2	0	0	0	1	1	2	0	0	0	1	1	1.8	0	0	0	41158000	10309000	10283000	20567000	0	0	0	489980	122720	122420	244840	0
E9Q616	E9Q616	AHNAK nucleoprotein (desmoyokin)	Ahnak	tr|E9Q616|E9Q616_MOUSE AHNAK nucleoprotein (desmoyokin) OS=Mus musculus OX=10090 GN=Ahnak PE=1 SV=1	1	3	3	3	4.2	604.25	5656	18.649	404	2	3	3	0	0	0	2	3	3	0	0	0	2	3	3	0	0	0	2.5	4.2	4.2	0	0	0	44964000	7581900	18481000	18901000	0	0	0	65429	7314	28391	29723	0
Q9D1K7	Q9D1K7	Adipose-secreted signaling protein	Adissp	sp|Q9D1K7|ADSSP_MOUSE Adipose-secreted signaling protein OS=Mus musculus OX=10090 GN=Adissp PE=1 SV=3	1	3	3	3	25.9	19.476	174	18.626	11	3	3	3	0	0	1	3	3	3	0	0	1	3	3	3	0	0	1	25.9	25.9	25.9	0	0	8	161660000	56461000	48805000	50468000	0	0	5922000	8625900	3099100	2679500	2308900	0
Q9CYH2	Q9CYH2	Peroxiredoxin-like 2A	Prxl2a	sp|Q9CYH2|PXL2A_MOUSE Peroxiredoxin-like 2A OS=Mus musculus OX=10090 GN=Prxl2a PE=1 SV=2	1	3	3	3	16.1	24.394	218	18.609	15	3	2	3	0	0	0	3	2	3	0	0	0	3	2	3	0	0	0	16.1	11.5	16.1	0	0	0	122410000	46169000	33443000	42793000	0	0	0	8160400	3078000	2229600	2852900	0
Q3TWW8	Q3TWW8	Serine/arginine-rich splicing factor 6	Srsf6	sp|Q3TWW8|SRSF6_MOUSE Serine/arginine-rich splicing factor 6 OS=Mus musculus OX=10090 GN=Srsf6 PE=1 SV=1	1	3	3	2	9.7	39.025	339	18.591	20	3	1	3	1	0	0	3	1	3	1	0	0	2	1	2	0	0	0	9.7	2.7	9.7	3.5	0	0	67931000	27701000	10884000	27709000	1636600	0	0	3396600	1385000	544220	1385500	81832
P63001;Q05144;P60764	P63001	Ras-related C3 botulinum toxin substrate 1	Rac1	sp|P63001|RAC1_MOUSE Ras-related C3 botulinum toxin substrate 1 OS=Mus musculus OX=10090 GN=Rac1 PE=1 SV=1	3	3	3	3	19.8	21.45	192	18.552	10	3	3	3	0	0	0	3	3	3	0	0	0	3	3	3	0	0	0	19.8	19.8	19.8	0	0	0	76160000	23750000	31081000	21329000	0	0	0	4084400	976660	1943300	1164400	0
Q99L13	Q99L13	3-hydroxyisobutyrate dehydrogenase, mitochondrial	Hibadh	sp|Q99L13|3HIDH_MOUSE 3-hydroxyisobutyrate dehydrogenase, mitochondrial OS=Mus musculus OX=10090 GN=Hibadh PE=1 SV=1	1	3	3	3	13.4	35.44	335	18.548	15	3	3	3	0	0	0	3	3	3	0	0	0	3	3	3	0	0	0	13.4	13.4	13.4	0	0	0	118650000	31208000	51958000	35480000	0	0	0	6157300	1570100	2781900	1805300	0
P67778	P67778	Prohibitin 1	Phb1	sp|P67778|PHB1_MOUSE Prohibitin 1 OS=Mus musculus OX=10090 GN=Phb1 PE=1 SV=1	1	2	2	2	8.8	29.82	272	18.543	19	2	2	2	0	1	0	2	2	2	0	1	0	2	2	2	0	1	0	8.8	8.8	8.8	0	4.4	0	83208000	23727000	29881000	29053000	0	547160	0	2066300	579440	715120	771700	0
Q6PE01	Q6PE01	U5 small nuclear ribonucleoprotein 40 kDa protein	Snrnp40	sp|Q6PE01|SNR40_MOUSE U5 small nuclear ribonucleoprotein 40 kDa protein OS=Mus musculus OX=10090 GN=Snrnp40 PE=1 SV=1	1	2	2	2	12	39.275	358	18.541	17	2	2	2	0	0	0	2	2	2	0	0	0	2	2	2	0	0	0	12	12	12	0	0	0	69733000	18224000	31808000	19702000	0	0	0	1048600	260500	390410	397700	0
Q921M7	Q921M7	CYFIP-related Rac1 interactor B	Cyrib	sp|Q921M7|CYRIB_MOUSE CYFIP-related Rac1 interactor B OS=Mus musculus OX=10090 GN=Cyrib PE=1 SV=1	1	3	3	3	16	36.776	324	18.482	23	2	3	1	0	0	0	2	3	1	0	0	0	2	3	1	0	0	0	10.2	16	4.3	0	0	0	64176000	13035000	44962000	6179500	0	0	0	1820000	566740	984600	268670	0
Q9D8Y0	Q9D8Y0	EF-hand domain-containing protein D2	Efhd2	sp|Q9D8Y0|EFHD2_MOUSE EF-hand domain-containing protein D2 OS=Mus musculus OX=10090 GN=Efhd2 PE=1 SV=1	1	3	3	2	15	26.791	240	18.47	16	1	3	1	0	0	0	1	3	1	0	0	0	1	2	1	0	0	0	5.4	15	5.4	0	0	0	35661000	4933500	24793000	5935000	0	0	0	1289700	308340	610390	370940	0
Q99PL5	Q99PL5	Ribosome-binding protein 1	Rrbp1	sp|Q99PL5|RRBP1_MOUSE Ribosome-binding protein 1 OS=Mus musculus OX=10090 GN=Rrbp1 PE=1 SV=2	1	3	3	3	2.2	172.88	1605	18.442	130	3	3	3	1	1	1	3	3	3	1	1	1	3	3	3	1	1	1	2.2	2.2	2.2	0.6	0.6	0.6	94911000	25293000	22802000	25809000	11491000	4200800	5315400	730090	194560	175400	198530	88392
Q8BI79	Q8BI79	Coiled-coil domain-containing protein 40	Ccdc40	sp|Q8BI79|CCD40_MOUSE Coiled-coil domain-containing protein 40 OS=Mus musculus OX=10090 GN=Ccdc40 PE=1 SV=1	1	3	3	3	3.5	136.77	1192	18.428	69	2	1	2	0	0	0	2	1	2	0	0	0	2	1	2	0	0	0	2.2	1.1	2.4	0	0	0	25721000	6704200	6476900	12540000	0	0	0	286000	97162	93868	94968	0
P28658	P28658	Ataxin-10	Atxn10	sp|P28658|ATX10_MOUSE Ataxin-10 OS=Mus musculus OX=10090 GN=Atxn10 PE=1 SV=2	1	3	3	3	8.2	53.706	475	18.376	31	2	3	2	0	0	0	2	3	2	0	0	0	2	3	2	0	0	0	5.9	8.2	5.9	0	0	0	69113000	21564000	16786000	30763000	0	0	0	2229400	695610	541500	992350	0
Q9CR67	Q9CR67	Transmembrane protein 33	Tmem33	sp|Q9CR67|TMM33_MOUSE Transmembrane protein 33 OS=Mus musculus OX=10090 GN=Tmem33 PE=1 SV=1	1	2	2	2	8.9	28.031	247	18.365	12	2	2	2	0	0	0	2	2	2	0	0	0	2	2	2	0	0	0	8.9	8.9	8.9	0	0	0	85134000	25114000	33005000	27015000	0	0	0	7094500	2092900	2750400	2251200	0
Q99JY9	Q99JY9	Actin-related protein 3	Actr3	sp|Q99JY9|ARP3_MOUSE Actin-related protein 3 OS=Mus musculus OX=10090 GN=Actr3 PE=1 SV=3	1	3	3	3	10.5	47.357	418	18.363	22	3	2	3	0	0	0	3	2	3	0	0	0	3	2	3	0	0	0	10.5	7.9	10.5	0	0	0	104500000	39223000	31424000	33855000	0	0	0	1369100	430630	364230	574250	0
Q9CQ62	Q9CQ62	2,4-dienoyl-CoA reductase [(3E)-enoyl-CoA-producing], mitochondrial	Decr1	sp|Q9CQ62|DECR_MOUSE 2,4-dienoyl-CoA reductase [(3E)-enoyl-CoA-producing], mitochondrial OS=Mus musculus OX=10090 GN=Decr1 PE=1 SV=1	1	2	2	2	10.4	36.213	335	18.315	24	2	2	2	1	1	1	2	2	2	1	1	1	2	2	2	1	1	1	10.4	10.4	10.4	3.9	3.9	3.9	77760000	28461000	22389000	18739000	3047200	2429600	2693900	1198400	366980	210630	280360	126960
B9EJ54	B9EJ54	Nucleoporin 205	Nup205	tr|B9EJ54|B9EJ54_MOUSE Nucleoporin 205 OS=Mus musculus OX=10090 GN=Nup205 PE=1 SV=1	1	3	3	3	1.9	227.46	2008	18.302	113	1	3	1	1	1	1	1	3	1	1	1	1	1	3	1	1	1	1	0.5	1.9	0.5	0.5	0.5	0.5	106040000	14311000	39992000	17942000	18249000	10608000	4935500	783390	126650	198910	158780	161490
Q9D5V5	Q9D5V5	Cullin-5	Cul5	sp|Q9D5V5|CUL5_MOUSE Cullin-5 OS=Mus musculus OX=10090 GN=Cul5 PE=1 SV=3	1	3	3	3	4.5	90.973	780	18.285	54	3	3	3	0	0	0	3	3	3	0	0	0	3	3	3	0	0	0	4.5	4.5	4.5	0	0	0	44910000	20307000	6260200	18343000	0	0	0	625500	300290	52812	272400	0
Q9Z1J3	Q9Z1J3	Cysteine desulfurase	Nfs1	sp|Q9Z1J3|NFS1_MOUSE Cysteine desulfurase OS=Mus musculus OX=10090 GN=Nfs1 PE=1 SV=3	1	3	3	3	7.8	50.569	459	18.277	30	2	3	2	0	0	0	2	3	2	0	0	0	2	3	2	0	0	0	4.8	7.8	5.7	0	0	0	41495000	5682200	22522000	13291000	0	0	0	304260	189410	140150	164110	0
Q9CZ42	Q9CZ42	ATP-dependent (S)-NAD(P)H-hydrate dehydratase	Naxd	sp|Q9CZ42|NNRD_MOUSE ATP-dependent (S)-NAD(P)H-hydrate dehydratase OS=Mus musculus OX=10090 GN=Naxd PE=1 SV=1	1	3	3	3	15.2	36.717	343	18.273	18	3	3	3	1	0	0	3	3	3	1	0	0	3	3	3	1	0	0	15.2	15.2	15.2	3.5	0	0	98142000	35976000	35666000	25100000	1399500	0	0	1688700	514820	645520	528330	77748
Q99MR8	Q99MR8	Methylcrotonoyl-CoA carboxylase subunit alpha, mitochondrial	Mccc1	sp|Q99MR8|MCCA_MOUSE Methylcrotonoyl-CoA carboxylase subunit alpha, mitochondrial OS=Mus musculus OX=10090 GN=Mccc1 PE=1 SV=2	1	3	3	3	6.4	79.343	717	18.244	48	2	3	3	0	0	0	2	3	3	0	0	0	2	3	3	0	0	0	4.3	6.4	6.4	0	0	0	50045000	14852000	16663000	18531000	0	0	0	611290	174380	231370	205540	0
P62849	P62849	Small ribosomal subunit protein eS24	Rps24	sp|P62849|RS24_MOUSE Small ribosomal subunit protein eS24 OS=Mus musculus OX=10090 GN=Rps24 PE=1 SV=1	1	3	3	3	15	15.423	133	18.235	7	2	3	2	1	0	0	2	3	2	1	0	0	2	3	2	1	0	0	15	15	15	6	0	0	34638000	11591000	14036000	8726000	284390	0	0	1869300	449710	950170	428750	40627
Q8BU30	Q8BU30	Isoleucine--tRNA ligase, cytoplasmic	Iars1	sp|Q8BU30|SYIC_MOUSE Isoleucine--tRNA ligase, cytoplasmic OS=Mus musculus OX=10090 GN=Iars1 PE=1 SV=2	1	3	3	3	3.4	144.27	1262	18.234	67	3	3	3	1	1	0	3	3	3	1	1	0	3	3	3	1	1	0	3.4	3.4	3.4	1.3	1.3	0	56114000	15595000	20020000	17950000	1002500	1546200	0	837520	232760	298800	267910	14962
P62082	P62082	Small ribosomal subunit protein eS7	Rps7	sp|P62082|RS7_MOUSE Small ribosomal subunit protein eS7 OS=Mus musculus OX=10090 GN=Rps7 PE=1 SV=1	1	3	3	3	14.9	22.127	194	18.217	10	3	2	3	1	0	0	3	2	3	1	0	0	3	2	3	1	0	0	14.9	10.8	14.9	4.1	0	0	380330000	185330000	70547000	119920000	4524300	0	0	38033000	18533000	7054700	11992000	452430
Q925I1	Q925I1	ATPase family AAA domain-containing protein 3	Atad3	sp|Q925I1|ATAD3_MOUSE ATPase family AAA domain-containing protein 3 OS=Mus musculus OX=10090 GN=Atad3 PE=1 SV=1	1	3	3	3	7.3	66.741	591	18.146	40	2	3	3	0	0	0	2	3	3	0	0	0	2	3	3	0	0	0	3.7	7.3	7.3	0	0	0	56704000	10752000	20228000	25724000	0	0	0	1030000	268790	298040	463190	0
A0A1D9BZF0	A0A1D9BZF0	Germ cell nuclear acidic protein	Gcna	sp|A0A1D9BZF0|GCNA_MOUSE Germ cell nuclear acidic protein OS=Mus musculus OX=10090 GN=Gcna PE=1 SV=1	1	3	3	3	21.9	53.393	507	18.127	32	2	2	2	0	0	0	2	2	2	0	0	0	2	2	2	0	0	0	6.1	18.1	6.1	0	0	0	37807000	16466000	7227400	14113000	0	0	0	874170	336800	225860	311520	0
P47199	P47199	Quinone oxidoreductase	Cryz	sp|P47199|QOR_MOUSE Quinone oxidoreductase OS=Mus musculus OX=10090 GN=Cryz PE=1 SV=1	1	3	3	3	14.5	35.268	331	18.101	21	3	3	3	0	0	0	3	3	3	0	0	0	3	3	3	0	0	0	14.5	14.5	14.5	0	0	0	102690000	36148000	49649000	16897000	0	0	0	2615500	840400	1357700	417400	0
Q99L45	Q99L45	Eukaryotic translation initiation factor 2 subunit 2	Eif2s2	sp|Q99L45|IF2B_MOUSE Eukaryotic translation initiation factor 2 subunit 2 OS=Mus musculus OX=10090 GN=Eif2s2 PE=1 SV=1	1	3	3	3	13.6	38.092	331	18.07	22	3	2	3	0	0	0	3	2	3	0	0	0	3	2	3	0	0	0	13.6	7.6	13.6	0	0	0	84583000	38795000	12203000	33585000	0	0	0	1157600	465440	271760	420350	0
Q9R0X4;Q32MW3	Q9R0X4;Q32MW3	Acyl-coenzyme A thioesterase 9, mitochondrial;Acyl-coenzyme A thioesterase 10, mitochondrial	Acot9;Acot10	sp|Q9R0X4|ACOT9_MOUSE Acyl-coenzyme A thioesterase 9, mitochondrial OS=Mus musculus OX=10090 GN=Acot9 PE=1 SV=1;sp|Q32MW3|ACO10_MOUSE Acyl-coenzyme A thioesterase 10, mitochondrial OS=Mus musculus OX=10090 GN=Acot10 PE=2 SV=1	2	3	3	3	7.7	50.56	439	18.041	33	2	2	3	0	0	0	2	2	3	0	0	0	2	2	3	0	0	0	5.5	4.8	7.7	0	0	0	54947000	8965200	18510000	27472000	0	0	0	1665100	271670	560900	832480	0
Q9WU65;Q64516	Q9WU65	Glycerol kinase 2	Gk2	sp|Q9WU65|GLPK2_MOUSE Glycerol kinase 2 OS=Mus musculus OX=10090 GN=Gk2 PE=1 SV=1	2	3	3	3	6.5	60.629	554	18.04	29	3	3	3	1	0	1	3	3	3	1	0	1	3	3	3	1	0	1	6.5	6.5	6.5	2.3	0	2.3	102390000	35166000	30337000	26148000	6620900	0	4117400	3530700	1212600	1046100	901650	228310
Q9DBR3	Q9DBR3	Armadillo repeat-containing protein 8	Armc8	sp|Q9DBR3|ARMC8_MOUSE Armadillo repeat-containing protein 8 OS=Mus musculus OX=10090 GN=Armc8 PE=1 SV=2	1	3	3	3	4.9	75.363	673	17.965	44	1	1	3	0	0	0	1	1	3	0	0	0	1	1	3	0	0	0	1.5	1.5	4.9	0	0	0	11461000	0	0	11461000	0	0	0	260480	0	0	260480	0
P62281	P62281	Small ribosomal subunit protein uS17	Rps11	sp|P62281|RS11_MOUSE Small ribosomal subunit protein uS17 OS=Mus musculus OX=10090 GN=Rps11 PE=1 SV=3	1	3	3	3	23.4	18.431	158	17.956	10	3	3	3	0	0	0	3	3	3	0	0	0	3	3	3	0	0	0	23.4	23.4	23.4	0	0	0	119190000	42920000	40016000	36250000	0	0	0	8189600	2994900	2552700	2642000	0
Q9CZD3	Q9CZD3	Glycine--tRNA ligase	Gars1	sp|Q9CZD3|GARS_MOUSE Glycine--tRNA ligase OS=Mus musculus OX=10090 GN=Gars1 PE=1 SV=1	1	3	3	3	5.9	81.877	729	17.951	51	2	3	1	0	0	0	2	3	1	0	0	0	2	3	1	0	0	0	4.4	5.9	2.7	0	0	0	26197000	11946000	11524000	2727500	0	0	0	513660	234230	225950	53481	0
Q99JI6;P62835	Q99JI6;P62835	Ras-related protein Rap-1b;Ras-related protein Rap-1A	Rap1b;Rap1a	sp|Q99JI6|RAP1B_MOUSE Ras-related protein Rap-1b OS=Mus musculus OX=10090 GN=Rap1b PE=1 SV=2;sp|P62835|RAP1A_MOUSE Ras-related protein Rap-1A OS=Mus musculus OX=10090 GN=Rap1a PE=1 SV=1	2	3	3	3	12	20.825	184	17.95	12	3	2	3	0	0	0	3	2	3	0	0	0	3	2	3	0	0	0	12	11.4	12	0	0	0	127760000	46548000	41901000	39312000	0	0	0	10079000	3527000	3491700	3059900	0
Q8BI72	Q8BI72	CDKN2A-interacting protein	Cdkn2aip	sp|Q8BI72|CARF_MOUSE CDKN2A-interacting protein OS=Mus musculus OX=10090 GN=Cdkn2aip PE=1 SV=1	1	3	3	3	7.1	59.744	563	17.929	35	1	2	3	0	0	0	1	2	3	0	0	0	1	2	3	0	0	0	2.3	4.8	7.1	0	0	0	28325000	5989800	11407000	10928000	0	0	0	809280	171140	325900	312240	0
Q5SUE7	Q5SUE7	Adenosine deaminase domain-containing protein 1	Adad1	sp|Q5SUE7|ADAD1_MOUSE Adenosine deaminase domain-containing protein 1 OS=Mus musculus OX=10090 GN=Adad1 PE=1 SV=1	1	3	3	3	7.4	67.839	619	17.927	44	3	3	3	0	0	0	3	3	3	0	0	0	3	3	3	0	0	0	7.4	7.4	7.4	0	0	0	94087000	25077000	32167000	36843000	0	0	0	2138300	569930	731080	837330	0
Q9CQ43	Q9CQ43	Deoxyuridine 5-triphosphate nucleotidohydrolase	Dut	sp|Q9CQ43|DUT_MOUSE Deoxyuridine 5-triphosphate nucleotidohydrolase OS=Mus musculus OX=10090 GN=Dut PE=1 SV=1	1	2	2	2	16.7	17.384	162	17.918	11	1	2	2	1	0	0	1	2	2	1	0	0	1	2	2	1	0	0	10.5	16.7	16.7	6.2	0	0	136310000	15595000	52069000	63972000	4671400	0	0	3909700	1417800	1296400	1195600	424670
Q02248	Q02248	Catenin beta-1	Ctnnb1	sp|Q02248|CTNB1_MOUSE Catenin beta-1 OS=Mus musculus OX=10090 GN=Ctnnb1 PE=1 SV=1	1	3	3	3	5	85.47	781	17.895	43	3	2	3	0	0	0	3	2	3	0	0	0	3	2	3	0	0	0	5	3.5	5	0	0	0	48121000	18715000	13204000	16203000	0	0	0	1119100	435230	307060	376810	0
Q5SUF2	Q5SUF2	Luc7-like protein 3	Luc7l3	sp|Q5SUF2|LC7L3_MOUSE Luc7-like protein 3 OS=Mus musculus OX=10090 GN=Luc7l3 PE=1 SV=1	1	2	2	2	7.4	51.45	432	17.893	21	2	2	2	0	0	0	2	2	2	0	0	0	2	2	2	0	0	0	7.4	7.4	7.4	0	0	0	65092000	21797000	20927000	22369000	0	0	0	3099600	1037900	996500	1065200	0
Q8R2G4	Q8R2G4	Ecto-ADP-ribosyltransferase 3	Art3	sp|Q8R2G4|NAR3_MOUSE Ecto-ADP-ribosyltransferase 3 OS=Mus musculus OX=10090 GN=Art3 PE=1 SV=2	1	3	3	3	7.5	42.014	371	17.815	23	3	3	3	0	0	0	3	3	3	0	0	0	3	3	3	0	0	0	7.5	7.5	7.5	0	0	0	79846000	25227000	28422000	26197000	0	0	0	1858000	517110	763520	577340	0
Q9DCW4	Q9DCW4	Electron transfer flavoprotein subunit beta	Etfb	sp|Q9DCW4|ETFB_MOUSE Electron transfer flavoprotein subunit beta OS=Mus musculus OX=10090 GN=Etfb PE=1 SV=3	1	3	3	3	16.9	27.623	255	17.758	14	2	2	3	0	0	0	2	2	3	0	0	0	2	2	3	0	0	0	12.9	12.9	16.9	0	0	0	28352000	7461100	10165000	10726000	0	0	0	1031100	264030	355370	411710	0
Q8CDG3	Q8CDG3	Deubiquitinating protein VCPIP1	Vcpip1	sp|Q8CDG3|VCIP1_MOUSE Deubiquitinating protein VCPIP1 OS=Mus musculus OX=10090 GN=Vcpip1 PE=1 SV=1	1	3	3	3	3.4	134.5	1220	17.718	79	1	2	2	0	0	0	1	2	2	0	0	0	1	2	2	0	0	0	1.3	2.1	2.6	0	0	0	26438000	4613300	5031200	16793000	0	0	0	334650	58397	63686	212570	0
P61202	P61202	COP9 signalosome complex subunit 2	Cops2	sp|P61202|CSN2_MOUSE COP9 signalosome complex subunit 2 OS=Mus musculus OX=10090 GN=Cops2 PE=1 SV=1	1	3	3	3	6.8	51.596	443	17.684	25	2	2	3	0	0	0	2	2	3	0	0	0	2	2	3	0	0	0	4.5	4.5	6.8	0	0	0	86343000	29837000	22433000	34072000	0	0	0	764350	297270	234260	232810	0
P52430	P52430	Serum paraoxonase/arylesterase 1	Pon1	sp|P52430|PON1_MOUSE Serum paraoxonase/arylesterase 1 OS=Mus musculus OX=10090 GN=Pon1 PE=1 SV=2	1	2	2	2	7	39.565	355	17.666	19	2	2	2	0	0	0	2	2	2	0	0	0	2	2	2	0	0	0	7	7	7	0	0	0	218340000	68704000	81508000	68132000	0	0	0	7087000	2317100	2463200	2306700	0
A0A140T8M9;A0A140T8M0;A0A0B4J1I0;A0A075B5N0;A0A075B5K8;A0A140T8N1;P01631	A0A140T8M9;A0A140T8M0;A0A0B4J1I0;A0A075B5N0;A0A075B5K8;A0A140T8N1;P01631	Immunoglobulin kappa chain variable 1-122 (Fragment);Immunoglobulin kappa variable 1-117 (Fragment)	Igkv1-122;Igkv1-117	tr|A0A140T8M9|A0A140T8M9_MOUSE Immunoglobulin kappa chain variable 1-122 (Fragment) OS=Mus musculus OX=10090 GN=Igkv1-122 PE=1 SV=2;tr|A0A140T8M0|A0A140T8M0_MOUSE Immunoglobulin kappa variable 1-117 (Fragment) OS=Mus musculus OX=10090 GN=Igkv1-117 PE=1 SV=	7	1	1	1	10.9	13.117	119	17.628	5	1	1	1	1	1	1	1	1	1	1	1	1	1	1	1	1	1	1	10.9	10.9	10.9	10.9	10.9	10.9	128260000	21192000	13211000	12697000	40799000	18315000	22041000	25651000	4238400	2642200	2539500	8159900
Q8R1A4;Q8C147	Q8R1A4	Dedicator of cytokinesis protein 7	Dock7	sp|Q8R1A4|DOCK7_MOUSE Dedicator of cytokinesis protein 7 OS=Mus musculus OX=10090 GN=Dock7 PE=1 SV=3	2	3	3	3	1.9	241.44	2130	17.594	122	2	3	2	0	0	0	2	3	2	0	0	0	2	3	2	0	0	0	1.4	1.9	1.4	0	0	0	31053000	8200100	15085000	7767900	0	0	0	57196	19207	37988	63671	0
Q9R0P3	Q9R0P3	S-formylglutathione hydrolase	Esd	sp|Q9R0P3|ESTD_MOUSE S-formylglutathione hydrolase OS=Mus musculus OX=10090 GN=Esd PE=1 SV=1	1	3	3	3	16	31.319	282	17.578	16	3	3	3	0	0	0	3	3	3	0	0	0	3	3	3	0	0	0	16	16	16	0	0	0	126130000	40415000	50221000	35498000	0	0	0	3068100	806500	1355600	906050	0
Q9JJA4	Q9JJA4	Ribosome biogenesis protein WDR12	Wdr12	sp|Q9JJA4|WDR12_MOUSE Ribosome biogenesis protein WDR12 OS=Mus musculus OX=10090 GN=Wdr12 PE=1 SV=1	1	3	3	3	10.9	47.346	423	17.535	23	3	3	3	0	0	0	3	3	3	0	0	0	3	3	3	0	0	0	10.9	10.9	10.9	0	0	0	70318000	24608000	20885000	24825000	0	0	0	1726800	584930	546150	595690	0
Q9EPK7	Q9EPK7	Exportin-7	Xpo7	sp|Q9EPK7|XPO7_MOUSE Exportin-7 OS=Mus musculus OX=10090 GN=Xpo7 PE=1 SV=3	1	3	3	3	3	123.81	1087	17.47	58	3	3	2	0	0	0	3	3	2	0	0	0	3	3	2	0	0	0	3	3	2	0	0	0	49159000	16963000	20942000	11254000	0	0	0	847570	292460	361070	194040	0
P21981	P21981	Protein-glutamine gamma-glutamyltransferase 2	Tgm2	sp|P21981|TGM2_MOUSE Protein-glutamine gamma-glutamyltransferase 2 OS=Mus musculus OX=10090 GN=Tgm2 PE=1 SV=4	1	3	3	3	6	77.06	686	17.456	38	1	2	2	0	0	0	1	2	2	0	0	0	1	2	2	0	0	0	3.1	4.8	2.9	0	0	0	22888000	10136000	12752000	0	0	0	0	602310	266730	335580	0	0
Q61033	Q61033	Lamina-associated polypeptide 2, isoforms alpha/zeta	Tmpo	sp|Q61033|LAP2A_MOUSE Lamina-associated polypeptide 2, isoforms alpha/zeta OS=Mus musculus OX=10090 GN=Tmpo PE=1 SV=4	1	3	3	3	6.3	75.167	693	17.455	42	3	3	2	0	0	0	3	3	2	0	0	0	3	3	2	0	0	0	6.3	6.3	4	0	0	0	59546000	20625000	22886000	16036000	0	0	0	1417800	491070	544900	381800	0
Q91YR7	Q91YR7	Pre-mRNA-processing factor 6	Prpf6	sp|Q91YR7|PRP6_MOUSE Pre-mRNA-processing factor 6 OS=Mus musculus OX=10090 GN=Prpf6 PE=1 SV=1	1	3	3	3	4.4	106.72	941	17.44	62	2	3	3	0	0	0	2	3	3	0	0	0	2	3	3	0	0	0	2.6	4.4	4.4	0	0	0	61330000	18799000	22454000	20077000	0	0	0	631400	165520	250810	215060	0
Q91VS7	Q91VS7	Microsomal glutathione S-transferase 1	Mgst1	sp|Q91VS7|MGST1_MOUSE Microsomal glutathione S-transferase 1 OS=Mus musculus OX=10090 GN=Mgst1 PE=1 SV=3	1	3	3	3	26.5	17.551	155	17.423	6	2	3	3	0	0	0	2	3	3	0	0	0	2	3	3	0	0	0	16.1	26.5	26.5	0	0	0	100280000	22515000	40663000	37101000	0	0	0	13812000	3752500	5508600	4550600	0
Q8VBT0	Q8VBT0	Thioredoxin-related transmembrane protein 1	Tmx1	sp|Q8VBT0|TMX1_MOUSE Thioredoxin-related transmembrane protein 1 OS=Mus musculus OX=10090 GN=Tmx1 PE=1 SV=1	1	3	3	3	13.3	31.395	278	17.413	11	2	3	2	0	0	0	2	3	2	0	0	0	2	3	2	0	0	0	9	13.3	9	0	0	0	44990000	18094000	11377000	15519000	0	0	0	4090000	1644900	1034300	1410800	0
Q91WM2	Q91WM2	Haloacid dehalogenase-like hydrolase domain-containing 5	Hdhd5	sp|Q91WM2|HDHD5_MOUSE Haloacid dehalogenase-like hydrolase domain-containing 5 OS=Mus musculus OX=10090 GN=Hdhd5 PE=1 SV=1	1	1	1	1	4.1	46.306	419	17.389	22	1	1	1	0	0	0	1	1	1	0	0	0	1	1	1	0	0	0	4.1	4.1	4.1	0	0	0	47628000	14663000	18317000	14648000	0	0	0	2164900	666480	832590	665840	0
Q9WV92	Q9WV92	Band 4.1-like protein 3	Epb41l3	sp|Q9WV92|E41L3_MOUSE Band 4.1-like protein 3 OS=Mus musculus OX=10090 GN=Epb41l3 PE=1 SV=1	1	4	3	3	8.1	103.34	929	17.313	57	3	4	4	0	0	0	2	3	3	0	0	0	2	3	3	0	0	0	5.8	8.1	8.1	0	0	0	63154000	16677000	20551000	25927000	0	0	0	1108000	292580	360540	454850	0
B9EJR8	B9EJR8	Dynein axonemal assembly factor 5	Dnaaf5	sp|B9EJR8|DAAF5_MOUSE Dynein axonemal assembly factor 5 OS=Mus musculus OX=10090 GN=Dnaaf5 PE=1 SV=1	1	3	3	3	4	93.85	853	17.273	51	2	3	2	0	0	0	2	3	2	0	0	0	2	3	2	0	0	0	2.6	4	2.6	0	0	0	59628000	21471000	20321000	17837000	0	0	0	1113800	420990	343070	349740	0
P20108	P20108	Thioredoxin-dependent peroxide reductase, mitochondrial	Prdx3	sp|P20108|PRDX3_MOUSE Thioredoxin-dependent peroxide reductase, mitochondrial OS=Mus musculus OX=10090 GN=Prdx3 PE=1 SV=1	1	3	3	3	20.6	28.127	257	17.268	17	3	2	3	0	0	0	3	2	3	0	0	0	3	2	3	0	0	0	20.6	8.6	20.6	0	0	0	104790000	38843000	28802000	37149000	0	0	0	4454200	1393300	1694200	1366700	0
O70252	O70252	Heme oxygenase 2	Hmox2	sp|O70252|HMOX2_MOUSE Heme oxygenase 2 OS=Mus musculus OX=10090 GN=Hmox2 PE=1 SV=1	1	3	3	3	14	35.738	315	17.253	18	0	3	1	0	0	0	0	3	1	0	0	0	0	3	1	0	0	0	0	14	3.8	0	0	0	21344000	0	19987000	1357200	0	0	0	598830	0	523430	75400	0
O55023	O55023	Inositol monophosphatase 1	Impa1	sp|O55023|IMPA1_MOUSE Inositol monophosphatase 1 OS=Mus musculus OX=10090 GN=Impa1 PE=1 SV=1	1	3	3	3	11.9	30.436	277	17.215	16	3	3	3	0	0	0	3	3	3	0	0	0	3	3	3	0	0	0	11.9	11.9	11.9	0	0	0	171100000	69611000	45541000	55947000	0	0	0	10694000	4350700	2846300	3496700	0
P53395	P53395	Lipoamide acyltransferase component of branched-chain alpha-keto acid dehydrogenase complex, mitochondrial	Dbt	sp|P53395|ODB2_MOUSE Lipoamide acyltransferase component of branched-chain alpha-keto acid dehydrogenase complex, mitochondrial OS=Mus musculus OX=10090 GN=Dbt PE=1 SV=2	1	3	3	3	6.6	53.246	482	17.158	32	3	2	1	0	1	0	3	2	1	0	1	0	3	2	1	0	1	0	6.6	4.4	1.9	0	2.3	0	36750000	20443000	6917600	7575200	0	1814400	0	1083200	603470	186300	236720	0
P00405	P00405	Cytochrome c oxidase subunit 2	Mtco2	sp|P00405|COX2_MOUSE Cytochrome c oxidase subunit 2 OS=Mus musculus OX=10090 GN=Mtco2 PE=1 SV=1	1	2	2	2	11.5	25.976	227	17.108	8	1	2	1	0	0	0	1	2	1	0	0	0	1	2	1	0	0	0	4.4	11.5	4.4	0	0	0	245160000	90028000	86886000	68247000	0	0	0	30645000	11254000	10861000	8530800	0
O35841	O35841	Apoptosis inhibitor 5	Api5	sp|O35841|API5_MOUSE Apoptosis inhibitor 5 OS=Mus musculus OX=10090 GN=Api5 PE=1 SV=2	1	3	3	3	7.1	56.784	504	17.097	34	0	3	1	0	0	0	0	3	1	0	0	0	0	3	1	0	0	0	0	7.1	2.2	0	0	0	38094000	0	28975000	9118800	0	0	0	1120400	0	852200	268200	0
Q149C2	Q149C2	TRAF3-interacting protein 1	Traf3ip1	sp|Q149C2|MIPT3_MOUSE TRAF3-interacting protein 1 OS=Mus musculus OX=10090 GN=Traf3ip1 PE=1 SV=2	1	3	3	3	5	71.037	625	17.058	30	2	2	2	0	0	0	2	2	2	0	0	0	2	2	2	0	0	0	3.4	3.4	3.4	0	0	0	30701000	8369800	10749000	11582000	0	0	0	76804	278990	358290	76804	0
P24270	P24270	Catalase	Cat	sp|P24270|CATA_MOUSE Catalase OS=Mus musculus OX=10090 GN=Cat PE=1 SV=4	1	3	3	3	7	59.795	527	17.047	35	3	3	3	0	0	0	3	3	3	0	0	0	3	3	3	0	0	0	7	7	7	0	0	0	59986000	22624000	21383000	15978000	0	0	0	1266700	487960	442700	336010	0
Q91XQ0	Q91XQ0	Dynein axonemal heavy chain 8	Dnah8	sp|Q91XQ0|DYH8_MOUSE Dynein axonemal heavy chain 8 OS=Mus musculus OX=10090 GN=Dnah8 PE=1 SV=2	1	3	3	3	0.6	541.23	4731	17.041	295	2	2	2	0	0	0	2	2	2	0	0	0	2	2	2	0	0	0	0.4	0.4	0.4	0	0	0	12688000	3839600	5265000	3583400	0	0	0	43010	13016	17848	12147	0
Q8BGC0	Q8BGC0	HIV Tat-specific factor 1 homolog	Htatsf1	sp|Q8BGC0|HTSF1_MOUSE HIV Tat-specific factor 1 homolog OS=Mus musculus OX=10090 GN=Htatsf1 PE=1 SV=1	1	3	3	3	4.9	86.239	757	17.032	53	1	2	2	0	0	0	1	2	2	0	0	0	1	2	2	0	0	0	1.8	3.2	3.6	0	0	0	9345100	3082200	2732600	3530300	0	0	0	176320	58155	51558	66610	0
Q80X68	Q80X68	Citrate synthase	Csl	tr|Q80X68|Q80X68_MOUSE Citrate synthase OS=Mus musculus OX=10090 GN=Csl PE=1 SV=1	1	5	2	2	13.9	52.325	466	17.032	24	5	5	5	1	1	0	2	2	2	0	0	0	2	2	2	0	0	0	13.9	13.9	13.9	2.4	2.4	0	58275000	23226000	17632000	17416000	0	0	0	969710	362740	272190	334780	0
Q8VCW8	Q8VCW8	Medium-chain acyl-CoA ligase ACSF2, mitochondrial	Acsf2	sp|Q8VCW8|ACSF2_MOUSE Medium-chain acyl-CoA ligase ACSF2, mitochondrial OS=Mus musculus OX=10090 GN=Acsf2 PE=1 SV=1	1	3	3	3	8.1	67.95	615	17.032	29	3	2	2	0	0	0	3	2	2	0	0	0	3	2	2	0	0	0	8.1	5.5	5.5	0	0	0	55726000	30960000	13093000	11673000	0	0	0	1054700	381730	346820	326140	0
Q9R190	Q9R190	Metastasis-associated protein MTA2	Mta2	sp|Q9R190|MTA2_MOUSE Metastasis-associated protein MTA2 OS=Mus musculus OX=10090 GN=Mta2 PE=1 SV=1	1	3	3	3	6.1	75.029	668	17.014	53	2	3	2	0	0	0	2	3	2	0	0	0	2	3	2	0	0	0	4.6	6.1	4.6	0	0	0	25555000	11227000	7696300	6632000	0	0	0	241820	92920	73680	75224	0
P55937	P55937	Golgin subfamily A member 3	Golga3	sp|P55937|GOGA3_MOUSE Golgin subfamily A member 3 OS=Mus musculus OX=10090 GN=Golga3 PE=1 SV=3	1	3	3	3	2.8	167.22	1487	17.011	96	2	2	3	0	0	1	2	2	3	0	0	1	2	2	3	0	0	1	2.1	2.1	2.8	0	0	1	45790000	10928000	11443000	20595000	0	0	2824400	86282	64023	68490	86282	0
A0A075B5M7;A0A0B4J1J2;A0A0B4J1J1	A0A075B5M7;A0A0B4J1J2;A0A0B4J1J1	Immunoglobulin kappa variable 5-39;Immunoglobulin kappa chain variable 5-43 (Fragment);	Igkv5-39;Igkv5-43;	tr|A0A075B5M7|A0A075B5M7_MOUSE Immunoglobulin kappa variable 5-39 OS=Mus musculus OX=10090 GN=Igkv5-39 PE=1 SV=7;tr|A0A0B4J1J2|A0A0B4J1J2_MOUSE Immunoglobulin kappa chain variable 5-43 (Fragment) OS=Mus musculus OX=10090 GN=Igkv5-43 PE=1 SV=1;tr|A0A0B4J1J1	3	2	2	2	31.6	10.345	95	17.01	5	0	0	0	2	0	0	0	0	0	2	0	0	0	0	0	2	0	0	0	0	0	31.6	0	0	0	0	0	0	0	0	0	0	0	0	0	0
Q91Z53	Q91Z53	Glyoxylate reductase/hydroxypyruvate reductase	Grhpr	sp|Q91Z53|GRHPR_MOUSE Glyoxylate reductase/hydroxypyruvate reductase OS=Mus musculus OX=10090 GN=Grhpr PE=1 SV=1	1	3	3	3	11.6	35.328	328	16.977	15	2	3	1	1	0	0	2	3	1	1	0	0	2	3	1	1	0	0	8.5	11.6	3.7	4.9	0	0	37887000	14935000	15591000	6665000	695070	0	0	1940100	711730	783990	444340	46338
P60229	P60229	Eukaryotic translation initiation factor 3 subunit E	Eif3e	sp|P60229|EIF3E_MOUSE Eukaryotic translation initiation factor 3 subunit E OS=Mus musculus OX=10090 GN=Eif3e PE=1 SV=1	1	3	3	3	9	52.22	445	16.953	32	2	3	2	0	0	0	2	3	2	0	0	0	2	3	2	0	0	0	7	9	7	0	0	0	61104000	29485000	13451000	18168000	0	0	0	700640	296520	178400	225730	0
Q8CCS6	Q8CCS6	Polyadenylate-binding protein 2	Pabpn1	sp|Q8CCS6|PABP2_MOUSE Polyadenylate-binding protein 2 OS=Mus musculus OX=10090 GN=Pabpn1 PE=1 SV=3	1	2	2	2	8.9	32.296	302	16.947	15	2	2	2	0	0	0	2	2	2	0	0	0	2	2	2	0	0	0	8.9	8.9	8.9	0	0	0	73294000	29560000	16611000	27122000	0	0	0	4886300	1970700	1107400	1808200	0
Q9CPT4	Q9CPT4	Myeloid-derived growth factor	Mydgf	sp|Q9CPT4|MYDGF_MOUSE Myeloid-derived growth factor OS=Mus musculus OX=10090 GN=Mydgf PE=1 SV=1	1	3	3	3	22.9	17.982	166	16.923	9	3	3	3	1	1	1	3	3	3	1	1	1	3	3	3	1	1	1	22.9	22.9	22.9	9	9	9	106590000	30890000	33949000	37269000	1822800	1990600	669930	8256100	2329200	2738800	3188100	202530
Q9D1D4	Q9D1D4	Transmembrane emp24 domain-containing protein 10	Tmed10	sp|Q9D1D4|TMEDA_MOUSE Transmembrane emp24 domain-containing protein 10 OS=Mus musculus OX=10090 GN=Tmed10 PE=1 SV=1	1	2	2	2	10.5	24.911	219	16.898	11	2	2	1	0	0	0	2	2	1	0	0	0	2	2	1	0	0	0	10.5	10.5	5	0	0	0	134350000	61756000	48390000	24207000	0	0	0	8136900	3368500	2567700	2200700	0
Q8JZQ2	Q8JZQ2	AFG3-like protein 2	Afg3l2	sp|Q8JZQ2|AFG32_MOUSE AFG3-like protein 2 OS=Mus musculus OX=10090 GN=Afg3l2 PE=1 SV=1	1	2	2	2	3.4	89.518	802	16.847	53	1	2	1	0	0	0	1	2	1	0	0	0	1	2	1	0	0	0	1.4	3.4	1.4	0	0	0	9017900	3187800	3209400	2620700	0	0	0	170150	60146	60555	49447	0
Q9ERU9	Q9ERU9	E3 SUMO-protein ligase RanBP2	Ranbp2	sp|Q9ERU9|RBP2_MOUSE E3 SUMO-protein ligase RanBP2 OS=Mus musculus OX=10090 GN=Ranbp2 PE=1 SV=2	1	3	3	3	1.2	341.12	3053	16.823	209	1	3	2	0	0	0	1	3	2	0	0	0	1	3	2	0	0	0	0.3	1.2	0.9	0	0	0	44453000	19514000	22276000	2662300	0	0	0	212690	93368	106590	12738	0
Q9QXS1	Q9QXS1	Plectin	Plec	sp|Q9QXS1|PLEC_MOUSE Plectin OS=Mus musculus OX=10090 GN=Plec PE=1 SV=3	1	3	3	3	0.8	534.18	4691	16.716	345	1	1	3	0	0	0	1	1	3	0	0	0	1	1	3	0	0	0	0.3	0.3	0.8	0	0	0	20067000	7034600	6573700	6459000	0	0	0	58166	20390	19054	18722	0
P62897	P62897	Cytochrome c, somatic	Cycs	sp|P62897|CYC_MOUSE Cytochrome c, somatic OS=Mus musculus OX=10090 GN=Cycs PE=1 SV=2	1	2	2	2	23.8	11.605	105	16.697	8	2	2	2	1	1	1	2	2	2	1	1	1	2	2	2	1	1	1	23.8	23.8	23.8	10.5	10.5	10.5	124580000	33542000	46613000	40876000	1434900	1657000	452180	7481800	1927600	3312500	2241700	179360
Q9Z2N8	Q9Z2N8	Actin-like protein 6A	Actl6a	sp|Q9Z2N8|ACL6A_MOUSE Actin-like protein 6A OS=Mus musculus OX=10090 GN=Actl6a PE=1 SV=2	1	2	2	2	6.5	47.447	429	16.67	22	2	2	2	0	0	0	2	2	2	0	0	0	2	2	2	0	0	0	6.5	6.5	6.5	0	0	0	215050000	91079000	50766000	73204000	0	0	0	2160000	895790	546310	717880	0
Q9QYJ3;Q9D832	Q9QYJ3	DnaJ homolog subfamily B member 1	Dnajb1	sp|Q9QYJ3|DNJB1_MOUSE DnaJ homolog subfamily B member 1 OS=Mus musculus OX=10090 GN=Dnajb1 PE=1 SV=3	2	3	3	3	9.4	38.167	340	16.648	21	1	3	2	0	0	0	1	3	2	0	0	0	1	3	2	0	0	0	3.5	9.4	6.5	0	0	0	21596000	2407400	11159000	8029100	0	0	0	1028400	114640	531390	382340	0
Q01768	Q01768	Nucleoside diphosphate kinase B	Nme2	sp|Q01768|NDKB_MOUSE Nucleoside diphosphate kinase B OS=Mus musculus OX=10090 GN=Nme2 PE=1 SV=1	1	4	2	2	34.9	17.363	152	16.625	14	4	4	4	3	2	1	2	2	2	1	0	0	2	2	2	1	0	0	34.9	34.9	34.9	28.3	19.1	7.9	268790000	47685000	102720000	112570000	5821200	0	0	11216000	2050900	4344800	4819900	415800
Q63844;P63085	Q63844;P63085	Mitogen-activated protein kinase 3;Mitogen-activated protein kinase 1	Mapk3;Mapk1	sp|Q63844|MK03_MOUSE Mitogen-activated protein kinase 3 OS=Mus musculus OX=10090 GN=Mapk3 PE=1 SV=5;sp|P63085|MK01_MOUSE Mitogen-activated protein kinase 1 OS=Mus musculus OX=10090 GN=Mapk1 PE=1 SV=3	2	2	2	2	7.1	43.066	380	16.208	23	2	2	2	0	0	0	2	2	2	0	0	0	2	2	2	0	0	0	7.1	7.1	7.1	0	0	0	46738000	14428000	15651000	16659000	0	0	0	971520	346500	329710	295310	0
P30999	P30999	Catenin delta-1	Ctnnd1	sp|P30999|CTND1_MOUSE Catenin delta-1 OS=Mus musculus OX=10090 GN=Ctnnd1 PE=1 SV=2	1	2	2	2	2.9	104.92	938	16.199	55	2	2	2	0	0	0	2	2	2	0	0	0	2	2	2	0	0	0	2.9	2.9	2.9	0	0	0	35087000	8530200	14661000	11896000	0	0	0	293770	62341	130270	101160	0
Q9D1P4	Q9D1P4	Cysteine and histidine-rich domain-containing protein 1	Chordc1	sp|Q9D1P4|CHRD1_MOUSE Cysteine and histidine-rich domain-containing protein 1 OS=Mus musculus OX=10090 GN=Chordc1 PE=1 SV=1	1	2	2	2	10	37.35	331	16.16	24	1	2	1	0	0	0	1	2	1	0	0	0	1	2	1	0	0	0	5.4	10	5.4	0	0	0	38004000	6494200	17028000	14482000	0	0	0	200080	270590	200080	603410	0
O88685	O88685	26S proteasome regulatory subunit 6A	Psmc3	sp|O88685|PRS6A_MOUSE 26S proteasome regulatory subunit 6A OS=Mus musculus OX=10090 GN=Psmc3 PE=1 SV=2	1	2	2	2	7.9	49.548	442	16.037	27	2	2	2	0	0	0	2	2	2	0	0	0	2	2	2	0	0	0	7.9	7.9	7.9	0	0	0	86380000	32725000	23796000	29859000	0	0	0	3199300	1212000	881350	1105900	0
Q9CXW4	Q9CXW4	Large ribosomal subunit protein uL5	Rpl11	sp|Q9CXW4|RL11_MOUSE Large ribosomal subunit protein uL5 OS=Mus musculus OX=10090 GN=Rpl11 PE=1 SV=4	1	2	2	2	14.6	20.252	178	15.928	10	2	2	2	0	0	0	2	2	2	0	0	0	2	2	2	0	0	0	14.6	14.6	14.6	0	0	0	237610000	86147000	78196000	73265000	0	0	0	23761000	8614700	7819600	7326500	0
P67984	P67984	Large ribosomal subunit protein eL22	Rpl22	sp|P67984|RL22_MOUSE Large ribosomal subunit protein eL22 OS=Mus musculus OX=10090 GN=Rpl22 PE=1 SV=2	1	2	2	2	18.8	14.759	128	15.764	6	2	2	2	1	1	0	2	2	2	1	1	0	2	2	2	1	1	0	18.8	18.8	18.8	10.2	10.2	0	244840000	79357000	85735000	74411000	3278200	2060100	0	40807000	13226000	14289000	12402000	546360
P26516	P26516	26S proteasome non-ATPase regulatory subunit 7	Psmd7	sp|P26516|PSMD7_MOUSE 26S proteasome non-ATPase regulatory subunit 7 OS=Mus musculus OX=10090 GN=Psmd7 PE=1 SV=2	1	1	1	1	3.7	36.539	321	15.678	15	1	1	1	0	0	0	1	1	1	0	0	0	1	1	1	0	0	0	3.7	3.7	3.7	0	0	0	115940000	14232000	62345000	39365000	0	0	0	3770300	515720	2093700	1160900	0
Q9JJI8	Q9JJI8	Large ribosomal subunit protein eL38	Rpl38	sp|Q9JJI8|RL38_MOUSE Large ribosomal subunit protein eL38 OS=Mus musculus OX=10090 GN=Rpl38 PE=1 SV=3	1	2	2	2	35.7	8.2038	70	15.608	3	2	2	2	1	0	0	2	2	2	1	0	0	2	2	2	1	0	0	35.7	35.7	35.7	18.6	0	0	280810000	113970000	90183000	75112000	1535900	0	0	17408000	8685000	7558600	1164400	511980
P36993	P36993	Protein phosphatase 1B	Ppm1b	sp|P36993|PPM1B_MOUSE Protein phosphatase 1B OS=Mus musculus OX=10090 GN=Ppm1b PE=1 SV=1	1	2	2	2	7.9	42.795	390	15.562	24	2	2	1	0	0	0	2	2	1	0	0	0	2	2	1	0	0	0	7.9	7.9	4.6	0	0	0	15769000	5297800	6051400	4419900	0	0	0	657050	220740	252140	184160	0
B2RPU8;Q9D1L0	B2RPU8;Q9D1L0	Coiled-coil-helix-coiled-coil-helix domain containing 2-like;Coiled-coil-helix-coiled-coil-helix domain-containing protein 2	Zbed5;Chchd2	tr|B2RPU8|B2RPU8_MOUSE Coiled-coil-helix-coiled-coil-helix domain containing 2-like OS=Mus musculus OX=10090 GN=Zbed5 PE=1 SV=1;sp|Q9D1L0|CHCH2_MOUSE Coiled-coil-helix-coiled-coil-helix domain-containing protein 2 OS=Mus musculus OX=10090 GN=Chchd2 PE=2 SV	2	2	2	2	4.9	84.266	756	15.469	46	2	2	2	1	1	1	2	2	2	1	1	1	2	2	2	1	1	1	4.9	4.9	4.9	3.2	3.2	3.2	121200000	38906000	37622000	38316000	3664300	1683600	1007300	424780	129200	138970	156600	79660
Q922D8	Q922D8	C-1-tetrahydrofolate synthase, cytoplasmic	Mthfd1	sp|Q922D8|C1TC_MOUSE C-1-tetrahydrofolate synthase, cytoplasmic OS=Mus musculus OX=10090 GN=Mthfd1 PE=1 SV=4	1	2	2	2	3	101.2	935	15.452	56	1	1	2	0	0	0	1	1	2	0	0	0	1	1	2	0	0	0	1.7	1.7	3	0	0	0	21767000	5897300	8222000	7648100	0	0	0	388700	105310	146820	136570	0
Q99LD4	Q99LD4	COP9 signalosome complex subunit 1	Gps1	sp|Q99LD4|CSN1_MOUSE COP9 signalosome complex subunit 1 OS=Mus musculus OX=10090 GN=Gps1 PE=1 SV=1	1	2	2	2	5.7	53.442	471	15.157	26	2	2	2	0	0	0	2	2	2	0	0	0	2	2	2	0	0	0	5.7	5.7	5.7	0	0	0	111160000	35608000	37628000	37921000	0	0	0	2342500	674630	832250	835600	0
Q9WVR4	Q9WVR4	RNA-binding protein FXR2	Fxr2	sp|Q9WVR4|FXR2_MOUSE RNA-binding protein FXR2 OS=Mus musculus OX=10090 GN=Fxr2 PE=1 SV=1	1	2	2	1	4.9	73.742	673	15.106	42	0	2	0	0	0	0	0	2	0	0	0	0	0	1	0	0	0	0	0	4.9	0	0	0	0	42639000	0	42639000	0	0	0	0	392750	0	392750	0	0
Q2YDW2	Q2YDW2	Protein misato homolog 1	Msto1	sp|Q2YDW2|MSTO1_MOUSE Protein misato homolog 1 OS=Mus musculus OX=10090 GN=Msto1 PE=1 SV=1	1	2	2	2	4.7	61.23	556	15.054	35	2	1	1	0	0	0	2	1	1	0	0	0	2	1	1	0	0	0	4.7	2.2	2.2	0	0	0	27098000	7575400	10334000	9188900	0	0	0	774240	216440	295260	262540	0
P01029	P01029	Complement C4-B	C4b	sp|P01029|CO4B_MOUSE Complement C4-B OS=Mus musculus OX=10090 GN=C4b PE=1 SV=3	1	2	2	2	1.2	192.91	1738	15.048	94	1	2	1	2	2	2	1	2	1	2	2	2	1	2	1	2	2	2	0.5	1.2	0.5	1.2	1.2	1.2	309590000	49589000	72321000	61821000	30456000	78802000	16600000	3293500	527540	769370	657670	324000
Q9DAW6	Q9DAW6	U4/U6 small nuclear ribonucleoprotein Prp4	Prpf4	sp|Q9DAW6|PRP4_MOUSE U4/U6 small nuclear ribonucleoprotein Prp4 OS=Mus musculus OX=10090 GN=Prpf4 PE=1 SV=1	1	2	2	2	5	58.369	521	14.943	30	1	2	1	0	0	0	1	2	1	0	0	0	1	2	1	0	0	0	3.1	5	3.1	0	0	0	17713000	5946400	7326100	4440500	0	0	0	590440	198210	244200	148020	0
Q923G2	Q923G2	DNA-directed RNA polymerases I, II, and III subunit RPABC3	Polr2h	sp|Q923G2|RPAB3_MOUSE DNA-directed RNA polymerases I, II, and III subunit RPABC3 OS=Mus musculus OX=10090 GN=Polr2h PE=1 SV=3	1	2	2	2	16	17.143	150	14.936	10	2	2	2	0	0	0	2	2	2	0	0	0	2	2	2	0	0	0	16	16	16	0	0	0	38598000	12877000	14819000	10902000	0	0	0	3859800	1287700	1481900	1090200	0
Q8K212	Q8K212	Phosphofurin acidic cluster sorting protein 1	Pacs1	sp|Q8K212|PACS1_MOUSE Phosphofurin acidic cluster sorting protein 1 OS=Mus musculus OX=10090 GN=Pacs1 PE=1 SV=2	1	2	2	2	3	104.83	961	14.903	41	1	2	2	0	0	0	1	2	2	0	0	0	1	2	2	0	0	0	1.6	3	3	0	0	0	32578000	4859600	12434000	15285000	0	0	0	794590	118530	303270	372800	0
Q02105	Q02105	Complement C1q subcomponent subunit C	C1qc	sp|Q02105|C1QC_MOUSE Complement C1q subcomponent subunit C OS=Mus musculus OX=10090 GN=C1qc PE=1 SV=2	1	2	2	2	7.7	25.991	246	14.813	12	2	2	2	1	1	2	2	2	2	1	1	2	2	2	2	1	1	2	7.7	7.7	7.7	3.7	3.7	7.7	1497100000	568760000	477580000	400820000	22851000	14348000	12738000	124760000	47397000	39798000	33401000	1904200
Q8R0X7	Q8R0X7	Sphingosine-1-phosphate lyase 1	Sgpl1	sp|Q8R0X7|SGPL1_MOUSE Sphingosine-1-phosphate lyase 1 OS=Mus musculus OX=10090 GN=Sgpl1 PE=1 SV=1	1	2	2	2	5.5	63.676	568	14.794	33	2	2	1	0	0	0	2	2	1	0	0	0	2	2	1	0	0	0	5.5	5.5	2.6	0	0	0	32075000	14108000	11694000	6272700	0	0	0	660220	244310	225840	190080	0
Q3TDQ1	Q3TDQ1	Dolichyl-diphosphooligosaccharide--protein glycosyltransferase subunit STT3B	Stt3b	sp|Q3TDQ1|STT3B_MOUSE Dolichyl-diphosphooligosaccharide--protein glycosyltransferase subunit STT3B OS=Mus musculus OX=10090 GN=Stt3b PE=1 SV=2	1	2	2	2	3	93.245	823	14.776	37	2	2	2	0	0	0	2	2	2	0	0	0	2	2	2	0	0	0	3	3	3	0	0	0	54084000	16423000	17650000	20010000	0	0	0	647490	254980	189950	202560	0
Q61263	Q61263	Sterol O-acyltransferase 1	Soat1	sp|Q61263|SOAT1_MOUSE Sterol O-acyltransferase 1 OS=Mus musculus OX=10090 GN=Soat1 PE=1 SV=2	1	2	2	2	5.7	63.798	540	14.665	25	2	2	2	0	0	0	2	2	2	0	0	0	2	2	2	0	0	0	5.7	5.7	5.7	0	0	0	71009000	25126000	25992000	19891000	0	0	0	2840400	1005100	1039700	795660	0
F8VQC1	F8VQC1	Signal recognition particle subunit SRP72	Srp72	tr|F8VQC1|F8VQC1_MOUSE Signal recognition particle subunit SRP72 OS=Mus musculus OX=10090 GN=Srp72 PE=1 SV=1	1	2	2	2	3.6	74.656	671	14.649	40	2	0	1	0	0	0	2	0	1	0	0	0	2	0	1	0	0	0	3.6	0	1.6	0	0	0	17330000	8325500	0	9004300	0	0	0	433250	208140	0	225110	0
O89112	O89112	Glutathione S-transferase LANCL1	Lancl1	sp|O89112|LANC1_MOUSE Glutathione S-transferase LANCL1 OS=Mus musculus OX=10090 GN=Lancl1 PE=1 SV=1	1	2	2	2	6.3	45.341	399	14.519	21	2	2	2	0	0	0	2	2	2	0	0	0	2	2	2	0	0	0	6.3	6.3	6.3	0	0	0	223590000	47397000	94486000	81708000	0	0	0	7743000	1482400	3441700	2819000	0
Q9DCT2	Q9DCT2	NADH dehydrogenase [ubiquinone] iron-sulfur protein 3, mitochondrial	Ndufs3	sp|Q9DCT2|NDUS3_MOUSE NADH dehydrogenase [ubiquinone] iron-sulfur protein 3, mitochondrial OS=Mus musculus OX=10090 GN=Ndufs3 PE=1 SV=2	1	2	2	2	9.9	30.149	263	14.47	19	1	1	2	0	0	0	1	1	2	0	0	0	1	1	2	0	0	0	4.9	4.9	9.9	0	0	0	23247000	8382000	0	14865000	0	0	0	1223500	441160	0	782360	0
O35969	O35969	Guanidinoacetate N-methyltransferase	Gamt	sp|O35969|GAMT_MOUSE Guanidinoacetate N-methyltransferase OS=Mus musculus OX=10090 GN=Gamt PE=1 SV=1	1	2	2	2	15.7	26.336	236	14.403	10	2	2	2	0	2	0	2	2	2	0	2	0	2	2	2	0	2	0	15.7	15.7	15.7	0	15.7	0	185680000	27109000	47577000	42491000	0	68502000	0	18568000	2710900	4757700	4249100	0
Q8R016	Q8R016	Bleomycin hydrolase	Blmh	sp|Q8R016|BLMH_MOUSE Bleomycin hydrolase OS=Mus musculus OX=10090 GN=Blmh PE=1 SV=1	1	2	2	2	5.5	52.511	455	14.355	29	2	2	1	0	0	0	2	2	1	0	0	0	2	2	1	0	0	0	5.5	5.5	2.4	0	0	0	109780000	44657000	34557000	30571000	0	0	0	3785700	1539900	1191600	1054200	0
Q9JHW2	Q9JHW2	Omega-amidase NIT2	Nit2	sp|Q9JHW2|NIT2_MOUSE Omega-amidase NIT2 OS=Mus musculus OX=10090 GN=Nit2 PE=1 SV=1	1	2	2	2	9.4	30.501	276	14.323	19	2	1	2	0	0	0	2	1	2	0	0	0	2	1	2	0	0	0	9.4	5.4	9.4	0	0	0	12338000	4993600	3634700	3709400	0	0	0	649350	262820	191300	195230	0
P63082	P63082	V-type proton ATPase 16 kDa proteolipid subunit c	Atp6v0c	sp|P63082|VATL_MOUSE V-type proton ATPase 16 kDa proteolipid subunit c OS=Mus musculus OX=10090 GN=Atp6v0c PE=1 SV=1	1	1	1	1	11.6	15.808	155	14.321	4	1	1	1	0	0	0	1	1	1	0	0	0	1	1	1	0	0	0	11.6	11.6	11.6	0	0	0	48894000	14139000	19374000	15381000	0	0	0	12224000	3534800	4843400	3845300	0
P97742	P97742	Carnitine O-palmitoyltransferase 1, liver isoform	Cpt1a	sp|P97742|CPT1A_MOUSE Carnitine O-palmitoyltransferase 1, liver isoform OS=Mus musculus OX=10090 GN=Cpt1a PE=1 SV=4	1	2	2	2	3.6	88.25	773	14.316	44	1	2	1	0	0	0	1	2	1	0	0	0	1	2	1	0	0	0	1.9	3.6	1.9	0	0	0	26752000	7439200	11377000	7935100	0	0	0	532800	169070	183380	180340	0
Q91VH6	Q91VH6	Protein MEMO1	Memo1	sp|Q91VH6|MEMO1_MOUSE Protein MEMO1 OS=Mus musculus OX=10090 GN=Memo1 PE=1 SV=1	1	2	2	2	9.1	33.692	297	14.197	19	2	2	2	0	0	0	2	2	2	0	0	0	2	2	2	0	0	0	9.1	9.1	9.1	0	0	0	43094000	17796000	14261000	11036000	0	0	0	782490	255890	289380	237220	0
P63087;P62137	P63087;P62137	Serine/threonine-protein phosphatase PP1-gamma catalytic subunit;Serine/threonine-protein phosphatase PP1-alpha catalytic subunit	Ppp1cc;Ppp1ca	sp|P63087|PP1G_MOUSE Serine/threonine-protein phosphatase PP1-gamma catalytic subunit OS=Mus musculus OX=10090 GN=Ppp1cc PE=1 SV=1;sp|P62137|PP1A_MOUSE Serine/threonine-protein phosphatase PP1-alpha catalytic subunit OS=Mus musculus OX=10090 GN=Ppp1ca PE=1	2	7	2	2	23.8	36.983	323	14.197	18	6	6	7	0	0	0	2	2	2	0	0	0	2	2	2	0	0	0	21.1	21.1	23.8	0	0	0	96696000	32464000	36457000	27775000	0	0	0	3710700	1275700	1363500	1071500	0
D3Z3N4	D3Z3N4	Heterogeneous nuclear ribonucleoprotein H3	Hnrnph3	tr|D3Z3N4|D3Z3N4_MOUSE Heterogeneous nuclear ribonucleoprotein H3 OS=Mus musculus OX=10090 GN=Hnrnph3 PE=1 SV=1	1	2	2	2	7.5	36.869	346	14.18	20	2	2	1	0	0	0	2	2	1	0	0	0	2	2	1	0	0	0	7.5	7.5	3.5	0	0	0	68823000	23681000	35011000	10131000	0	0	0	3441200	1184000	1750600	506570	0
Q9D1Q6	Q9D1Q6	Endoplasmic reticulum resident protein 44	Erp44	sp|Q9D1Q6|ERP44_MOUSE Endoplasmic reticulum resident protein 44 OS=Mus musculus OX=10090 GN=Erp44 PE=1 SV=1	1	2	2	2	7.4	46.852	406	14.159	24	1	2	2	0	0	0	1	2	2	0	0	0	1	2	2	0	0	0	4.4	7.4	7.4	0	0	0	71191000	11537000	23051000	36604000	0	0	0	2966300	480690	960450	1525200	0
P47856	P47856	Glutamine--fructose-6-phosphate aminotransferase [isomerizing] 1	Gfpt1	sp|P47856|GFPT1_MOUSE Glutamine--fructose-6-phosphate aminotransferase [isomerizing] 1 OS=Mus musculus OX=10090 GN=Gfpt1 PE=1 SV=3	1	2	2	2	3.7	78.538	697	14.151	47	2	2	2	0	0	0	2	2	2	0	0	0	2	2	2	0	0	0	3.7	3.7	3.7	0	0	0	55749000	19649000	18162000	17937000	0	0	0	951530	340910	298870	311750	0
Q8R010	Q8R010	Aminoacyl tRNA synthase complex-interacting multifunctional protein 2	Aimp2	sp|Q8R010|AIMP2_MOUSE Aminoacyl tRNA synthase complex-interacting multifunctional protein 2 OS=Mus musculus OX=10090 GN=Aimp2 PE=1 SV=2	1	2	2	2	9.1	35.377	320	14.15	17	2	2	2	0	0	0	2	2	2	0	0	0	2	2	2	0	0	0	9.1	9.1	9.1	0	0	0	131140000	46301000	61110000	23728000	0	0	0	2773400	1124800	1397300	251330	0
Q9Z1D1	Q9Z1D1	Eukaryotic translation initiation factor 3 subunit G	Eif3g	sp|Q9Z1D1|EIF3G_MOUSE Eukaryotic translation initiation factor 3 subunit G OS=Mus musculus OX=10090 GN=Eif3g PE=1 SV=2	1	2	2	2	8.1	35.638	320	14.136	22	2	2	2	0	0	0	2	2	2	0	0	0	2	2	2	0	0	0	8.1	8.1	8.1	0	0	0	65993000	26932000	20980000	18081000	0	0	0	1516700	552140	465390	499180	0
Q9R0P9	Q9R0P9	Ubiquitin carboxyl-terminal hydrolase isozyme L1	Uchl1	sp|Q9R0P9|UCHL1_MOUSE Ubiquitin carboxyl-terminal hydrolase isozyme L1 OS=Mus musculus OX=10090 GN=Uchl1 PE=1 SV=1	1	2	2	2	17.5	24.838	223	14.073	13	2	2	2	0	0	0	2	2	2	0	0	0	2	2	2	0	0	0	17.5	17.5	17.5	0	0	0	98543000	28971000	32551000	37021000	0	0	0	7580200	2228500	2503900	2847800	0
Q9Z1W9	Q9Z1W9	STE20/SPS1-related proline-alanine-rich protein kinase	Stk39	sp|Q9Z1W9|STK39_MOUSE STE20/SPS1-related proline-alanine-rich protein kinase OS=Mus musculus OX=10090 GN=Stk39 PE=1 SV=1	1	2	2	2	4.7	60.319	556	14.019	25	2	2	2	0	0	0	2	2	2	0	0	0	2	2	2	0	0	0	4.7	4.7	4.7	0	0	0	50093000	15251000	17167000	17675000	0	0	0	1297500	345170	464580	487770	0
Q01149	Q01149	Collagen alpha-2(I) chain	Col1a2	sp|Q01149|CO1A2_MOUSE Collagen alpha-2(I) chain OS=Mus musculus OX=10090 GN=Col1a2 PE=1 SV=2	1	2	2	2	1.5	129.56	1372	13.981	80	2	2	2	0	0	0	2	2	2	0	0	0	2	2	2	0	0	0	1.5	1.5	1.5	0	0	0	65863000	21296000	21706000	22861000	0	0	0	823290	266190	271320	285770	0
Q8CDN6	Q8CDN6	Thioredoxin-like protein 1	Txnl1	sp|Q8CDN6|TXNL1_MOUSE Thioredoxin-like protein 1 OS=Mus musculus OX=10090 GN=Txnl1 PE=1 SV=3	1	2	2	2	12.8	32.237	289	13.962	15	2	2	2	0	0	0	2	2	2	0	0	0	2	2	2	0	0	0	12.8	12.8	12.8	0	0	0	95643000	32848000	40715000	22080000	0	0	0	2232700	701470	971330	559920	0
Q810Q5	Q810Q5	Normal mucosa of esophagus-specific gene 1 protein	Nmes1	sp|Q810Q5|NMES1_MOUSE Normal mucosa of esophagus-specific gene 1 protein OS=Mus musculus OX=10090 GN=Nmes1 PE=1 SV=1	1	2	2	2	37.3	9.5842	83	13.939	6	2	1	2	0	1	1	2	1	2	0	1	1	2	1	2	0	1	1	37.3	18.1	37.3	0	18.1	18.1	95243000	33376000	6803500	41532000	0	7480300	6051600	5262600	886640	1133900	986750	0
P47740	P47740	Aldehyde dehydrogenase family 3 member A2	Aldh3a2	sp|P47740|AL3A2_MOUSE Aldehyde dehydrogenase family 3 member A2 OS=Mus musculus OX=10090 GN=Aldh3a2 PE=1 SV=2	1	2	2	2	5.6	53.97	484	13.877	22	2	1	1	0	0	0	2	1	1	0	0	0	2	1	1	0	0	0	5.6	2.5	2.5	0	0	0	11783000	0	3914800	7868100	0	0	0	535590	0	177940	357640	0
Q99K01	Q99K01	Pyridoxal-dependent decarboxylase domain-containing protein 1	Pdxdc1	sp|Q99K01|PDXD1_MOUSE Pyridoxal-dependent decarboxylase domain-containing protein 1 OS=Mus musculus OX=10090 GN=Pdxdc1 PE=1 SV=2	1	2	2	2	4.3	87.334	787	13.867	44	2	2	2	0	0	0	2	2	2	0	0	0	2	2	2	0	0	0	4.3	4.3	4.3	0	0	0	41576000	14951000	14074000	12551000	0	0	0	434950	162120	134680	138150	0
Q9R0N0	Q9R0N0	Galactokinase	Galk1	sp|Q9R0N0|GALK1_MOUSE Galactokinase OS=Mus musculus OX=10090 GN=Galk1 PE=1 SV=2	1	2	2	2	6.4	42.295	392	13.855	17	1	2	2	1	1	0	1	2	2	1	1	0	1	2	2	1	1	0	3.3	6.4	6.4	3.3	3.3	0	41431000	4285100	20107000	15960000	1078500	0	0	2437100	252060	1182800	938820	63442
Q9JK23	Q9JK23	Proteasome assembly chaperone 1	Psmg1	sp|Q9JK23|PSMG1_MOUSE Proteasome assembly chaperone 1 OS=Mus musculus OX=10090 GN=Psmg1 PE=1 SV=1	1	2	2	2	9.3	33.104	289	13.84	19	2	2	2	0	0	0	2	2	2	0	0	0	2	2	2	0	0	0	9.3	9.3	9.3	0	0	0	40599000	7532100	18706000	14361000	0	0	0	1037000	396430	632240	404720	0
Q9R1P0	Q9R1P0	Proteasome subunit alpha type-4	Psma4	sp|Q9R1P0|PSA4_MOUSE Proteasome subunit alpha type-4 OS=Mus musculus OX=10090 GN=Psma4 PE=1 SV=1	1	2	2	2	8.4	29.47	261	13.834	14	2	2	2	0	0	0	2	2	2	0	0	0	2	2	2	0	0	0	8.4	8.4	8.4	0	0	0	129630000	46907000	44410000	38310000	0	0	0	6382500	2363300	2270800	1748300	0
A0A0B4J1H6;P01630	A0A0B4J1H6;P01630	Immunoglobulin kappa chain variable 2-137 (Fragment);Ig kappa chain V-II region 7S34.1	Igkv2-137;	tr|A0A0B4J1H6|A0A0B4J1H6_MOUSE Immunoglobulin kappa chain variable 2-137 (Fragment) OS=Mus musculus OX=10090 GN=Igkv2-137 PE=1 SV=1;sp|P01630|KV2A6_MOUSE Ig kappa chain V-II region 7S34.1 OS=Mus musculus OX=10090 PE=1 SV=1	2	1	1	1	10.8	13.131	120	13.785	5	1	0	0	1	1	1	1	0	0	1	1	1	1	0	0	1	1	1	10.8	0	0	10.8	10.8	10.8	29491000	9266900	0	0	7407700	8553700	4262700	5898200	1853400	0	0	1481500
P13020	P13020	Gelsolin	Gsn	sp|P13020|GELS_MOUSE Gelsolin OS=Mus musculus OX=10090 GN=Gsn PE=1 SV=3	1	2	2	2	5	85.941	780	13.769	37	2	2	2	1	1	1	2	2	2	1	1	1	2	2	2	1	1	1	5	5	5	1.4	1.4	1.4	107040000	37268000	30494000	35263000	1312000	1548100	1157700	975180	338150	281780	246650	35460
G5E870	G5E870	E3 ubiquitin-protein ligase TRIP12	Trip12	sp|G5E870|TRIPC_MOUSE E3 ubiquitin-protein ligase TRIP12 OS=Mus musculus OX=10090 GN=Trip12 PE=1 SV=1	1	2	2	2	1.7	224.13	2025	13.748	115	2	2	2	0	0	0	2	2	2	0	0	0	2	2	2	0	0	0	1.7	1.7	1.7	0	0	0	51383000	16428000	18283000	16672000	0	0	0	89623	33124	26357	30142	0
P62315	P62315	Small nuclear ribonucleoprotein Sm D1	Snrpd1	sp|P62315|SMD1_MOUSE Small nuclear ribonucleoprotein Sm D1 OS=Mus musculus OX=10090 GN=Snrpd1 PE=1 SV=1	1	2	2	2	10.9	13.281	119	13.743	5	2	2	2	1	1	0	2	2	2	1	1	0	2	2	2	1	1	0	10.9	10.9	10.9	10.9	10.9	0	184270000	61688000	58179000	60916000	1755300	1728400	0	12633000	3904800	3850000	4878300	351050
P61804	P61804	Dolichyl-diphosphooligosaccharide--protein glycosyltransferase subunit DAD1	Dad1	sp|P61804|DAD1_MOUSE Dolichyl-diphosphooligosaccharide--protein glycosyltransferase subunit DAD1 OS=Mus musculus OX=10090 GN=Dad1 PE=1 SV=3	1	2	2	2	19.5	12.497	113	13.74	5	2	2	2	0	0	0	2	2	2	0	0	0	2	2	2	0	0	0	19.5	19.5	19.5	0	0	0	160660000	48586000	56834000	55244000	0	0	0	32133000	9717200	11367000	11049000	0
Q91ZJ5	Q91ZJ5	UTP--glucose-1-phosphate uridylyltransferase	Ugp2	sp|Q91ZJ5|UGPA_MOUSE UTP--glucose-1-phosphate uridylyltransferase OS=Mus musculus OX=10090 GN=Ugp2 PE=1 SV=3	1	2	2	2	5.1	56.979	508	13.7	30	2	2	2	0	0	0	2	2	2	0	0	0	2	2	2	0	0	0	5.1	5.1	5.1	0	0	0	62213000	17257000	22770000	22186000	0	0	0	685710	246560	252690	186460	0
Q9Z1N5	Q9Z1N5	Spliceosome RNA helicase Ddx39b	Ddx39b	sp|Q9Z1N5|DX39B_MOUSE Spliceosome RNA helicase Ddx39b OS=Mus musculus OX=10090 GN=Ddx39b PE=1 SV=1	1	8	2	2	19.9	49.035	428	13.695	24	8	8	8	6	6	6	2	2	2	2	2	2	2	2	2	2	2	2	19.9	19.9	19.9	15.2	15.2	15.2	165110000	47837000	34879000	47974000	11635000	15943000	6837400	3839600	928490	810010	955080	358820
P51150	P51150	Ras-related protein Rab-7a	Rab7a	sp|P51150|RAB7A_MOUSE Ras-related protein Rab-7a OS=Mus musculus OX=10090 GN=Rab7a PE=1 SV=2	1	2	2	2	12.1	23.489	207	13.676	17	2	1	1	0	0	0	2	1	1	0	0	0	2	1	1	0	0	0	12.1	5.3	5.3	0	0	0	25104000	8477800	8802800	7823200	0	0	0	1476700	498700	517810	460190	0
Q9CQM9	Q9CQM9	Glutaredoxin-3	Glrx3	sp|Q9CQM9|GLRX3_MOUSE Glutaredoxin-3 OS=Mus musculus OX=10090 GN=Glrx3 PE=1 SV=1	1	2	2	2	8.3	37.778	337	13.663	19	0	2	1	0	0	0	0	2	1	0	0	0	0	2	1	0	0	0	0	8.3	4.2	0	0	0	34973000	0	23068000	11905000	0	0	0	1840700	0	1214100	626600	0
Q8R2E9	Q8R2E9	ERO1-like protein beta	Ero1b	sp|Q8R2E9|ERO1B_MOUSE ERO1-like protein beta OS=Mus musculus OX=10090 GN=Ero1b PE=1 SV=1	1	2	2	2	6.2	53.517	467	13.644	34	1	2	2	0	0	0	1	2	2	0	0	0	1	2	2	0	0	0	2.6	6.2	6.2	0	0	0	35854000	5142100	15893000	14819000	0	0	0	1054500	151240	467440	435840	0
P05201	P05201	Aspartate aminotransferase, cytoplasmic	Got1	sp|P05201|AATC_MOUSE Aspartate aminotransferase, cytoplasmic OS=Mus musculus OX=10090 GN=Got1 PE=1 SV=3	1	2	2	2	6.3	46.247	413	13.625	27	2	2	2	0	0	0	2	2	2	0	0	0	2	2	2	0	0	0	6.3	6.3	6.3	0	0	0	43251000	10653000	17536000	15062000	0	0	0	1601900	394570	649460	557860	0
Q9QY76	Q9QY76	Vesicle-associated membrane protein-associated protein B	Vapb	sp|Q9QY76|VAPB_MOUSE Vesicle-associated membrane protein-associated protein B OS=Mus musculus OX=10090 GN=Vapb PE=1 SV=3	1	3	2	2	16	26.946	243	13.621	17	3	2	2	0	0	0	2	1	1	0	0	0	2	1	1	0	0	0	16	10.7	10.7	0	0	0	48132000	25711000	11163000	11258000	0	0	0	785240	785240	656660	662220	0
Q922P9	Q922P9	Cytokine-like nuclear factor N-PAC	Glyr1	sp|Q922P9|GLYR1_MOUSE Cytokine-like nuclear factor N-PAC OS=Mus musculus OX=10090 GN=Glyr1 PE=1 SV=1	1	2	2	2	5.5	59.715	546	13.61	32	2	2	2	0	0	0	2	2	2	0	0	0	2	2	2	0	0	0	5.5	5.5	5.5	0	0	0	30825000	10394000	10572000	9858500	0	0	0	540450	183150	210340	146970	0
Q06185	Q06185	ATP synthase subunit e, mitochondrial	Atp5me	sp|Q06185|ATP5I_MOUSE ATP synthase subunit e, mitochondrial OS=Mus musculus OX=10090 GN=Atp5me PE=1 SV=2	1	2	2	2	35.2	8.2355	71	13.608	4	1	2	1	0	0	0	1	2	1	0	0	0	1	2	1	0	0	0	16.9	35.2	16.9	0	0	0	49157000	13834000	20187000	15136000	0	0	0	12289000	3458400	5046600	3784100	0
P22599;Q00898	P22599	Alpha-1-antitrypsin 1-2	Serpina1b	sp|P22599|A1AT2_MOUSE Alpha-1-antitrypsin 1-2 OS=Mus musculus OX=10090 GN=Serpina1b PE=1 SV=2	2	6	2	2	20.6	45.974	413	13.558	19	5	6	6	0	0	0	2	2	2	0	0	0	2	2	2	0	0	0	18.2	20.6	20.6	0	0	0	88723000	35751000	28503000	24470000	0	0	0	4669600	1881600	1500100	1287900	0
Q91YW3	Q91YW3	DnaJ homolog subfamily C member 3	Dnajc3	sp|Q91YW3|DNJC3_MOUSE DnaJ homolog subfamily C member 3 OS=Mus musculus OX=10090 GN=Dnajc3 PE=1 SV=1	1	2	2	2	6	57.463	504	13.548	32	2	2	1	0	0	0	2	2	1	0	0	0	2	2	1	0	0	0	6	6	2.2	0	0	0	58646000	19194000	23557000	15895000	0	0	0	1495900	475950	523200	496710	0
P61750	P61750	ADP-ribosylation factor 4	Arf4	sp|P61750|ARF4_MOUSE ADP-ribosylation factor 4 OS=Mus musculus OX=10090 GN=Arf4 PE=1 SV=2	1	5	2	2	31.1	20.396	180	13.542	11	5	5	4	2	0	2	2	2	2	1	0	1	2	2	2	1	0	1	31.1	31.1	31.1	11.7	0	11.7	165510000	59179000	45044000	52501000	5616100	0	3171200	15047000	5379900	4094900	4772800	510560
P26638	P26638	Serine--tRNA ligase, cytoplasmic	Sars1	sp|P26638|SYSC_MOUSE Serine--tRNA ligase, cytoplasmic OS=Mus musculus OX=10090 GN=Sars1 PE=1 SV=3	1	2	2	2	5.7	58.388	512	13.498	30	1	2	1	0	0	0	1	2	1	0	0	0	1	2	1	0	0	0	2.7	5.7	2.7	0	0	0	16070000	4314900	7755300	3999300	0	0	0	394510	143830	117370	133310	0
P99026	P99026	Proteasome subunit beta type-4	Psmb4	sp|P99026|PSB4_MOUSE Proteasome subunit beta type-4 OS=Mus musculus OX=10090 GN=Psmb4 PE=1 SV=1	1	2	2	2	13.3	29.116	264	13.496	11	1	2	2	0	0	0	1	2	2	0	0	0	1	2	2	0	0	0	7.6	13.3	13.3	0	0	0	69193000	11249000	35968000	21976000	0	0	0	6290300	1022700	3269800	1997800	0
P62852	P62852	Small ribosomal subunit protein eS25	Rps25	sp|P62852|RS25_MOUSE Small ribosomal subunit protein eS25 OS=Mus musculus OX=10090 GN=Rps25 PE=1 SV=1	1	2	2	2	16.8	13.742	125	13.402	6	2	2	2	1	0	0	2	2	2	1	0	0	2	2	2	1	0	0	16.8	16.8	16.8	8	0	0	132640000	47952000	37982000	43920000	2788700	0	0	22107000	7991900	6330300	7320000	464780
P97315	P97315	Cysteine and glycine-rich protein 1	Csrp1	sp|P97315|CSRP1_MOUSE Cysteine and glycine-rich protein 1 OS=Mus musculus OX=10090 GN=Csrp1 PE=1 SV=3	1	2	2	2	19.2	20.583	193	13.38	15	2	2	2	1	1	1	2	2	2	1	1	1	2	2	2	1	1	1	19.2	19.2	19.2	7.8	7.8	7.8	99966000	37046000	32899000	22419000	4144500	0	3457700	3036700	1108700	747420	673840	276300
Q8BK67	Q8BK67	Protein RCC2	Rcc2	sp|Q8BK67|RCC2_MOUSE Protein RCC2 OS=Mus musculus OX=10090 GN=Rcc2 PE=1 SV=1	1	2	2	2	5	55.983	520	13.323	33	2	2	1	0	0	0	2	2	1	0	0	0	2	2	1	0	0	0	5	5	2.9	0	0	0	38156000	12831000	13856000	11468000	0	0	0	322010	97965	126000	98046	0
P0DP28;P0DP27;P0DP26;Q9D6P8	P0DP28;P0DP27;P0DP26;Q9D6P8	Calmodulin-3;Calmodulin-2;Calmodulin-1;	Calm3;Calm2;Calm1;	sp|P0DP28|CALM3_MOUSE Calmodulin-3 OS=Mus musculus OX=10090 GN=Calm3 PE=1 SV=1;sp|P0DP27|CALM2_MOUSE Calmodulin-2 OS=Mus musculus OX=10090 GN=Calm2 PE=1 SV=1;sp|P0DP26|CALM1_MOUSE Calmodulin-1 OS=Mus musculus OX=10090 GN=Calm1 PE=1 SV=1;sp|Q9D6P8|CALL3_MOU	4	2	2	2	20.1	16.837	149	13.312	9	2	1	2	1	0	1	2	1	2	1	0	1	2	1	2	1	0	1	20.1	11.4	20.1	11.4	0	11.4	62952000	18707000	8399900	30072000	2776000	0	2996300	4025900	1303300	933320	2722500	308450
Q99ML0	Q99ML0	Zinc finger MYND domain-containing protein 10	Zmynd10	sp|Q99ML0|ZMY10_MOUSE Zinc finger MYND domain-containing protein 10 OS=Mus musculus OX=10090 GN=Zmynd10 PE=1 SV=2	1	2	2	2	8.2	50.646	440	13.3	29	2	2	2	0	0	0	2	2	2	0	0	0	2	2	2	0	0	0	8.2	8.2	8.2	0	0	0	49583000	17400000	14510000	17673000	0	0	0	1709800	600020	500340	609410	0
P61082	P61082	NEDD8-conjugating enzyme Ubc12	Ube2m	sp|P61082|UBC12_MOUSE NEDD8-conjugating enzyme Ubc12 OS=Mus musculus OX=10090 GN=Ube2m PE=1 SV=1	1	2	2	2	11.5	20.9	183	13.283	12	2	2	2	0	0	0	2	2	2	0	0	0	2	2	2	0	0	0	11.5	11.5	11.5	0	0	0	49118000	8849200	20577000	19692000	0	0	0	4093100	737430	1714700	1641000	0
Q8VDQ8	Q8VDQ8	NAD-dependent protein deacetylase sirtuin-2	Sirt2	sp|Q8VDQ8|SIR2_MOUSE NAD-dependent protein deacetylase sirtuin-2 OS=Mus musculus OX=10090 GN=Sirt2 PE=1 SV=2	1	2	2	2	6.4	43.256	389	13.219	25	2	2	2	0	0	0	2	2	2	0	0	0	2	2	2	0	0	0	6.4	6.4	6.4	0	0	0	28658000	10613000	9972600	8072800	0	0	0	1146300	424510	398900	322910	0
Q9ERE7	Q9ERE7	LRP chaperone MESD	Mesd	sp|Q9ERE7|MESD_MOUSE LRP chaperone MESD OS=Mus musculus OX=10090 GN=Mesd PE=1 SV=1	1	2	2	2	13.4	25.206	224	13.216	12	2	2	2	0	0	0	2	2	2	0	0	0	2	2	2	0	0	0	13.4	13.4	13.4	0	0	0	44194000	16699000	15922000	11573000	0	0	0	1814500	685890	656110	472500	0
Q9CPQ3	Q9CPQ3	Mitochondrial import receptor subunit TOM22 homolog	Tomm22	sp|Q9CPQ3|TOM22_MOUSE Mitochondrial import receptor subunit TOM22 homolog OS=Mus musculus OX=10090 GN=Tomm22 PE=1 SV=3	1	1	1	1	8.5	15.537	142	13.209	7	1	1	1	0	0	0	1	1	1	0	0	0	1	1	1	0	0	0	8.5	8.5	8.5	0	0	0	37010000	10808000	12394000	13809000	0	0	0	5287200	1543900	1770600	1972700	0
Q9CQW2;Q8VEH3	Q9CQW2;Q8VEH3	ADP-ribosylation factor-like protein 8B;ADP-ribosylation factor-like protein 8A	Arl8b;Arl8a	sp|Q9CQW2|ARL8B_MOUSE ADP-ribosylation factor-like protein 8B OS=Mus musculus OX=10090 GN=Arl8b PE=1 SV=1;sp|Q8VEH3|ARL8A_MOUSE ADP-ribosylation factor-like protein 8A OS=Mus musculus OX=10090 GN=Arl8a PE=1 SV=1	2	2	2	2	13.4	21.539	186	13.186	13	0	2	0	0	0	0	0	2	0	0	0	0	0	2	0	0	0	0	0	13.4	0	0	0	0	2373800	0	2373800	0	0	0	0	182600	0	182600	0	0
P27786	P27786	Steroid 17-alpha-hydroxylase/17,20 lyase	Cyp17a1	sp|P27786|CP17A_MOUSE Steroid 17-alpha-hydroxylase/17,20 lyase OS=Mus musculus OX=10090 GN=Cyp17a1 PE=1 SV=1	1	2	2	2	5.3	57.637	507	13.146	29	2	1	2	0	0	0	2	1	2	0	0	0	2	1	2	0	0	0	5.3	2.4	5.3	0	0	0	35097000	15026000	5962300	14109000	0	0	0	1210300	518150	205600	486510	0
Q8K4Z5	Q8K4Z5	Splicing factor 3A subunit 1	Sf3a1	sp|Q8K4Z5|SF3A1_MOUSE Splicing factor 3A subunit 1 OS=Mus musculus OX=10090 GN=Sf3a1 PE=1 SV=1	1	2	2	2	3	88.544	791	13.139	46	2	2	2	0	0	0	2	2	2	0	0	0	2	2	2	0	0	0	3	3	3	0	0	0	80156000	22211000	30324000	27621000	0	0	0	1159300	303110	462310	393860	0
Q61191	Q61191	Host cell factor 1	Hcfc1	sp|Q61191|HCFC1_MOUSE Host cell factor 1 OS=Mus musculus OX=10090 GN=Hcfc1 PE=1 SV=2	1	2	2	2	1.1	210.43	2045	13.131	80	1	1	1	0	0	0	1	1	1	0	0	0	1	1	1	0	0	0	0.6	0.6	0.5	0	0	0	18630000	8084600	10546000	0	0	0	0	232880	101060	131820	0	0
Q9D0R2	Q9D0R2	Threonine--tRNA ligase 1, cytoplasmic	Tars1	sp|Q9D0R2|SYTC_MOUSE Threonine--tRNA ligase 1, cytoplasmic OS=Mus musculus OX=10090 GN=Tars1 PE=1 SV=2	1	2	2	2	3.6	83.355	722	13.108	48	2	2	2	0	0	0	2	2	2	0	0	0	2	2	2	0	0	0	3.6	3.6	3.6	0	0	0	46623000	14678000	14693000	17251000	0	0	0	971300	305800	306100	359400	0
Q8BGY2;P63242	Q8BGY2;P63242	Eukaryotic translation initiation factor 5A-2;Eukaryotic translation initiation factor 5A-1	Eif5a2;Eif5a	sp|Q8BGY2|IF5A2_MOUSE Eukaryotic translation initiation factor 5A-2 OS=Mus musculus OX=10090 GN=Eif5a2 PE=1 SV=3;sp|P63242|IF5A1_MOUSE Eukaryotic translation initiation factor 5A-1 OS=Mus musculus OX=10090 GN=Eif5a PE=1 SV=2	2	2	2	2	19.6	16.793	153	13.103	8	2	2	2	1	0	1	2	2	2	1	0	1	2	2	2	1	0	1	19.6	19.6	19.6	7.8	0	7.8	151210000	54623000	48288000	41613000	3636000	0	3046600	5941400	2118000	1827900	1540900	454500
Q91YH5	Q91YH5	Atlastin-3	Atl3	sp|Q91YH5|ATLA3_MOUSE Atlastin-3 OS=Mus musculus OX=10090 GN=Atl3 PE=1 SV=1	1	2	2	2	5.5	60.574	541	13.065	31	2	2	2	0	0	0	2	2	2	0	0	0	2	2	2	0	0	0	5.5	5.5	5.5	0	0	0	93383000	26227000	42286000	24870000	0	0	0	425890	140530	167310	118050	0
Q05816	Q05816	Fatty acid-binding protein 5	Fabp5	sp|Q05816|FABP5_MOUSE Fatty acid-binding protein 5 OS=Mus musculus OX=10090 GN=Fabp5 PE=1 SV=3	1	2	2	2	15.6	15.137	135	13.047	10	1	1	0	1	1	1	1	1	0	1	1	1	1	1	0	1	1	1	8.9	6.7	0	6.7	6.7	6.7	97215000	10117000	5542500	0	19631000	49404000	12522000	9721500	1011700	554250	0	1963100
Q9CY57	Q9CY57	Chromatin target of PRMT1 protein	Chtop	sp|Q9CY57|CHTOP_MOUSE Chromatin target of PRMT1 protein OS=Mus musculus OX=10090 GN=Chtop PE=1 SV=2	1	2	2	2	10.4	26.585	249	13.039	17	0	2	2	0	0	0	0	2	2	0	0	0	0	2	2	0	0	0	0	10.4	10.4	0	0	0	34091000	0	16289000	17802000	0	0	0	2005300	0	958150	1047200	0
P61514	P61514	Large ribosomal subunit protein eL43	Rpl37a	sp|P61514|RL37A_MOUSE Large ribosomal subunit protein eL43 OS=Mus musculus OX=10090 GN=Rpl37a PE=1 SV=2	1	2	2	2	29.3	10.275	92	13.02	6	2	2	2	0	0	0	2	2	2	0	0	0	2	2	2	0	0	0	29.3	29.3	29.3	0	0	0	483830000	163260000	170870000	149700000	0	0	0	7235800	2539900	2113200	2582700	0
Q8CG47	Q8CG47	Structural maintenance of chromosomes protein 4	Smc4	sp|Q8CG47|SMC4_MOUSE Structural maintenance of chromosomes protein 4 OS=Mus musculus OX=10090 GN=Smc4 PE=1 SV=1	1	2	2	2	1.8	146.89	1286	13.013	85	1	1	2	0	0	0	1	1	2	0	0	0	1	1	2	0	0	0	1	1	1.8	0	0	0	12841000	4266800	4139400	4434900	0	0	0	151070	50198	48698	52175	0
Q8R1U1	Q8R1U1	Conserved oligomeric Golgi complex subunit 4	Cog4	sp|Q8R1U1|COG4_MOUSE Conserved oligomeric Golgi complex subunit 4 OS=Mus musculus OX=10090 GN=Cog4 PE=1 SV=1	1	2	2	2	3.7	88.66	785	13.008	54	2	2	2	0	0	0	2	2	2	0	0	0	2	2	2	0	0	0	3.7	3.7	3.7	0	0	0	19625000	7251300	5422100	6951200	0	0	0	118680	49468	100410	69208	0
Q9CR16	Q9CR16	Peptidyl-prolyl cis-trans isomerase D	Ppid	sp|Q9CR16|PPID_MOUSE Peptidyl-prolyl cis-trans isomerase D OS=Mus musculus OX=10090 GN=Ppid PE=1 SV=3	1	2	2	2	7.3	40.742	370	12.999	25	1	2	2	0	0	0	1	2	2	0	0	0	1	2	2	0	0	0	3.5	7.3	7.3	0	0	0	25979000	3289400	14983000	7706700	0	0	0	353560	54396	185280	113880	0
Q9D1H7	Q9D1H7	Golgi to ER traffic protein 4 homolog	Get4	sp|Q9D1H7|GET4_MOUSE Golgi to ER traffic protein 4 homolog OS=Mus musculus OX=10090 GN=Get4 PE=1 SV=2	1	2	2	2	7.6	36.525	327	12.984	16	1	2	1	0	0	0	1	2	1	0	0	0	1	2	1	0	0	0	3.7	7.6	3.7	0	0	0	26820000	8247100	10261000	8311900	0	0	0	1676300	515440	641340	519490	0
Q9D7X8	Q9D7X8	Gamma-glutamylcyclotransferase	Ggct	sp|Q9D7X8|GGCT_MOUSE Gamma-glutamylcyclotransferase OS=Mus musculus OX=10090 GN=Ggct PE=1 SV=1	1	2	2	2	16	21.166	188	12.969	11	2	2	2	0	0	0	2	2	2	0	0	0	2	2	2	0	0	0	16	16	16	0	0	0	53274000	18526000	18660000	16088000	0	0	0	4843100	1684200	1696300	1462500	0
Q8CIG8	Q8CIG8	Protein arginine N-methyltransferase 5	Prmt5	sp|Q8CIG8|ANM5_MOUSE Protein arginine N-methyltransferase 5 OS=Mus musculus OX=10090 GN=Prmt5 PE=1 SV=3	1	2	2	2	3.6	72.679	637	12.959	41	1	2	1	0	0	0	1	2	1	0	0	0	1	2	1	0	0	0	2	3.6	1.6	0	0	0	50764000	10040000	26605000	14118000	0	0	0	1238100	244890	648910	344340	0
Q91W50	Q91W50	Cold shock domain-containing protein E1	Csde1	sp|Q91W50|CSDE1_MOUSE Cold shock domain-containing protein E1 OS=Mus musculus OX=10090 GN=Csde1 PE=1 SV=1	1	2	2	2	2.9	88.79	798	12.953	53	2	2	1	0	0	0	2	2	1	0	0	0	2	2	1	0	0	0	2.9	2.9	1.5	0	0	0	9275400	9275400	0	0	0	0	0	175010	175010	0	0	0
Q60692	Q60692	Proteasome subunit beta type-6	Psmb6	sp|Q60692|PSB6_MOUSE Proteasome subunit beta type-6 OS=Mus musculus OX=10090 GN=Psmb6 PE=1 SV=3	1	2	2	2	8.8	25.378	238	12.948	11	2	2	2	0	1	1	2	2	2	0	1	1	2	2	2	0	1	1	8.8	8.8	8.8	0	4.2	4.2	409160000	125300000	158930000	121730000	0	2023800	1171000	37196000	11391000	14449000	11066000	0
Q62241	Q62241	U1 small nuclear ribonucleoprotein C	Snrpc	sp|Q62241|RU1C_MOUSE U1 small nuclear ribonucleoprotein C OS=Mus musculus OX=10090 GN=Snrpc PE=1 SV=1	1	2	2	2	18.9	17.364	159	12.911	7	2	1	2	0	0	0	2	1	2	0	0	0	2	1	2	0	0	0	18.9	7.5	18.9	0	0	0	42163000	17608000	7771400	16783000	0	0	0	3401900	1312900	1110200	978780	0
O55026	O55026	Ectonucleoside triphosphate diphosphohydrolase 2	Entpd2	sp|O55026|ENTP2_MOUSE Ectonucleoside triphosphate diphosphohydrolase 2 OS=Mus musculus OX=10090 GN=Entpd2 PE=1 SV=2	1	2	2	2	4.6	54.319	495	12.904	27	2	2	1	0	0	0	2	2	1	0	0	0	2	2	1	0	0	0	4.6	4.6	2	0	0	0	31286000	11214000	15324000	4748600	0	0	0	673970	287060	386910	175870	0
Q5SVQ0	Q5SVQ0	Histone acetyltransferase KAT7	Kat7	sp|Q5SVQ0|KAT7_MOUSE Histone acetyltransferase KAT7 OS=Mus musculus OX=10090 GN=Kat7 PE=1 SV=1	1	2	2	2	4.9	70.641	613	12.893	35	2	2	2	0	0	0	2	2	2	0	0	0	2	2	2	0	0	0	4.9	4.9	4.9	0	0	0	46727000	17490000	16855000	12382000	0	0	0	614520	215940	228420	170160	0
Q3TJ22	Q3TJ22	Angio-associated migratory protein	Aamp	tr|Q3TJ22|Q3TJ22_MOUSE Angio-associated migratory protein OS=Mus musculus OX=10090 GN=Aamp PE=1 SV=1	1	2	2	2	5.5	46.894	435	12.855	17	2	2	2	0	0	0	2	2	2	0	0	0	2	2	2	0	0	0	5.5	5.5	5.5	0	0	0	41021000	14162000	14563000	12296000	0	0	0	2413000	833040	856660	723300	0
Q9Z1A1	Q9Z1A1	TFG protein	Tfg	tr|Q9Z1A1|Q9Z1A1_MOUSE TFG protein OS=Mus musculus OX=10090 GN=Tfg PE=1 SV=1	1	2	2	2	9.1	43.02	397	12.838	15	1	2	2	0	0	0	1	2	2	0	0	0	1	2	2	0	0	0	6.5	9.1	9.1	0	0	0	142090000	12994000	56020000	73074000	0	0	0	7001600	866270	2948100	4053500	0
P61089	P61089	Ubiquitin-conjugating enzyme E2 N	Ube2n	sp|P61089|UBE2N_MOUSE Ubiquitin-conjugating enzyme E2 N OS=Mus musculus OX=10090 GN=Ube2n PE=1 SV=1	1	2	2	2	17.1	17.138	152	12.816	11	1	1	1	1	0	0	1	1	1	1	0	0	1	1	1	1	0	0	7.2	9.9	7.2	7.2	0	0	84367000	7073500	0	63070000	14223000	0	0	7669700	643040	0	5733700	1293000
Q60596	Q60596	DNA repair protein XRCC1	Xrcc1	sp|Q60596|XRCC1_MOUSE DNA repair protein XRCC1 OS=Mus musculus OX=10090 GN=Xrcc1 PE=1 SV=2	1	2	2	2	3.2	68.97	631	12.812	33	1	2	1	0	0	0	1	2	1	0	0	0	1	2	1	0	0	0	2.1	3.2	2.1	0	0	0	46280000	6532000	34719000	5029300	0	0	0	1402400	197940	1052100	152400	0
O35593	O35593	26S proteasome non-ATPase regulatory subunit 14	Psmd14	sp|O35593|PSDE_MOUSE 26S proteasome non-ATPase regulatory subunit 14 OS=Mus musculus OX=10090 GN=Psmd14 PE=1 SV=2	1	2	2	2	8.7	34.577	310	12.773	17	2	2	2	0	0	0	2	2	2	0	0	0	2	2	2	0	0	0	8.7	8.7	8.7	0	0	0	72003000	23756000	34158000	14088000	0	0	0	2481000	909450	1090600	480950	0
O88532	O88532	Zinc finger RNA-binding protein	Zfr	sp|O88532|ZFR_MOUSE Zinc finger RNA-binding protein OS=Mus musculus OX=10090 GN=Zfr PE=1 SV=2	1	2	2	2	3.1	116.86	1074	12.772	51	1	2	2	0	0	0	1	2	2	0	0	0	1	2	2	0	0	0	1.5	3.1	3.1	0	0	0	28177000	6524000	11843000	9810000	0	0	0	552490	127920	232210	192350	0
Q64133	Q64133	Amine oxidase [flavin-containing] A	Maoa	sp|Q64133|AOFA_MOUSE Amine oxidase [flavin-containing] A OS=Mus musculus OX=10090 GN=Maoa PE=1 SV=3	1	2	2	2	4.6	59.601	526	12.762	33	1	2	2	0	0	0	1	2	2	0	0	0	1	2	2	0	0	0	2.9	4.6	4.6	0	0	0	7042800	3532600	3510100	0	0	0	0	213420	107050	106370	0	0
Q2NL51	Q2NL51	Glycogen synthase kinase-3 alpha	Gsk3a	sp|Q2NL51|GSK3A_MOUSE Glycogen synthase kinase-3 alpha OS=Mus musculus OX=10090 GN=Gsk3a PE=1 SV=2	1	2	2	2	6.3	51.66	490	12.735	22	2	2	2	0	0	0	2	2	2	0	0	0	2	2	2	0	0	0	6.3	6.3	6.3	0	0	0	37643000	12479000	13145000	12019000	0	0	0	670550	161610	272510	236440	0
E9PV24	E9PV24	Fibrinogen alpha chain	Fga	sp|E9PV24|FIBA_MOUSE Fibrinogen alpha chain OS=Mus musculus OX=10090 GN=Fga PE=1 SV=1	1	2	2	2	3.2	87.428	789	12.73	46	2	2	2	0	0	0	2	2	2	0	0	0	2	2	2	0	0	0	3.2	3.2	3.2	0	0	0	43498000	11928000	15606000	15964000	0	0	0	945610	259310	339250	347050	0
P27048;P63163	P27048;P63163	Small nuclear ribonucleoprotein-associated protein B;Small nuclear ribonucleoprotein-associated protein N	Snrpb;Snrpn	sp|P27048|RSMB_MOUSE Small nuclear ribonucleoprotein-associated protein B OS=Mus musculus OX=10090 GN=Snrpb PE=1 SV=1;sp|P63163|RSMN_MOUSE Small nuclear ribonucleoprotein-associated protein N OS=Mus musculus OX=10090 GN=Snrpn PE=1 SV=1	2	2	2	2	9.1	23.656	231	12.71	16	2	2	2	0	0	0	2	2	2	0	0	0	2	2	2	0	0	0	9.1	9.1	9.1	0	0	0	31366000	11964000	10459000	8942600	0	0	0	1960400	747770	653700	558910	0
Q922Q8	Q922Q8	Leucine-rich repeat-containing protein 59	Lrrc59	sp|Q922Q8|LRC59_MOUSE Leucine-rich repeat-containing protein 59 OS=Mus musculus OX=10090 GN=Lrrc59 PE=1 SV=1	1	2	2	2	7.2	34.877	307	12.697	17	2	2	1	0	0	0	2	2	1	0	0	0	2	2	1	0	0	0	7.2	7.2	3.3	0	0	0	84918000	30778000	42338000	11802000	0	0	0	4995200	1810500	2490500	694210	0
Q99M31	Q99M31	Heat shock 70 kDa protein 14	Hspa14	sp|Q99M31|HSP7E_MOUSE Heat shock 70 kDa protein 14 OS=Mus musculus OX=10090 GN=Hspa14 PE=1 SV=2	1	2	2	2	6.7	54.65	509	12.689	32	1	2	2	0	0	0	1	2	2	0	0	0	1	2	2	0	0	0	4.3	6.7	6.7	0	0	0	65434000	25105000	24253000	16076000	0	0	0	748040	309950	260160	177930	0
Q9QUI0;Q62159	Q9QUI0;Q62159	Transforming protein RhoA;Rho-related GTP-binding protein RhoC	Rhoa;Rhoc	sp|Q9QUI0|RHOA_MOUSE Transforming protein RhoA OS=Mus musculus OX=10090 GN=Rhoa PE=1 SV=1;sp|Q62159|RHOC_MOUSE Rho-related GTP-binding protein RhoC OS=Mus musculus OX=10090 GN=Rhoc PE=1 SV=2	2	2	2	2	14	21.782	193	12.688	12	2	2	2	0	0	0	2	2	2	0	0	0	2	2	2	0	0	0	14	14	14	0	0	0	121090000	54221000	28319000	38549000	0	0	0	1148900	620300	2359900	528560	0
P31230	P31230	Aminoacyl tRNA synthase complex-interacting multifunctional protein 1	Aimp1	sp|P31230|AIMP1_MOUSE Aminoacyl tRNA synthase complex-interacting multifunctional protein 1 OS=Mus musculus OX=10090 GN=Aimp1 PE=1 SV=2	1	2	2	2	9.4	33.997	310	12.672	19	1	2	2	0	0	0	1	2	2	0	0	0	1	2	2	0	0	0	3.9	9.4	9.4	0	0	0	52403000	4536300	26967000	20899000	0	0	0	1275300	238750	603590	433000	0
Q60597	Q60597	2-oxoglutarate dehydrogenase complex component E1	Ogdh	sp|Q60597|ODO1_MOUSE 2-oxoglutarate dehydrogenase complex component E1 OS=Mus musculus OX=10090 GN=Ogdh PE=1 SV=3	1	2	2	2	2.9	116.45	1023	12.658	51	2	2	2	0	0	0	2	2	2	0	0	0	2	2	2	0	0	0	2.9	2.9	2.9	0	0	0	58106000	20552000	16500000	21054000	0	0	0	529630	150940	160630	218060	0
Q7TT37	Q7TT37	Elongator complex protein 1	Elp1	sp|Q7TT37|ELP1_MOUSE Elongator complex protein 1 OS=Mus musculus OX=10090 GN=Elp1 PE=1 SV=2	1	2	2	2	2.3	149.58	1333	12.655	64	2	1	2	0	1	0	2	1	2	0	1	0	2	1	2	0	1	0	2.3	0.9	2.3	0	0.9	0	14821000	5096300	3590900	4792000	0	1341900	0	231580	79630	56108	74876	0
P43274	P43274	Histone H1.4	H1-4	sp|P43274|H14_MOUSE Histone H1.4 OS=Mus musculus OX=10090 GN=H1-4 PE=1 SV=2	1	8	2	2	28.3	21.977	219	12.655	12	8	8	8	2	2	2	2	2	2	0	0	0	2	2	2	0	0	0	28.3	28.3	28.3	8.7	8.7	8.7	147400000	59943000	54294000	33158000	0	0	0	12283000	4995200	4524500	2763200	0
Q99PU8	Q99PU8	ATP-dependent RNA helicase DHX30	Dhx30	sp|Q99PU8|DHX30_MOUSE ATP-dependent RNA helicase DHX30 OS=Mus musculus OX=10090 GN=Dhx30 PE=1 SV=1	1	2	2	2	1.8	136.67	1217	12.644	85	1	2	1	0	0	0	1	2	1	0	0	0	1	2	1	0	0	0	0.8	1.8	1	0	0	0	13753000	1419400	5936700	6397400	0	0	0	161810	16699	69843	75263	0
P69566	P69566	Ran-binding protein 9	Ranbp9	sp|P69566|RANB9_MOUSE Ran-binding protein 9 OS=Mus musculus OX=10090 GN=Ranbp9 PE=1 SV=1	1	2	2	2	5.2	71.011	653	12.631	28	2	2	2	0	0	0	2	2	2	0	0	0	2	2	2	0	0	0	5.2	5.2	5.2	0	0	0	33567000	13760000	10074000	9733100	0	0	0	341150	125910	124100	91131	0
P54731	P54731	FAS-associated factor 1	Faf1	sp|P54731|FAF1_MOUSE FAS-associated factor 1 OS=Mus musculus OX=10090 GN=Faf1 PE=1 SV=2	1	2	2	2	3.4	73.862	649	12.629	30	2	2	2	0	0	0	2	2	2	0	0	0	2	2	2	0	0	0	3.4	3.4	3.4	0	0	0	36160000	14146000	11026000	10987000	0	0	0	1205300	471530	367540	366250	0
P11031	P11031	Activated RNA polymerase II transcriptional coactivator p15	Sub1	sp|P11031|TCP4_MOUSE Activated RNA polymerase II transcriptional coactivator p15 OS=Mus musculus OX=10090 GN=Sub1 PE=1 SV=3	1	2	2	2	19.7	14.427	127	12.625	10	2	2	2	2	1	2	2	2	2	2	1	2	2	2	2	2	1	2	19.7	19.7	19.7	19.7	11	19.7	158780000	23305000	49318000	44633000	18659000	3242900	19619000	12001000	1350100	3644600	3620100	1580400
P0C0A3	P0C0A3	Charged multivesicular body protein 6	Chmp6	sp|P0C0A3|CHMP6_MOUSE Charged multivesicular body protein 6 OS=Mus musculus OX=10090 GN=Chmp6 PE=1 SV=2	1	2	2	2	12.5	23.415	200	12.623	11	2	1	1	0	0	0	2	1	1	0	0	0	2	1	1	0	0	0	12.5	6.5	6.5	0	0	0	13509000	6025200	4050600	3433300	0	0	0	1013900	333550	368240	312120	0
P41105	P41105	Large ribosomal subunit protein eL28	Rpl28	sp|P41105|RL28_MOUSE Large ribosomal subunit protein eL28 OS=Mus musculus OX=10090 GN=Rpl28 PE=1 SV=2	1	2	2	2	16.1	15.733	137	12.612	9	2	2	2	0	0	0	2	2	2	0	0	0	2	2	2	0	0	0	16.1	16.1	16.1	0	0	0	142420000	52329000	48816000	41273000	0	0	0	15824000	5814300	5424000	4585900	0
Q80UP5	Q80UP5	Ankyrin repeat domain-containing protein 13A	Ankrd13a	sp|Q80UP5|AN13A_MOUSE Ankyrin repeat domain-containing protein 13A OS=Mus musculus OX=10090 GN=Ankrd13a PE=1 SV=2	1	2	2	2	4.3	67.177	588	12.61	28	2	1	2	0	0	0	2	1	2	0	0	0	2	1	2	0	0	0	4.3	2	4.3	0	0	0	23428000	8217000	6021600	9189700	0	0	0	836720	293460	215060	328200	0
P07742	P07742	Ribonucleoside-diphosphate reductase large subunit	Rrm1	sp|P07742|RIR1_MOUSE Ribonucleoside-diphosphate reductase large subunit OS=Mus musculus OX=10090 GN=Rrm1 PE=1 SV=2	1	2	2	2	3.2	90.209	792	12.602	44	1	2	2	0	0	0	1	2	2	0	0	0	1	2	2	0	0	0	1.9	3.2	3.2	0	0	0	27751000	5937200	11329000	10485000	0	0	0	630700	134940	257480	238290	0
Q9DCX2	Q9DCX2	ATP synthase subunit d, mitochondrial	Atp5pd	sp|Q9DCX2|ATP5H_MOUSE ATP synthase subunit d, mitochondrial OS=Mus musculus OX=10090 GN=Atp5pd PE=1 SV=3	1	2	2	2	18	18.749	161	12.578	12	0	1	2	0	0	0	0	1	2	0	0	0	0	1	2	0	0	0	0	7.5	18	0	0	0	16549000	0	0	16549000	0	0	0	1379100	0	0	1379100	0
A2ASS6	A2ASS6	Titin	Ttn	sp|A2ASS6|TITIN_MOUSE Titin OS=Mus musculus OX=10090 GN=Ttn PE=1 SV=1	1	2	2	2	0.1	3906.4	35213	12.575	2351	0	0	1	1	1	1	0	0	1	1	1	1	0	0	1	1	1	1	0	0	0	0	0	0	88543000	0	0	0	12680000	65610000	10253000	37662	0	0	0	5393.5
P36916	P36916	Guanine nucleotide-binding protein-like 1	Gnl1	sp|P36916|GNL1_MOUSE Guanine nucleotide-binding protein-like 1 OS=Mus musculus OX=10090 GN=Gnl1 PE=1 SV=4	1	2	2	2	3.6	68.77	607	12.571	36	2	2	2	0	0	0	2	2	2	0	0	0	2	2	2	0	0	0	3.6	3.6	3.6	0	0	0	31226000	9293800	10431000	11501000	0	0	0	481090	150190	139650	191250	0
P49717	P49717	DNA replication licensing factor MCM4	Mcm4	sp|P49717|MCM4_MOUSE DNA replication licensing factor MCM4 OS=Mus musculus OX=10090 GN=Mcm4 PE=1 SV=1	1	2	2	2	3.5	96.735	862	12.566	48	0	2	1	0	0	0	0	2	1	0	0	0	0	2	1	0	0	0	0	3.5	2	0	0	0	12574000	0	5515200	7058800	0	0	0	261960	0	114900	147060	0
Q9D4H8	Q9D4H8	Cullin-2	Cul2	sp|Q9D4H8|CUL2_MOUSE Cullin-2 OS=Mus musculus OX=10090 GN=Cul2 PE=1 SV=2	1	2	2	2	3.1	86.876	745	12.565	49	2	2	2	0	0	0	2	2	2	0	0	0	2	2	2	0	0	0	3.1	3.1	3.1	0	0	0	41808000	17441000	11410000	12958000	0	0	0	675380	292130	175380	207870	0
Q91YP0	Q91YP0	L-2-hydroxyglutarate dehydrogenase, mitochondrial	L2hgdh	sp|Q91YP0|L2HDH_MOUSE L-2-hydroxyglutarate dehydrogenase, mitochondrial OS=Mus musculus OX=10090 GN=L2hgdh PE=1 SV=1	1	2	2	2	5.8	50.898	464	12.565	30	1	2	1	0	0	0	1	2	1	0	0	0	1	2	1	0	0	0	2.6	5.8	2.6	0	0	0	9553400	3773100	2451200	3329100	0	0	0	318450	125770	81706	110970	0
Q80VL1	Q80VL1	Tudor and KH domain-containing protein	Tdrkh	sp|Q80VL1|TDRKH_MOUSE Tudor and KH domain-containing protein OS=Mus musculus OX=10090 GN=Tdrkh PE=1 SV=1	1	2	2	2	3.9	62.133	560	12.562	31	1	2	1	0	0	0	1	2	1	0	0	0	1	2	1	0	0	0	2.1	3.9	2.1	0	0	0	18021000	4897900	6840600	6282100	0	0	0	581310	158000	220660	202650	0
Q5PSV9	Q5PSV9	Mediator of DNA damage checkpoint protein 1	Mdc1	sp|Q5PSV9|MDC1_MOUSE Mediator of DNA damage checkpoint protein 1 OS=Mus musculus OX=10090 GN=Mdc1 PE=1 SV=1	1	2	2	2	2.2	184.67	1707	12.551	77	2	2	1	1	0	0	2	2	1	1	0	0	2	2	1	1	0	0	2.2	2.2	1.1	1.1	0	0	23074000	8807800	8182400	3652600	2431300	0	0	299660	114390	106270	47436	31575
P99029	P99029	Peroxiredoxin-5, mitochondrial	Prdx5	sp|P99029|PRDX5_MOUSE Peroxiredoxin-5, mitochondrial OS=Mus musculus OX=10090 GN=Prdx5 PE=1 SV=2	1	2	2	2	11.9	21.897	210	12.549	15	1	2	2	0	0	0	1	2	2	0	0	0	1	2	2	0	0	0	5.2	11.9	11.9	0	0	0	48329000	6711600	20792000	20825000	0	0	0	1958500	447440	704400	806690	0
P61255	P61255	Large ribosomal subunit protein uL24	Rpl26	sp|P61255|RL26_MOUSE Large ribosomal subunit protein uL24 OS=Mus musculus OX=10090 GN=Rpl26 PE=1 SV=1	1	2	2	2	12.4	17.258	145	12.536	9	2	2	2	0	1	0	2	2	2	0	1	0	2	2	2	0	1	0	12.4	12.4	12.4	0	6.2	0	221550000	88644000	69196000	62076000	0	1633000	0	5271700	1809900	1971100	1490600	0
O70423	O70423	Membrane primary amine oxidase	Aoc3	sp|O70423|AOC3_MOUSE Membrane primary amine oxidase OS=Mus musculus OX=10090 GN=Aoc3 PE=1 SV=3	1	2	2	2	4.6	84.533	765	12.515	36	2	2	2	0	0	0	2	2	2	0	0	0	2	2	2	0	0	0	4.6	4.6	4.6	0	0	0	69450000	22061000	27644000	19746000	0	0	0	1929200	612790	767880	548490	0
Q8BGF3	Q8BGF3	Dynein axonemal assembly factor 10	Dnaaf10	sp|Q8BGF3|DAA10_MOUSE Dynein axonemal assembly factor 10 OS=Mus musculus OX=10090 GN=Dnaaf10 PE=1 SV=1	1	2	2	2	7.3	39.79	357	12.504	25	2	2	2	0	0	0	2	2	2	0	0	0	2	2	2	0	0	0	7.3	7.3	7.3	0	0	0	28967000	9558800	11730000	7677600	0	0	0	537580	185370	276640	75568	0
Q8BTU1	Q8BTU1	Cilia- and flagella-associated protein 20	Cfap20	sp|Q8BTU1|CFA20_MOUSE Cilia- and flagella-associated protein 20 OS=Mus musculus OX=10090 GN=Cfap20 PE=1 SV=1	1	2	2	2	11.9	22.748	193	12.489	13	2	2	2	0	0	0	2	2	2	0	0	0	2	2	2	0	0	0	11.9	11.9	11.9	0	0	0	29811000	6929900	16805000	6076000	0	0	0	2293100	533070	1292700	467380	0
Q9CQD1;P61021	Q9CQD1;P61021	Ras-related protein Rab-5A;Ras-related protein Rab-5B	Rab5a;Rab5b	sp|Q9CQD1|RAB5A_MOUSE Ras-related protein Rab-5A OS=Mus musculus OX=10090 GN=Rab5a PE=1 SV=1;sp|P61021|RAB5B_MOUSE Ras-related protein Rab-5B OS=Mus musculus OX=10090 GN=Rab5b PE=1 SV=1	2	4	2	2	20.9	23.598	215	12.487	14	4	4	4	1	0	1	2	2	2	0	0	0	2	2	2	0	0	0	20.9	20.9	20.9	5.1	0	5.1	33552000	9591800	12479000	11481000	0	0	0	2396500	685130	891330	820080	0
Q8VDJ3	Q8VDJ3	Vigilin	Hdlbp	sp|Q8VDJ3|VIGLN_MOUSE Vigilin OS=Mus musculus OX=10090 GN=Hdlbp PE=1 SV=1	1	2	2	2	2.7	141.74	1268	12.484	80	2	2	2	0	0	0	2	2	2	0	0	0	2	2	2	0	0	0	2.7	2.7	2.7	0	0	0	47736000	13843000	19265000	14629000	0	0	0	596710	173030	240810	182860	0
Q91WK2	Q91WK2	Eukaryotic translation initiation factor 3 subunit H	Eif3h	sp|Q91WK2|EIF3H_MOUSE Eukaryotic translation initiation factor 3 subunit H OS=Mus musculus OX=10090 GN=Eif3h PE=1 SV=1	1	2	2	2	8.2	39.832	352	12.476	24	2	2	2	0	0	0	2	2	2	0	0	0	2	2	2	0	0	0	8.2	8.2	8.2	0	0	0	141790000	31244000	58898000	51647000	0	0	0	3552400	744080	1492000	1316300	0
Q61771;O35066;O35231;Q99PW8	Q61771;O35066;O35231;Q99PW8	Kinesin-like protein KIF3B;Kinesin-like protein KIF3C;Kinesin-like protein KIFC3	Kif3b;Kif3c;	sp|Q61771|KIF3B_MOUSE Kinesin-like protein KIF3B OS=Mus musculus OX=10090 GN=Kif3b PE=1 SV=1;sp|O35066|KIF3C_MOUSE Kinesin-like protein KIF3C OS=Mus musculus OX=10090 GN=Kif3c PE=1 SV=3;sp|O35231|KIFC3_MOUSE Kinesin-like protein KIFC3 OS=Mus musculus OX=10	4	2	2	2	3.1	85.287	747	12.475	47	2	2	2	0	0	0	2	2	2	0	0	0	2	2	2	0	0	0	3.1	3.1	3.1	0	0	0	21896000	9226700	9340600	3328200	0	0	0	465860	196310	198740	70814	0
P59242	P59242	Cingulin	Cgn	sp|P59242|CING_MOUSE Cingulin OS=Mus musculus OX=10090 GN=Cgn PE=1 SV=1	1	2	2	2	2	136.45	1191	12.456	88	0	2	1	0	0	0	0	2	1	0	0	0	0	2	1	0	0	0	0	2	1.2	0	0	0	5270700	0	0	5270700	0	0	0	59895	0	0	59895	0
Q8VHN8	Q8VHN8	Tudor-interacting repair regulator protein	Nudt16l1	sp|Q8VHN8|TIRR_MOUSE Tudor-interacting repair regulator protein OS=Mus musculus OX=10090 GN=Nudt16l1 PE=1 SV=2	1	2	2	2	10	23.414	211	12.455	16	2	2	1	0	0	0	2	2	1	0	0	0	2	2	1	0	0	0	10	10	5.2	0	0	0	40344000	19287000	12156000	8900500	0	0	0	2521500	1205500	759750	556280	0
Q9D824	Q9D824	Pre-mRNA 3-end-processing factor FIP1	Fip1l1	sp|Q9D824|FIP1_MOUSE Pre-mRNA 3-end-processing factor FIP1 OS=Mus musculus OX=10090 GN=Fip1l1 PE=1 SV=1	1	2	2	2	5.7	64.958	581	12.428	25	2	1	2	0	0	0	2	1	2	0	0	0	2	1	2	0	0	0	5.7	2.4	5.7	0	0	0	40670000	14378000	10155000	16137000	0	0	0	1626800	575100	406210	645490	0
Q9ES00	Q9ES00	Ubiquitin conjugation factor E4 B	Ube4b	sp|Q9ES00|UBE4B_MOUSE Ubiquitin conjugation factor E4 B OS=Mus musculus OX=10090 GN=Ube4b PE=1 SV=3	1	2	2	2	2.1	133.32	1173	12.424	68	2	2	2	0	0	0	2	2	2	0	0	0	2	2	2	0	0	0	2.1	2.1	2.1	0	0	0	23626000	7444400	9337000	6844500	0	0	0	122880	38130	35406	49346	0
J3QMC5	J3QMC5	Midasin	Mdn1	tr|J3QMC5|J3QMC5_MOUSE Midasin OS=Mus musculus OX=10090 GN=Mdn1 PE=1 SV=1	1	2	2	2	0.4	629.58	5582	12.424	316	2	2	2	0	0	0	2	2	2	0	0	0	2	2	2	0	0	0	0.4	0.4	0.4	0	0	0	28210000	7586800	9031200	11592000	0	0	0	89271	24009	28580	36682	0
O88477	O88477	Insulin-like growth factor 2 mRNA-binding protein 1	Igf2bp1	sp|O88477|IF2B1_MOUSE Insulin-like growth factor 2 mRNA-binding protein 1 OS=Mus musculus OX=10090 GN=Igf2bp1 PE=1 SV=1	1	2	2	2	4.5	63.45	577	12.419	35	1	1	2	0	0	0	1	1	2	0	0	0	1	1	2	0	0	0	2.3	2.3	4.5	0	0	0	14771000	3423500	6131400	5216200	0	0	0	422030	97813	175180	149030	0
Q9QY15	Q9QY15	ATP-dependent RNA helicase DDX25	Ddx25	sp|Q9QY15|DDX25_MOUSE ATP-dependent RNA helicase DDX25 OS=Mus musculus OX=10090 GN=Ddx25 PE=1 SV=2	1	2	2	2	5.4	54.876	484	12.418	28	0	1	2	0	0	0	0	1	2	0	0	0	0	1	2	0	0	0	0	3.3	5.4	0	0	0	26047000	0	9243900	16803000	0	0	0	656670	0	330140	326530	0
P39061	P39061	Collagen alpha-1(XVIII) chain	Col18a1	sp|P39061|COIA1_MOUSE Collagen alpha-1(XVIII) chain OS=Mus musculus OX=10090 GN=Col18a1 PE=1 SV=4	1	1	1	1	1	182.17	1774	12.399	81	1	1	1	0	0	0	1	1	1	0	0	0	1	1	1	0	0	0	1	1	1	0	0	0	19055000	6316400	6284000	6454600	0	0	0	235250	77981	77580	79686	0
Q80UG5	Q80UG5	Septin-9	Septin9	sp|Q80UG5|SEPT9_MOUSE Septin-9 OS=Mus musculus OX=10090 GN=Septin9 PE=1 SV=1	1	2	2	2	4.8	65.574	583	12.399	43	2	2	2	0	0	0	2	2	2	0	0	0	2	2	2	0	0	0	4.8	4.8	4.8	0	0	0	64486000	17594000	20898000	25994000	0	0	0	1499700	409160	486010	604500	0
Q6DFZ1	Q6DFZ1	Golgi-specific brefeldin A-resistance factor 1	Gbf1	tr|Q6DFZ1|Q6DFZ1_MOUSE Golgi-specific brefeldin A-resistance factor 1 OS=Mus musculus OX=10090 GN=Gbf1 PE=1 SV=1	1	3	2	2	1.9	206.78	1861	12.385	111	3	3	3	1	1	1	2	2	2	0	0	0	2	2	2	0	0	0	1.9	1.9	1.9	0.3	0.3	0.3	36893000	14401000	10918000	11574000	0	0	0	237930	99836	67102	70989	0
Q7TPR4;P57780;Q9JI91;O88990	Q7TPR4;P57780;Q9JI91;O88990	Alpha-actinin-1;Alpha-actinin-4;Alpha-actinin-2;	Actn1;Actn4;Actn2;	sp|Q7TPR4|ACTN1_MOUSE Alpha-actinin-1 OS=Mus musculus OX=10090 GN=Actn1 PE=1 SV=1;sp|P57780|ACTN4_MOUSE Alpha-actinin-4 OS=Mus musculus OX=10090 GN=Actn4 PE=1 SV=1;sp|Q9JI91|ACTN2_MOUSE Alpha-actinin-2 OS=Mus musculus OX=10090 GN=Actn2 PE=1 SV=2;sp|O88990|	4	2	2	2	3	103.07	892	12.371	58	2	2	2	0	0	0	2	2	2	0	0	0	2	2	2	0	0	0	3	3	3	0	0	0	60109000	16209000	24484000	19416000	0	0	0	684070	156880	292640	234550	0
Q9Z130	Q9Z130	Heterogeneous nuclear ribonucleoprotein D-like	Hnrnpdl	sp|Q9Z130|HNRDL_MOUSE Heterogeneous nuclear ribonucleoprotein D-like OS=Mus musculus OX=10090 GN=Hnrnpdl PE=1 SV=1	1	2	2	2	9.6	33.558	301	12.37	15	0	2	1	0	0	0	0	2	1	0	0	0	0	2	1	0	0	0	0	9.6	4.3	0	0	0	30609000	0	20905000	9704100	0	0	0	763800	0	763800	646940	0
P32067	P32067	Lupus La protein homolog	Ssb	sp|P32067|LA_MOUSE Lupus La protein homolog OS=Mus musculus OX=10090 GN=Ssb PE=1 SV=1	1	2	2	2	5.3	47.756	415	12.37	30	2	1	2	0	0	0	2	1	2	0	0	0	2	1	2	0	0	0	5.3	2.7	5.3	0	0	0	52762000	19274000	12781000	20707000	0	0	0	1758700	642470	426020	690240	0
P47934	P47934	Carnitine O-acetyltransferase	Crat	sp|P47934|CACP_MOUSE Carnitine O-acetyltransferase OS=Mus musculus OX=10090 GN=Crat PE=1 SV=3	1	2	2	2	3.8	70.839	626	12.367	35	1	1	1	0	0	0	1	1	1	0	0	0	1	1	1	0	0	0	2.2	2.2	1.6	0	0	0	0	0	0	0	0	0	0	0	0	0	0	0
P97470	P97470	Serine/threonine-protein phosphatase 4 catalytic subunit	Ppp4c	sp|P97470|PP4C_MOUSE Serine/threonine-protein phosphatase 4 catalytic subunit OS=Mus musculus OX=10090 GN=Ppp4c PE=1 SV=2	1	2	2	2	7.8	35.08	307	12.366	18	1	2	1	0	0	0	1	2	1	0	0	0	1	2	1	0	0	0	4.2	7.8	4.2	0	0	0	5613000	0	0	5613000	0	0	0	311830	0	0	311830	0
Q9CR68	Q9CR68	Cytochrome b-c1 complex subunit Rieske, mitochondrial	Uqcrfs1	sp|Q9CR68|UCRI_MOUSE Cytochrome b-c1 complex subunit Rieske, mitochondrial OS=Mus musculus OX=10090 GN=Uqcrfs1 PE=1 SV=1	1	2	2	2	11.3	29.367	274	12.351	16	2	2	2	0	0	1	2	2	2	0	0	1	2	2	2	0	0	1	11.3	11.3	11.3	0	0	8	136240000	51743000	50351000	29214000	0	0	4928600	4982300	1884900	1740600	1356800	0
P54071	P54071	Isocitrate dehydrogenase [NADP], mitochondrial	Idh2	sp|P54071|IDHP_MOUSE Isocitrate dehydrogenase [NADP], mitochondrial OS=Mus musculus OX=10090 GN=Idh2 PE=1 SV=3	1	2	2	2	5.3	50.906	452	12.342	32	2	2	2	0	0	0	2	2	2	0	0	0	2	2	2	0	0	0	5.3	5.3	5.3	0	0	0	69223000	25568000	19622000	24033000	0	0	0	1266000	461140	389260	415610	0
A2A432;Q3TCH7	A2A432;Q3TCH7	Cullin-4B;Cullin-4A	Cul4b;Cul4a	sp|A2A432|CUL4B_MOUSE Cullin-4B OS=Mus musculus OX=10090 GN=Cul4b PE=1 SV=1;sp|Q3TCH7|CUL4A_MOUSE Cullin-4A OS=Mus musculus OX=10090 GN=Cul4a PE=1 SV=1	2	2	2	2	2.3	110.7	970	12.337	64	1	2	1	0	1	0	1	2	1	0	1	0	1	2	1	0	1	0	1.2	2.3	1.2	0	1.2	0	19579000	4882100	6329300	6588500	0	1779200	0	305920	76283	98895	102950	0
P62267	P62267	Small ribosomal subunit protein uS12	Rps23	sp|P62267|RS23_MOUSE Small ribosomal subunit protein uS12 OS=Mus musculus OX=10090 GN=Rps23 PE=1 SV=3	1	2	2	2	16.1	15.807	143	12.333	8	2	2	2	0	0	0	2	2	2	0	0	0	2	2	2	0	0	0	16.1	16.1	16.1	0	0	0	172600000	54694000	65308000	52599000	0	0	0	9238700	3230200	3429000	2579500	0
Q91YT0	Q91YT0	NADH dehydrogenase [ubiquinone] flavoprotein 1, mitochondrial	Ndufv1	sp|Q91YT0|NDUV1_MOUSE NADH dehydrogenase [ubiquinone] flavoprotein 1, mitochondrial OS=Mus musculus OX=10090 GN=Ndufv1 PE=1 SV=1	1	2	2	2	4.1	50.834	464	12.301	28	2	2	1	0	0	0	2	2	1	0	0	0	2	2	1	0	0	0	4.1	4.1	1.9	0	0	0	31515000	14217000	6543900	10754000	0	0	0	1125500	507730	233710	384080	0
Q8BRF7	Q8BRF7	Sec1 family domain-containing protein 1	Scfd1	sp|Q8BRF7|SCFD1_MOUSE Sec1 family domain-containing protein 1 OS=Mus musculus OX=10090 GN=Scfd1 PE=1 SV=1	1	2	2	2	4.5	72.322	639	12.298	38	1	1	1	0	0	0	1	1	1	0	0	0	1	1	1	0	0	0	2	2	2.5	0	0	0	17781000	4588500	6696100	6496500	0	0	0	467920	120750	176210	170960	0
Q7TNP2	Q7TNP2	Serine/threonine-protein phosphatase 2A 65 kDa regulatory subunit A beta isoform	Ppp2r1b	sp|Q7TNP2|2AAB_MOUSE Serine/threonine-protein phosphatase 2A 65 kDa regulatory subunit A beta isoform OS=Mus musculus OX=10090 GN=Ppp2r1b PE=1 SV=2	1	2	2	2	5.2	65.934	601	12.29	37	1	2	2	0	0	0	1	2	2	0	0	0	1	2	2	0	0	0	3.3	5.2	5.2	0	0	0	22711000	6945200	9425600	6340600	0	0	0	613820	187710	254750	171370	0
Q9CQR6	Q9CQR6	Serine/threonine-protein phosphatase 6 catalytic subunit	Ppp6c	sp|Q9CQR6|PPP6_MOUSE Serine/threonine-protein phosphatase 6 catalytic subunit OS=Mus musculus OX=10090 GN=Ppp6c PE=1 SV=1	1	2	2	2	7.5	35.159	305	12.287	20	2	1	1	0	0	0	2	1	1	0	0	0	2	1	1	0	0	0	7.5	4.3	4.3	0	0	0	30250000	10190000	12223000	7837300	0	0	0	1512500	509490	611150	391860	0
Q8BFY9;Q99LG2	Q8BFY9;Q99LG2	Transportin-1;Transportin-2	Tnpo1;Tnpo2	sp|Q8BFY9|TNPO1_MOUSE Transportin-1 OS=Mus musculus OX=10090 GN=Tnpo1 PE=1 SV=2;sp|Q99LG2|TNPO2_MOUSE Transportin-2 OS=Mus musculus OX=10090 GN=Tnpo2 PE=1 SV=1	2	2	2	2	3.2	102.36	898	12.287	45	1	2	1	0	0	0	1	2	1	0	0	0	1	2	1	0	0	0	2.1	3.2	2.1	0	0	0	33334000	10644000	12617000	10073000	0	0	0	740760	236540	280370	223850	0
Q62203	Q62203	Splicing factor 3A subunit 2	Sf3a2	sp|Q62203|SF3A2_MOUSE Splicing factor 3A subunit 2 OS=Mus musculus OX=10090 GN=Sf3a2 PE=1 SV=2	1	2	2	2	5.9	49.911	475	12.279	16	2	1	1	0	0	0	2	1	1	0	0	0	2	1	1	0	0	0	5.9	3.8	3.8	0	0	0	22829000	9479400	6950700	6398700	0	0	0	1426800	592460	434420	399920	0
Q9CPV4	Q9CPV4	Glyoxalase domain-containing protein 4	Glod4	sp|Q9CPV4|GLOD4_MOUSE Glyoxalase domain-containing protein 4 OS=Mus musculus OX=10090 GN=Glod4 PE=1 SV=1	1	2	2	2	11.1	33.316	298	12.269	22	1	2	1	0	0	1	1	2	1	0	0	1	1	2	1	0	0	1	5	11.1	5	0	0	5	39478000	9142300	23599000	5841800	0	0	894540	1135700	415560	413920	265540	0
Q6PDM2	Q6PDM2	Serine/arginine-rich splicing factor 1	Srsf1	sp|Q6PDM2|SRSF1_MOUSE Serine/arginine-rich splicing factor 1 OS=Mus musculus OX=10090 GN=Srsf1 PE=1 SV=3	1	2	2	2	8.9	27.744	248	12.267	15	1	2	2	0	0	0	1	2	2	0	0	0	1	2	2	0	0	0	4	8.9	8.9	0	0	0	41648000	9273700	19493000	12881000	0	0	0	2776500	618250	1299500	858760	0
Q3UX10	Q3UX10	Tubulin alpha chain-like 3	Tubal3	sp|Q3UX10|TBAL3_MOUSE Tubulin alpha chain-like 3 OS=Mus musculus OX=10090 GN=Tubal3 PE=2 SV=2	1	3	1	1	8.3	49.988	446	12.265	24	3	3	3	2	2	1	1	1	1	0	0	0	1	1	1	0	0	0	8.3	8.3	8.3	4.5	4.5	2.5	61040000	23231000	19388000	18421000	0	0	0	2543300	967970	807820	767530	0
Q9Z315	Q9Z315	U4/U6.U5 tri-snRNP-associated protein 1	Sart1	sp|Q9Z315|SNUT1_MOUSE U4/U6.U5 tri-snRNP-associated protein 1 OS=Mus musculus OX=10090 GN=Sart1 PE=1 SV=1	1	2	2	2	3.2	90.884	806	12.26	42	2	2	2	0	0	0	2	2	2	0	0	0	2	2	2	0	0	0	3.2	3.2	3.2	0	0	0	25788000	7828200	8749600	9210400	0	0	0	230650	69302	72172	89179	0
Q6VH22	Q6VH22	Intraflagellar transport protein 172 homolog	Ift172	sp|Q6VH22|IF172_MOUSE Intraflagellar transport protein 172 homolog OS=Mus musculus OX=10090 GN=Ift172 PE=1 SV=1	1	2	2	2	1.6	197.55	1749	12.26	115	2	1	2	0	0	0	2	1	2	0	0	0	2	1	2	0	0	0	1.6	0.7	1.6	0	0	0	15176000	5949100	2924700	6301900	0	0	0	131960	51731	25432	54799	0
P47758	P47758	Signal recognition particle receptor subunit beta	Srprb	sp|P47758|SRPRB_MOUSE Signal recognition particle receptor subunit beta OS=Mus musculus OX=10090 GN=Srprb PE=1 SV=1	1	2	2	2	13.4	29.579	269	12.235	20	2	1	2	0	0	0	2	1	2	0	0	0	2	1	2	0	0	0	13.4	6.3	13.4	0	0	0	50060000	23522000	10043000	16494000	0	0	0	2503000	1176100	502170	824720	0
Q9D1J3	Q9D1J3	SAP domain-containing ribonucleoprotein	Sarnp	sp|Q9D1J3|SARNP_MOUSE SAP domain-containing ribonucleoprotein OS=Mus musculus OX=10090 GN=Sarnp PE=1 SV=3	1	2	2	2	13.3	23.532	210	12.235	15	0	2	0	0	0	0	0	2	0	0	0	0	0	2	0	0	0	0	0	13.3	0	0	0	0	33984000	0	33984000	0	0	0	0	2265600	0	2265600	0	0
O35864	O35864	COP9 signalosome complex subunit 5	Cops5	sp|O35864|CSN5_MOUSE COP9 signalosome complex subunit 5 OS=Mus musculus OX=10090 GN=Cops5 PE=1 SV=3	1	2	2	2	9.9	37.548	334	12.234	20	2	2	2	0	1	0	2	2	2	0	1	0	2	2	2	0	1	0	9.9	9.9	9.9	0	5.7	0	66658000	22338000	30435000	13190000	0	694370	0	1300900	455180	619330	226430	0
Q9DAN8	Q9DAN8	Cystatin-12	Cst12	sp|Q9DAN8|CST12_MOUSE Cystatin-12 OS=Mus musculus OX=10090 GN=Cst12 PE=1 SV=1	1	1	1	1	13.3	15.036	128	12.225	7	1	1	1	0	0	0	1	1	1	0	0	0	1	1	1	0	0	0	13.3	13.3	13.3	0	0	0	26919000	8546000	10389000	7984800	0	0	0	3845600	1220900	1484100	1140700	0
Q3UKJ7	Q3UKJ7	WD40 repeat-containing protein SMU1	Smu1	sp|Q3UKJ7|SMU1_MOUSE WD40 repeat-containing protein SMU1 OS=Mus musculus OX=10090 GN=Smu1 PE=2 SV=2	1	2	2	2	4.5	57.543	513	12.223	32	2	1	1	0	0	0	2	1	1	0	0	0	2	1	1	0	0	0	4.5	1.9	1.9	0	0	0	45761000	11874000	19797000	14090000	0	0	0	1430000	371050	618670	440330	0
P84104	P84104	Serine/arginine-rich splicing factor 3	Srsf3	sp|P84104|SRSF3_MOUSE Serine/arginine-rich splicing factor 3 OS=Mus musculus OX=10090 GN=Srsf3 PE=1 SV=1	1	3	2	2	18.3	19.329	164	12.214	9	3	3	2	1	0	0	2	2	1	0	0	0	2	2	1	0	0	0	18.3	18.3	14	8.5	0	0	168060000	70444000	82123000	15488000	0	0	0	6619300	2690200	2208200	1720900	0
Q9R0U0	Q9R0U0	Serine/arginine-rich splicing factor 10	Srsf10	sp|Q9R0U0|SRS10_MOUSE Serine/arginine-rich splicing factor 10 OS=Mus musculus OX=10090 GN=Srsf10 PE=1 SV=2	1	2	2	2	8.8	31.3	262	12.211	13	2	2	2	0	0	0	2	2	2	0	0	0	2	2	2	0	0	0	8.8	8.8	8.8	0	0	0	35324000	10760000	13819000	10745000	0	0	0	1761400	508300	697280	555860	0
O55057	O55057	Retinal rod rhodopsin-sensitive cGMP 3,5-cyclic phosphodiesterase subunit delta	Pde6d	sp|O55057|PDE6D_MOUSE Retinal rod rhodopsin-sensitive cGMP 3,5-cyclic phosphodiesterase subunit delta OS=Mus musculus OX=10090 GN=Pde6d PE=1 SV=1	1	2	2	2	20.7	17.348	150	12.204	5	2	2	1	0	0	0	2	2	1	0	0	0	2	2	1	0	0	0	20.7	20.7	12.7	0	0	0	28694000	8751800	12408000	7534500	0	0	0	5738800	1750400	2481500	1506900	0
Q9QYA2	Q9QYA2	Mitochondrial import receptor subunit TOM40 homolog	Tomm40	sp|Q9QYA2|TOM40_MOUSE Mitochondrial import receptor subunit TOM40 homolog OS=Mus musculus OX=10090 GN=Tomm40 PE=1 SV=3	1	2	2	2	6.1	37.895	361	12.181	12	1	2	2	0	0	0	1	2	2	0	0	0	1	2	2	0	0	0	3	6.1	6.1	0	0	0	24747000	8821700	7950800	7974700	0	0	0	2062300	735140	662570	664550	0
Q6DID5	Q6DID5	PWWP domain-containing DNA repair factor 3A	Pwwp3a	sp|Q6DID5|PWP3A_MOUSE PWWP domain-containing DNA repair factor 3A OS=Mus musculus OX=10090 GN=Pwwp3a PE=1 SV=1	1	2	2	2	4.1	76.068	682	12.17	42	1	1	2	0	0	0	1	1	2	0	0	0	1	1	2	0	0	0	2.6	2.6	4.1	0	0	0	14037000	4125100	5046000	4865700	0	0	0	334210	98216	120140	115850	0
O35344	O35344	Importin subunit alpha-4	Kpna3	sp|O35344|IMA4_MOUSE Importin subunit alpha-4 OS=Mus musculus OX=10090 GN=Kpna3 PE=1 SV=1	1	2	2	2	6.1	57.772	521	12.17	20	2	2	1	0	0	0	2	2	1	0	0	0	2	2	1	0	0	0	6.1	6.1	3.5	0	0	0	41852000	17357000	20082000	4412700	0	0	0	772710	226440	325640	220630	0
O89079	O89079	Coatomer subunit epsilon	Cope	sp|O89079|COPE_MOUSE Coatomer subunit epsilon OS=Mus musculus OX=10090 GN=Cope PE=1 SV=3	1	2	2	2	11	34.567	308	12.167	21	1	2	1	0	0	0	1	2	1	0	0	0	1	2	1	0	0	0	3.9	11	3.9	0	0	0	34046000	7878700	18922000	7245100	0	0	0	1621200	375170	901070	345010	0
Q9CQL1;P61327	Q9CQL1;P61327	Protein mago nashi homolog 2;Protein mago nashi homolog	Magohb;Magoh	sp|Q9CQL1|MGN2_MOUSE Protein mago nashi homolog 2 OS=Mus musculus OX=10090 GN=Magohb PE=2 SV=1;sp|P61327|MGN_MOUSE Protein mago nashi homolog OS=Mus musculus OX=10090 GN=Magoh PE=2 SV=1	2	2	2	2	21.2	17.091	146	12.163	14	1	2	2	0	0	0	1	2	2	0	0	0	1	2	2	0	0	0	7.5	21.2	21.2	0	0	0	84650000	7054900	37001000	40594000	0	0	0	1758500	503920	600240	654350	0
P23475	P23475	X-ray repair cross-complementing protein 6	Xrcc6	sp|P23475|XRCC6_MOUSE X-ray repair cross-complementing protein 6 OS=Mus musculus OX=10090 GN=Xrcc6 PE=1 SV=5	1	2	2	2	3.9	69.483	608	12.159	35	2	2	2	0	0	0	2	2	2	0	0	0	2	2	2	0	0	0	3.9	3.9	3.9	0	0	0	66483000	22502000	21804000	22177000	0	0	0	891320	263150	298810	329360	0
Q3UM45	Q3UM45	Protein phosphatase 1 regulatory subunit 7	Ppp1r7	sp|Q3UM45|PP1R7_MOUSE Protein phosphatase 1 regulatory subunit 7 OS=Mus musculus OX=10090 GN=Ppp1r7 PE=1 SV=2	1	2	2	2	5.8	41.291	361	12.144	21	1	1	2	0	0	0	1	1	2	0	0	0	1	1	2	0	0	0	3	3	5.8	0	0	0	15791000	4878900	5649600	5262500	0	0	0	751950	232330	269030	250590	0
Q61390	Q61390	T-complex protein 1 subunit zeta-2	Cct6b	sp|Q61390|TCPW_MOUSE T-complex protein 1 subunit zeta-2 OS=Mus musculus OX=10090 GN=Cct6b PE=1 SV=4	1	4	2	2	9.6	58.184	531	12.133	30	4	3	3	1	1	1	2	1	1	0	0	0	2	1	1	0	0	0	9.6	6.6	6.6	2.4	2.4	2.4	18010000	5577200	5501900	6931300	0	0	0	600350	185910	183400	231040	0
Q61371	Q61371	Intraflagellar transport protein 88 homolog	Ift88	sp|Q61371|IFT88_MOUSE Intraflagellar transport protein 88 homolog OS=Mus musculus OX=10090 GN=Ift88 PE=1 SV=2	1	2	2	2	3.5	92.993	824	12.132	46	2	2	2	0	0	1	2	2	2	0	0	1	2	2	2	0	0	1	3.5	3.5	3.5	0	0	1.5	35030000	9969700	12005000	7497300	0	0	5558500	642010	170300	219640	131240	0
Q8VBZ3	Q8VBZ3	Putative lipid scramblase CLPTM1	Clptm1	sp|Q8VBZ3|CLPT1_MOUSE Putative lipid scramblase CLPTM1 OS=Mus musculus OX=10090 GN=Clptm1 PE=1 SV=1	1	1	1	1	2.6	75.29	664	12.126	27	1	1	1	0	0	0	1	1	1	0	0	0	1	1	1	0	0	0	2.6	2.6	2.6	0	0	0	20166000	6680600	6983900	6501500	0	0	0	746890	247430	258660	240800	0
Q99KQ4	Q99KQ4	Nicotinamide phosphoribosyltransferase	Nampt	sp|Q99KQ4|NAMPT_MOUSE Nicotinamide phosphoribosyltransferase OS=Mus musculus OX=10090 GN=Nampt PE=1 SV=1	1	2	2	2	6.5	55.446	491	12.107	30	2	2	2	1	1	0	2	2	2	1	1	0	2	2	2	1	1	0	6.5	6.5	6.5	4.3	2.2	0	101900000	33085000	29965000	28183000	6985600	3685400	0	970830	354000	210510	283480	232850
Q3TUU5	Q3TUU5	Testis-expressed protein 30	Tex30	sp|Q3TUU5|TEX30_MOUSE Testis-expressed protein 30 OS=Mus musculus OX=10090 GN=Tex30 PE=1 SV=1	1	2	2	2	16.4	25.263	225	12.104	16	2	2	2	0	0	0	2	2	2	0	0	0	2	2	2	0	0	0	16.4	16.4	16.4	0	0	0	47825000	17071000	15217000	15537000	0	0	0	2989100	1066900	951070	971060	0
Q6NVF9	Q6NVF9	Cleavage and polyadenylation specificity factor subunit 6	Cpsf6	sp|Q6NVF9|CPSF6_MOUSE Cleavage and polyadenylation specificity factor subunit 6 OS=Mus musculus OX=10090 GN=Cpsf6 PE=1 SV=1	1	2	2	2	5.3	59.152	551	12.101	23	2	1	2	0	0	0	2	1	2	0	0	0	2	1	2	0	0	0	5.3	2.4	5.3	0	0	0	31177000	16638000	9076000	5463800	0	0	0	897130	502520	394610	237560	0
O55135	O55135	Eukaryotic translation initiation factor 6	Eif6	sp|O55135|IF6_MOUSE Eukaryotic translation initiation factor 6 OS=Mus musculus OX=10090 GN=Eif6 PE=1 SV=2	1	2	2	2	13.1	26.511	245	12.095	10	2	2	2	0	0	0	2	2	2	0	0	0	2	2	2	0	0	0	13.1	13.1	13.1	0	0	0	45307000	16412000	15417000	13478000	0	0	0	4530700	1641200	1541700	1347800	0
Q9CY64	Q9CY64	Biliverdin reductase A	Blvra	sp|Q9CY64|BIEA_MOUSE Biliverdin reductase A OS=Mus musculus OX=10090 GN=Blvra PE=1 SV=1	1	2	2	2	11.9	33.524	295	12.092	20	2	2	0	0	0	0	2	2	0	0	0	0	2	2	0	0	0	0	11.9	11.9	0	0	0	0	19994000	9631400	10362000	0	0	0	0	484270	271610	212660	0	0
P54276	P54276	DNA mismatch repair protein Msh6	Msh6	sp|P54276|MSH6_MOUSE DNA mismatch repair protein Msh6 OS=Mus musculus OX=10090 GN=Msh6 PE=1 SV=3	1	2	2	2	2.1	151.08	1358	12.09	79	1	2	2	0	0	0	1	2	2	0	0	0	1	2	2	0	0	0	1	2.1	2.1	0	0	0	24337000	5226200	14472000	4638900	0	0	0	308070	66154	183190	58720	0
Q91Z49	Q91Z49	UAP56-interacting factor	Fyttd1	sp|Q91Z49|UIF_MOUSE UAP56-interacting factor OS=Mus musculus OX=10090 GN=Fyttd1 PE=1 SV=1	1	2	2	2	9.5	35.887	317	12.085	21	2	2	1	0	0	0	2	2	1	0	0	0	2	2	1	0	0	0	9.5	9.5	4.1	0	0	0	46225000	18535000	22488000	5202900	0	0	0	2201200	882600	1070900	247760	0
O88545	O88545	COP9 signalosome complex subunit 6	Cops6	sp|O88545|CSN6_MOUSE COP9 signalosome complex subunit 6 OS=Mus musculus OX=10090 GN=Cops6 PE=1 SV=1	1	2	2	2	8	35.88	324	12.08	14	2	2	1	0	0	0	2	2	1	0	0	0	2	2	1	0	0	0	8	8	4.6	0	0	0	25860000	9765000	12764000	3331600	0	0	0	1104100	336620	529520	237970	0
Q8C5H8	Q8C5H8	NAD kinase 2, mitochondrial	Nadk2	sp|Q8C5H8|NAKD2_MOUSE NAD kinase 2, mitochondrial OS=Mus musculus OX=10090 GN=Nadk2 PE=1 SV=2	1	2	2	2	6.9	50.858	452	12.075	34	1	2	1	0	0	0	1	2	1	0	0	0	1	2	1	0	0	0	3.1	6.9	3.8	0	0	0	24947000	3450500	13299000	8198200	0	0	0	733750	101480	391140	241120	0
Q9WV32	Q9WV32	Actin-related protein 2/3 complex subunit 1B	Arpc1b	sp|Q9WV32|ARC1B_MOUSE Actin-related protein 2/3 complex subunit 1B OS=Mus musculus OX=10090 GN=Arpc1b PE=1 SV=4	1	2	2	2	6.2	41.063	372	12.066	19	2	1	1	0	0	0	2	1	1	0	0	0	2	1	1	0	0	0	6.2	3.5	3.5	0	0	0	8980000	0	4507700	4472400	0	0	0	472630	0	237250	235390	0
Q6P1B1	Q6P1B1	Xaa-Pro aminopeptidase 1	Xpnpep1	sp|Q6P1B1|XPP1_MOUSE Xaa-Pro aminopeptidase 1 OS=Mus musculus OX=10090 GN=Xpnpep1 PE=1 SV=1	1	2	2	2	6.7	69.59	623	12.055	37	2	2	2	0	0	0	2	2	2	0	0	0	2	2	2	0	0	0	6.7	6.7	6.7	0	0	0	69545000	18933000	25161000	25451000	0	0	0	1415100	391190	498410	525480	0
Q99JX4	Q99JX4	Eukaryotic translation initiation factor 3 subunit M	Eif3m	sp|Q99JX4|EIF3M_MOUSE Eukaryotic translation initiation factor 3 subunit M OS=Mus musculus OX=10090 GN=Eif3m PE=1 SV=1	1	2	2	2	5.9	42.516	374	12.047	22	1	2	1	0	0	0	1	2	1	0	0	0	1	2	1	0	0	0	3.2	5.9	3.2	0	0	0	25435000	0	13765000	11670000	0	0	0	1156100	0	625670	530450	0
Q91WS0	Q91WS0	CDGSH iron-sulfur domain-containing protein 1	Cisd1	sp|Q91WS0|CISD1_MOUSE CDGSH iron-sulfur domain-containing protein 1 OS=Mus musculus OX=10090 GN=Cisd1 PE=1 SV=1	1	2	2	2	25.9	12.097	108	12.04	6	2	2	2	0	0	0	2	2	2	0	0	0	2	2	2	0	0	0	25.9	25.9	25.9	0	0	0	67814000	22500000	18692000	26623000	0	0	0	970580	970580	3115300	4437100	0
Q61543	Q61543	Golgi apparatus protein 1	Glg1	sp|Q61543|GSLG1_MOUSE Golgi apparatus protein 1 OS=Mus musculus OX=10090 GN=Glg1 PE=1 SV=1	1	2	2	2	1.9	133.73	1175	12.028	68	1	2	2	0	0	0	1	2	2	0	0	0	1	2	2	0	0	0	0.9	1.9	1.9	0	0	0	15182000	4492700	7682500	3006600	0	0	0	223260	66068	112980	44215	0
D4AFX7	D4AFX7	DnaJ heat shock protein family (Hsp40) member C13	Dnajc13	tr|D4AFX7|D4AFX7_MOUSE DnaJ heat shock protein family (Hsp40) member C13 OS=Mus musculus OX=10090 GN=Dnajc13 PE=1 SV=1	1	2	2	2	1.2	255.06	2248	12.02	127	0	2	1	0	0	0	0	2	1	0	0	0	0	2	1	0	0	0	0	1.2	0.8	0	0	0	0	0	0	0	0	0	0	0	0	0	0	0
Q8BIW1	Q8BIW1	Exopolyphosphatase PRUNE1	Prune1	sp|Q8BIW1|PRUN1_MOUSE Exopolyphosphatase PRUNE1 OS=Mus musculus OX=10090 GN=Prune1 PE=1 SV=1	1	2	2	2	7.5	50.239	454	12.013	25	2	2	1	0	0	0	2	2	1	0	0	0	2	2	1	0	0	0	7.5	7.5	5.1	0	0	0	27481000	6188100	17024000	4269100	0	0	0	454640	247520	454640	170760	0
Q8BXA5	Q8BXA5	Lipid scramblase CLPTM1L	Clptm1l	sp|Q8BXA5|CLP1L_MOUSE Lipid scramblase CLPTM1L OS=Mus musculus OX=10090 GN=Clptm1l PE=1 SV=1	1	2	2	2	5.4	62.183	539	12.013	28	2	2	2	0	0	0	2	2	2	0	0	0	2	2	2	0	0	0	5.4	5.4	5.4	0	0	0	48800000	12405000	19034000	17361000	0	0	0	1109400	277500	447960	383930	0
P14824	P14824	Annexin A6	Anxa6	sp|P14824|ANXA6_MOUSE Annexin A6 OS=Mus musculus OX=10090 GN=Anxa6 PE=1 SV=3	1	2	2	2	4.6	75.884	673	12.012	50	2	2	2	0	0	0	2	2	2	0	0	0	2	2	2	0	0	0	4.6	4.6	4.6	0	0	0	45042000	11482000	16303000	17257000	0	0	0	900840	229640	326050	345150	0
P61027;Q9DD03;Q8K386	P61027	Ras-related protein Rab-10	Rab10	sp|P61027|RAB10_MOUSE Ras-related protein Rab-10 OS=Mus musculus OX=10090 GN=Rab10 PE=1 SV=1	3	3	2	2	16.5	22.541	200	12.008	17	3	3	3	1	1	1	2	2	2	0	0	0	2	2	2	0	0	0	16.5	16.5	16.5	5.5	5.5	5.5	71906000	22141000	25362000	24403000	0	0	0	1862400	586380	718060	558000	0
Q9QYC0	Q9QYC0	Alpha-adducin	Add1	sp|Q9QYC0|ADDA_MOUSE Alpha-adducin OS=Mus musculus OX=10090 GN=Add1 PE=1 SV=2	1	2	2	2	4.5	80.646	735	11.988	34	1	2	2	0	0	0	1	2	2	0	0	0	1	2	2	0	0	0	2	4.5	4.5	0	0	0	70840000	8641700	35316000	26882000	0	0	0	2083500	254170	1038700	790640	0
P17897	P17897	Lysozyme C-1	Lyz1	sp|P17897|LYZ1_MOUSE Lysozyme C-1 OS=Mus musculus OX=10090 GN=Lyz1 PE=1 SV=1	1	1	1	1	8.1	16.794	148	11.982	11	1	1	1	1	0	0	1	1	1	1	0	0	1	1	1	1	0	0	8.1	8.1	8.1	8.1	0	0	168290000	28254000	26663000	20149000	93219000	0	0	15299000	2568600	2423900	1831700	8474500
Q9DC61	Q9DC61	Mitochondrial-processing peptidase subunit alpha	Pmpca	sp|Q9DC61|MPPA_MOUSE Mitochondrial-processing peptidase subunit alpha OS=Mus musculus OX=10090 GN=Pmpca PE=1 SV=1	1	2	2	2	4.4	58.278	524	11.978	35	2	1	2	0	0	0	2	1	2	0	0	0	2	1	2	0	0	0	4.4	2.3	4.4	0	0	0	28728000	12875000	5477000	10376000	0	0	0	500370	210760	156480	133130	0
Q9CQF3	Q9CQF3	Cleavage and polyadenylation specificity factor subunit 5	Nudt21	sp|Q9CQF3|CPSF5_MOUSE Cleavage and polyadenylation specificity factor subunit 5 OS=Mus musculus OX=10090 GN=Nudt21 PE=1 SV=1	1	2	2	2	13.2	26.24	227	11.978	18	2	2	2	0	1	0	2	2	2	0	1	0	2	2	2	0	1	0	13.2	13.2	13.2	0	5.3	0	56973000	16930000	21005000	18576000	0	461470	0	3165100	940530	1166900	1032000	0
P48455	P48455	Serine/threonine-protein phosphatase 2B catalytic subunit gamma isoform	Ppp3cc	sp|P48455|PP2BC_MOUSE Serine/threonine-protein phosphatase 2B catalytic subunit gamma isoform OS=Mus musculus OX=10090 GN=Ppp3cc PE=1 SV=1	1	2	2	2	5.7	58.699	513	11.955	29	2	1	1	0	1	0	2	1	1	0	1	0	2	1	1	0	1	0	5.7	2.3	2.3	0	2.3	0	27047000	13295000	5899400	3483900	0	4368600	0	932650	458450	203430	120140	0
Q99MN9	Q99MN9	Propionyl-CoA carboxylase beta chain, mitochondrial	Pccb	sp|Q99MN9|PCCB_MOUSE Propionyl-CoA carboxylase beta chain, mitochondrial OS=Mus musculus OX=10090 GN=Pccb PE=1 SV=2	1	2	2	2	5	58.408	541	11.953	33	2	1	2	0	0	0	2	1	2	0	0	0	2	1	2	0	0	0	5	3	5	0	0	0	19347000	9695800	5440400	4211000	0	0	0	586280	293810	164860	127610	0
Q3THW5;P0C0S6	Q3THW5;P0C0S6	Histone H2A.V;Histone H2A.Z	H2az2;H2az1	sp|Q3THW5|H2AV_MOUSE Histone H2A.V OS=Mus musculus OX=10090 GN=H2az2 PE=1 SV=3;sp|P0C0S6|H2AZ_MOUSE Histone H2A.Z OS=Mus musculus OX=10090 GN=H2az1 PE=1 SV=2	2	4	2	2	31.2	13.509	128	11.94	6	4	4	4	4	3	4	2	2	2	2	2	2	2	2	2	2	2	2	31.2	31.2	31.2	31.2	24.2	31.2	193640000	55149000	59859000	65713000	5523300	4739800	2660700	16923000	4564500	5631800	5577300	406060
A2AFI6	A2AFI6	Transmembrane 9 superfamily member	Tm9sf5	tr|A2AFI6|A2AFI6_MOUSE Transmembrane 9 superfamily member OS=Mus musculus OX=10090 GN=Tm9sf5 PE=1 SV=1	1	2	2	2	3.4	77.299	671	11.939	18	2	2	2	0	0	0	2	2	2	0	0	0	2	2	2	0	0	0	3.4	3.4	3.4	0	0	0	26585000	7142400	10249000	9193100	0	0	0	743590	171000	294030	278560	0
P50396	P50396	Rab GDP dissociation inhibitor alpha	Gdi1	sp|P50396|GDIA_MOUSE Rab GDP dissociation inhibitor alpha OS=Mus musculus OX=10090 GN=Gdi1 PE=1 SV=3	1	3	2	2	10.5	50.521	447	11.938	27	3	3	3	0	0	0	2	2	2	0	0	0	2	2	2	0	0	0	10.5	10.5	10.5	0	0	0	34200000	8619000	14469000	11111000	0	0	0	1266700	319220	535890	411540	0
P43024	P43024	Cytochrome c oxidase subunit 6A1, mitochondrial	Cox6a1	sp|P43024|CX6A1_MOUSE Cytochrome c oxidase subunit 6A1, mitochondrial OS=Mus musculus OX=10090 GN=Cox6a1 PE=1 SV=2	1	2	2	2	16.2	12.352	111	11.933	7	2	2	2	1	0	0	2	2	2	1	0	0	2	2	2	1	0	0	16.2	16.2	16.2	14.4	0	0	78728000	24175000	21765000	30619000	2169700	0	0	11247000	3453500	3109200	4374100	309960
Q9D1G1	Q9D1G1	Ras-related protein Rab-1B	Rab1b	sp|Q9D1G1|RAB1B_MOUSE Ras-related protein Rab-1B OS=Mus musculus OX=10090 GN=Rab1b PE=1 SV=1	1	5	2	2	25.9	22.187	201	11.931	18	4	5	4	1	1	1	1	2	1	0	0	0	1	2	1	0	0	0	20.9	25.9	20.9	5.5	5.5	5.5	68826000	22784000	29156000	16886000	0	0	0	976160	293620	408620	273920	0
Q6WVG3	Q6WVG3	BTB/POZ domain-containing protein KCTD12	Kctd12	sp|Q6WVG3|KCD12_MOUSE BTB/POZ domain-containing protein KCTD12 OS=Mus musculus OX=10090 GN=Kctd12 PE=1 SV=1	1	2	2	2	7.3	35.892	327	11.91	17	0	2	0	0	0	0	0	2	0	0	0	0	0	2	0	0	0	0	0	7.3	0	0	0	0	5048100	0	5048100	0	0	0	0	296950	0	296950	0	0
Q7TSQ8	Q7TSQ8	Pyruvate dehydrogenase phosphatase regulatory subunit, mitochondrial	Pdpr	sp|Q7TSQ8|PDPR_MOUSE Pyruvate dehydrogenase phosphatase regulatory subunit, mitochondrial OS=Mus musculus OX=10090 GN=Pdpr PE=1 SV=1	1	2	2	2	2.5	99.229	878	11.894	45	2	2	2	0	0	0	2	2	2	0	0	0	2	2	2	0	0	0	2.5	2.5	2.5	0	0	0	23787000	6770100	8638400	8378400	0	0	0	528600	150450	191960	186190	0
Q8BMK4	Q8BMK4	Cytoskeleton-associated protein 4	Ckap4	sp|Q8BMK4|CKAP4_MOUSE Cytoskeleton-associated protein 4 OS=Mus musculus OX=10090 GN=Ckap4 PE=1 SV=2	1	2	2	2	4.2	63.691	575	11.883	40	1	2	2	0	0	0	1	2	2	0	0	0	1	2	2	0	0	0	2.1	4.2	4.2	0	0	0	27001000	5830900	10151000	11020000	0	0	0	675030	145770	253760	275490	0
Q8BS45	Q8BS45	Intraflagellar transport protein 56	Ift56	sp|Q8BS45|IFT56_MOUSE Intraflagellar transport protein 56 OS=Mus musculus OX=10090 GN=Ift56 PE=1 SV=1	1	2	2	2	5.1	64.15	554	11.88	38	2	2	2	0	0	0	2	2	2	0	0	0	2	2	2	0	0	0	5.1	5.1	5.1	0	0	0	22500000	10199000	6428200	5873000	0	0	0	592100	268390	169160	154550	0
Q80Y81	Q80Y81	Zinc phosphodiesterase ELAC protein 2	Elac2	sp|Q80Y81|RNZ2_MOUSE Zinc phosphodiesterase ELAC protein 2 OS=Mus musculus OX=10090 GN=Elac2 PE=1 SV=1	1	2	2	2	2.6	92.718	831	11.869	51	2	1	1	0	0	0	2	1	1	0	0	0	2	1	1	0	0	0	2.6	1.3	1.3	0	0	0	9078400	2835600	3228000	3014700	0	0	0	178010	55600	63295	59112	0
Q8K297	Q8K297	Procollagen galactosyltransferase 1	Colgalt1	sp|Q8K297|GT251_MOUSE Procollagen galactosyltransferase 1 OS=Mus musculus OX=10090 GN=Colgalt1 PE=1 SV=2	1	2	2	2	5.7	71.06	617	11.864	40	2	2	1	0	0	0	2	2	1	0	0	0	2	2	1	0	0	0	5.7	5.7	1.8	0	0	0	49788000	16234000	23265000	10288000	0	0	0	690200	221860	211130	257210	0
P42125	P42125	Enoyl-CoA delta isomerase 1, mitochondrial	Eci1	sp|P42125|ECI1_MOUSE Enoyl-CoA delta isomerase 1, mitochondrial OS=Mus musculus OX=10090 GN=Eci1 PE=1 SV=2	1	2	2	2	7.6	32.25	289	11.862	18	2	1	1	0	0	0	2	1	1	0	0	0	2	1	1	0	0	0	7.6	4.5	4.5	0	0	0	22760000	7350900	8498200	6911300	0	0	0	1264500	408380	472120	383960	0
O88543	O88543	COP9 signalosome complex subunit 3	Cops3	sp|O88543|CSN3_MOUSE COP9 signalosome complex subunit 3 OS=Mus musculus OX=10090 GN=Cops3 PE=1 SV=3	1	2	2	2	6.4	47.832	423	11.858	27	2	2	2	0	0	0	2	2	2	0	0	0	2	2	2	0	0	0	6.4	6.4	6.4	0	0	0	60299000	15924000	24224000	20152000	0	0	0	1311500	336610	512020	462820	0
Q91VN4	Q91VN4	MICOS complex subunit Mic25	Chchd6	sp|Q91VN4|MIC25_MOUSE MICOS complex subunit Mic25 OS=Mus musculus OX=10090 GN=Chchd6 PE=1 SV=2	1	2	2	2	9.5	29.852	273	11.85	16	2	2	1	0	0	1	2	2	1	0	0	1	2	2	1	0	0	1	9.5	9.5	5.1	0	0	5.1	20595000	7124300	7876300	3404400	0	0	2190400	1287200	445270	492270	212780	0
Q8CC70	Q8CC70	Cilia- and flagella-associated protein 300	Cfap300	sp|Q8CC70|CF300_MOUSE Cilia- and flagella-associated protein 300 OS=Mus musculus OX=10090 GN=Cfap300 PE=2 SV=1	1	2	2	2	12.4	30.901	267	11.828	21	1	1	1	0	0	0	1	1	1	0	0	0	1	1	1	0	0	0	6	6.4	6.4	0	0	0	39154000	26532000	7598400	5023600	0	0	0	601050	1263500	361830	239220	0
P42225	P42225	Signal transducer and activator of transcription 1	Stat1	sp|P42225|STAT1_MOUSE Signal transducer and activator of transcription 1 OS=Mus musculus OX=10090 GN=Stat1 PE=1 SV=1	1	2	2	2	3.3	87.196	749	11.824	42	1	2	1	0	0	0	1	2	1	0	0	0	1	2	1	0	0	0	1.6	3.3	1.6	0	0	0	17976000	6268000	5751300	5956300	0	0	0	427990	149240	136940	141820	0
Q8K4X7	Q8K4X7	1-acyl-sn-glycerol-3-phosphate acyltransferase delta	Agpat4	sp|Q8K4X7|PLCD_MOUSE 1-acyl-sn-glycerol-3-phosphate acyltransferase delta OS=Mus musculus OX=10090 GN=Agpat4 PE=1 SV=1	1	2	2	2	6.3	43.81	378	11.823	22	2	2	2	0	0	0	2	2	2	0	0	0	2	2	2	0	0	0	6.3	6.3	6.3	0	0	0	51982000	15511000	18298000	18173000	0	0	0	2362800	705050	831730	826040	0
Q8CFI7	Q8CFI7	DNA-directed RNA polymerase II subunit RPB2	Polr2b	sp|Q8CFI7|RPB2_MOUSE DNA-directed RNA polymerase II subunit RPB2 OS=Mus musculus OX=10090 GN=Polr2b PE=1 SV=2	1	2	2	2	3.3	133.91	1174	11.822	72	1	0	2	0	0	0	1	0	2	0	0	0	1	0	2	0	0	0	2.2	0	3.3	0	0	0	23523000	10033000	0	13490000	0	0	0	326710	139350	0	187360	0
P70245	P70245	3-beta-hydroxysteroid-Delta(8),Delta(7)-isomerase	Ebp	sp|P70245|EBP_MOUSE 3-beta-hydroxysteroid-Delta(8),Delta(7)-isomerase OS=Mus musculus OX=10090 GN=Ebp PE=1 SV=3	1	1	1	1	5.2	26.215	230	11.821	3	1	1	1	0	0	0	1	1	1	0	0	0	1	1	1	0	0	0	5.2	5.2	5.2	0	0	0	45823000	15518000	13718000	16587000	0	0	0	15274000	5172700	4572600	5528900	0
P47753	P47753	F-actin-capping protein subunit alpha-1	Capza1	sp|P47753|CAZA1_MOUSE F-actin-capping protein subunit alpha-1 OS=Mus musculus OX=10090 GN=Capza1 PE=1 SV=4	1	3	2	2	15.4	32.939	286	11.801	17	3	3	3	0	0	0	2	2	2	0	0	0	2	2	2	0	0	0	15.4	15.4	15.4	0	0	0	36530000	13048000	17266000	6216600	0	0	0	1389800	457860	708730	223230	0
Q9CWS0	Q9CWS0	N(G),N(G)-dimethylarginine dimethylaminohydrolase 1	Ddah1	sp|Q9CWS0|DDAH1_MOUSE N(G),N(G)-dimethylarginine dimethylaminohydrolase 1 OS=Mus musculus OX=10090 GN=Ddah1 PE=1 SV=3	1	2	2	2	7.4	31.381	285	11.794	19	1	2	1	0	0	1	1	2	1	0	0	1	1	2	1	0	0	1	3.5	7.4	3.5	0	0	3.5	30558000	3415400	23092000	2557200	0	0	1493700	1608300	179760	1215300	134590	0
O35643	O35643	AP-1 complex subunit beta-1	Ap1b1	sp|O35643|AP1B1_MOUSE AP-1 complex subunit beta-1 OS=Mus musculus OX=10090 GN=Ap1b1 PE=1 SV=2	1	6	2	2	7.8	103.93	943	11.785	49	5	5	6	0	0	0	2	2	2	0	0	0	2	2	2	0	0	0	6.8	6.8	7.8	0	0	0	47740000	13130000	16160000	18450000	0	0	0	974300	267960	329800	376540	0
Q9D892	Q9D892	Inosine triphosphate pyrophosphatase	Itpa	sp|Q9D892|ITPA_MOUSE Inosine triphosphate pyrophosphatase OS=Mus musculus OX=10090 GN=Itpa PE=1 SV=2	1	2	2	2	11.6	21.897	198	11.78	11	1	2	1	0	0	0	1	2	1	0	0	0	1	2	1	0	0	0	3.5	11.6	3.5	0	0	0	29714000	6263900	16659000	6791800	0	0	0	779960	569450	779960	617440	0
Q5GFD5;D3YVV6	Q5GFD5;D3YVV6	Heparan sulfate glucosamine 3-O-sulfotransferase 6;Sulfotransferase	Hs3st6;Hs3st4	sp|Q5GFD5|HS3S6_MOUSE Heparan sulfate glucosamine 3-O-sulfotransferase 6 OS=Mus musculus OX=10090 GN=Hs3st6 PE=2 SV=1;tr|D3YVV6|D3YVV6_MOUSE Sulfotransferase OS=Mus musculus OX=10090 GN=Hs3st4 PE=3 SV=1	2	2	2	2	6.7	37.415	342	11.776	27	1	1	2	1	1	1	1	1	2	1	1	1	1	1	2	1	1	1	3.8	3.8	6.7	3.8	3.8	3.8	240120000	50514000	45535000	37600000	36111000	36112000	34251000	8893400	1870900	1686500	1392600	1337400
D3Z5G7;P23953	D3Z5G7;P23953	Carboxylic ester hydrolase;Carboxylesterase 1C	Ces1b;Ces1c	tr|D3Z5G7|D3Z5G7_MOUSE Carboxylic ester hydrolase OS=Mus musculus OX=10090 GN=Ces1b PE=1 SV=1;sp|P23953|EST1C_MOUSE Carboxylesterase 1C OS=Mus musculus OX=10090 GN=Ces1c PE=1 SV=4	2	2	2	2	4.1	62.196	567	11.757	26	1	2	2	1	1	1	1	2	2	1	1	1	1	2	2	1	1	1	1.9	4.1	4.1	1.9	1.9	1.9	56231000	5036100	15087000	18408000	5681600	7051900	4966600	2162700	193700	580270	707980	218520
Q9CZX0	Q9CZX0	Elongator complex protein 3	Elp3	sp|Q9CZX0|ELP3_MOUSE Elongator complex protein 3 OS=Mus musculus OX=10090 GN=Elp3 PE=1 SV=1	1	2	2	2	4.2	62.384	547	11.753	34	2	1	1	0	0	0	2	1	1	0	0	0	2	1	1	0	0	0	4.2	1.8	2.4	0	0	0	13416000	9496200	0	3920000	0	0	0	126320	126320	0	115290	0
Q9CXR1	Q9CXR1	Dehydrogenase/reductase SDR family member 7	Dhrs7	sp|Q9CXR1|DHRS7_MOUSE Dehydrogenase/reductase SDR family member 7 OS=Mus musculus OX=10090 GN=Dhrs7 PE=1 SV=2	1	2	2	2	5.9	38.167	338	11.751	18	1	2	1	0	0	0	1	2	1	0	0	0	1	2	1	0	0	0	2.7	5.9	2.7	0	0	0	61681000	21298000	23412000	16972000	0	0	0	3426700	1183200	1300600	942860	0
P62305	P62305	Small nuclear ribonucleoprotein E	Snrpe	sp|P62305|RUXE_MOUSE Small nuclear ribonucleoprotein E OS=Mus musculus OX=10090 GN=Snrpe PE=1 SV=1	1	2	2	2	25	10.803	92	11.734	4	2	2	1	0	0	0	2	2	1	0	0	0	2	2	1	0	0	0	25	25	13	0	0	0	34497000	11112000	14087000	9298500	0	0	0	8624400	2778000	3521700	2324600	0
Q9DCC4	Q9DCC4	Pyrroline-5-carboxylate reductase 3	Pycr3	sp|Q9DCC4|P5CR3_MOUSE Pyrroline-5-carboxylate reductase 3 OS=Mus musculus OX=10090 GN=Pycr3 PE=1 SV=2	1	2	2	2	11.7	28.721	274	11.723	13	1	1	1	0	0	0	1	1	1	0	0	0	1	1	1	0	0	0	6.9	4.7	4.7	0	0	0	11255000	6645800	2487500	2122200	0	0	0	354590	511210	191350	163240	0
Q00612;P97324	Q00612;P97324	Glucose-6-phosphate 1-dehydrogenase X;Glucose-6-phosphate 1-dehydrogenase 2	G6pdx;G6pd2	sp|Q00612|G6PD1_MOUSE Glucose-6-phosphate 1-dehydrogenase X OS=Mus musculus OX=10090 GN=G6pdx PE=1 SV=3;sp|P97324|G6PD2_MOUSE Glucose-6-phosphate 1-dehydrogenase 2 OS=Mus musculus OX=10090 GN=G6pd2 PE=1 SV=3	2	2	2	2	5.2	59.262	515	11.721	35	2	2	1	0	0	0	2	2	1	0	0	0	2	2	1	0	0	0	5.2	5.2	3.3	0	0	0	29990000	8585900	12231000	9172900	0	0	0	856860	245310	349470	262080	0
Q6NV83	Q6NV83	U2 snRNP-associated SURP motif-containing protein	U2surp	sp|Q6NV83|SR140_MOUSE U2 snRNP-associated SURP motif-containing protein OS=Mus musculus OX=10090 GN=U2surp PE=1 SV=3	1	2	2	2	2.5	118.26	1029	11.719	48	1	2	2	0	0	0	1	2	2	0	0	0	1	2	2	0	0	0	1.4	2.5	2.5	0	0	0	41546000	11961000	14373000	15211000	0	0	0	134570	249190	73661	60905	0
Q8R574	Q8R574	Phosphoribosyl pyrophosphate synthase-associated protein 2	Prpsap2	sp|Q8R574|KPRB_MOUSE Phosphoribosyl pyrophosphate synthase-associated protein 2 OS=Mus musculus OX=10090 GN=Prpsap2 PE=1 SV=1	1	2	2	2	6.8	40.88	369	11.717	26	1	2	2	0	0	0	1	2	2	0	0	0	1	2	2	0	0	0	2.4	6.8	6.8	0	0	0	34979000	4948500	16769000	13262000	0	0	0	796530	190330	337240	268960	0
Q9WUK2	Q9WUK2	Eukaryotic translation initiation factor 4H	Eif4h	sp|Q9WUK2|IF4H_MOUSE Eukaryotic translation initiation factor 4H OS=Mus musculus OX=10090 GN=Eif4h PE=1 SV=3	1	2	2	2	14.5	27.341	248	11.7	19	1	1	2	0	0	0	1	1	2	0	0	0	1	1	2	0	0	0	5.2	5.2	14.5	0	0	0	38811000	5212900	6090100	27509000	0	0	0	986250	274360	320530	391360	0
P17427	P17427	AP-2 complex subunit alpha-2	Ap2a2	sp|P17427|AP2A2_MOUSE AP-2 complex subunit alpha-2 OS=Mus musculus OX=10090 GN=Ap2a2 PE=1 SV=2	1	4	2	2	5.4	104.02	938	11.696	59	2	4	4	0	0	0	0	2	2	0	0	0	0	2	2	0	0	0	2.7	5.4	5.4	0	0	0	12624000	0	7631600	4992100	0	0	0	213960	0	129350	84613	0
Q00623	Q00623	Apolipoprotein A-I	Apoa1	sp|Q00623|APOA1_MOUSE Apolipoprotein A-I OS=Mus musculus OX=10090 GN=Apoa1 PE=1 SV=2	1	2	2	2	8.7	30.615	264	11.694	18	1	2	2	0	0	0	1	2	2	0	0	0	1	2	2	0	0	0	4.9	8.7	8.7	0	0	0	34687000	3304500	16822000	14561000	0	0	0	1927100	183580	934580	808920	0
P28667	P28667	MARCKS-related protein	Marcksl1	sp|P28667|MRP_MOUSE MARCKS-related protein OS=Mus musculus OX=10090 GN=Marcksl1 PE=1 SV=2	1	2	2	2	14	20.165	200	11.69	8	2	2	1	0	0	0	2	2	1	0	0	0	2	2	1	0	0	0	14	14	6.5	0	0	0	63582000	27817000	25818000	9946300	0	0	0	7947700	3477100	3227300	1243300	0
Q3UXL1	Q3UXL1	Aldo-keto reductase family 1, member C-like	Akr1cl	tr|Q3UXL1|Q3UXL1_MOUSE Aldo-keto reductase family 1, member C-like OS=Mus musculus OX=10090 GN=Akr1cl PE=1 SV=1	1	2	2	2	8.7	36.872	322	11.688	21	2	2	1	0	0	0	2	2	1	0	0	0	2	2	1	0	0	0	8.7	8.7	3.7	0	0	0	20777000	7161100	12033000	1583500	0	0	0	989390	341010	572980	75404	0
P60824	P60824	Cold-inducible RNA-binding protein	Cirbp	sp|P60824|CIRBP_MOUSE Cold-inducible RNA-binding protein OS=Mus musculus OX=10090 GN=Cirbp PE=1 SV=1	1	2	2	2	14.5	18.607	172	11.688	13	1	1	2	0	0	0	1	1	2	0	0	0	1	1	2	0	0	0	6.4	6.4	14.5	0	0	0	40872000	14271000	13490000	13111000	0	0	0	3144000	1097800	1037700	1008500	0
E9PYG6	E9PYG6	RAS p21 protein activator 1	Rasa1	tr|E9PYG6|E9PYG6_MOUSE RAS p21 protein activator 1 OS=Mus musculus OX=10090 GN=Rasa1 PE=1 SV=1	1	2	2	2	2.7	115.43	1038	11.671	57	2	2	2	0	0	0	2	2	2	0	0	0	2	2	2	0	0	0	2.7	2.7	2.7	0	0	0	28404000	9827300	8701300	9875300	0	0	0	498310	172410	152650	173250	0
Q91VI7	Q91VI7	Ribonuclease inhibitor	Rnh1	sp|Q91VI7|RINI_MOUSE Ribonuclease inhibitor OS=Mus musculus OX=10090 GN=Rnh1 PE=1 SV=1	1	2	2	2	4.8	49.816	456	11.666	27	2	2	2	0	0	0	2	2	2	0	0	0	2	2	2	0	0	0	4.8	4.8	4.8	0	0	0	27445000	8394100	10496000	8555000	0	0	0	1016500	310890	388730	316850	0
E9Q7G0	E9Q7G0	Nuclear mitotic apparatus protein 1	Numa1	sp|E9Q7G0|NUMA1_MOUSE Nuclear mitotic apparatus protein 1 OS=Mus musculus OX=10090 GN=Numa1 PE=1 SV=1	1	2	2	2	1.1	235.63	2094	11.655	137	1	1	1	0	0	0	1	1	1	0	0	0	1	1	1	0	0	0	0.5	0.5	0.5	0	0	0	10245000	0	4910300	5334800	0	0	0	74782	0	35841	38940	0
Q9DA97	Q9DA97	Septin-14	Septin14	sp|Q9DA97|SEP14_MOUSE Septin-14 OS=Mus musculus OX=10090 GN=Septin14 PE=1 SV=3	1	2	2	2	4.9	49.81	430	11.651	25	1	2	2	0	0	0	1	2	2	0	0	0	1	2	2	0	0	0	2.3	4.9	4.9	0	0	0	38510000	13926000	11598000	12986000	0	0	0	1371500	557030	393910	420540	0
P35441	P35441	Thrombospondin-1	Thbs1	sp|P35441|TSP1_MOUSE Thrombospondin-1 OS=Mus musculus OX=10090 GN=Thbs1 PE=1 SV=1	1	2	2	2	2	129.65	1170	11.644	69	1	1	0	0	0	0	1	1	0	0	0	0	1	1	0	0	0	0	1	0.9	0	0	0	0	0	0	0	0	0	0	0	0	0	0	0	0
O70310	O70310	Glycylpeptide N-tetradecanoyltransferase 1	Nmt1	sp|O70310|NMT1_MOUSE Glycylpeptide N-tetradecanoyltransferase 1 OS=Mus musculus OX=10090 GN=Nmt1 PE=1 SV=1	1	2	2	2	6.5	56.888	496	11.628	27	0	2	1	0	0	0	0	2	1	0	0	0	0	2	1	0	0	0	0	6.5	3.8	0	0	0	11872000	0	8993700	2878100	0	0	0	167700	0	167700	106600	0
P06728	P06728	Apolipoprotein A-IV	Apoa4	sp|P06728|APOA4_MOUSE Apolipoprotein A-IV OS=Mus musculus OX=10090 GN=Apoa4 PE=1 SV=3	1	2	2	2	5.6	45.029	395	11.615	30	0	1	2	0	0	0	0	1	2	0	0	0	0	1	2	0	0	0	0	3	5.6	0	0	0	10648000	0	2724700	7923100	0	0	0	354930	0	90822	264100	0
Q9JMD0	Q9JMD0	BUB3-interacting and GLEBS motif-containing protein ZNF207	Znf207	sp|Q9JMD0|ZN207_MOUSE BUB3-interacting and GLEBS motif-containing protein ZNF207 OS=Mus musculus OX=10090 GN=Znf207 PE=1 SV=1	1	2	2	2	6.7	52.792	495	11.613	18	2	2	2	0	0	0	2	2	2	0	0	0	2	2	2	0	0	0	6.7	6.7	6.7	0	0	0	50938000	17551000	16830000	16558000	0	0	0	1883100	627080	617930	638110	0
Q8CHW4	Q8CHW4	Translation initiation factor eIF-2B subunit epsilon	Eif2b5	sp|Q8CHW4|EI2BE_MOUSE Translation initiation factor eIF-2B subunit epsilon OS=Mus musculus OX=10090 GN=Eif2b5 PE=1 SV=1	1	2	2	2	3.1	80.085	717	11.594	35	1	1	2	0	0	0	1	1	2	0	0	0	1	1	2	0	0	0	1.7	1.7	3.1	0	0	0	14187000	4770000	4974700	4442200	0	0	0	405340	136290	142130	126920	0
O88342	O88342	WD repeat-containing protein 1	Wdr1	sp|O88342|WDR1_MOUSE WD repeat-containing protein 1 OS=Mus musculus OX=10090 GN=Wdr1 PE=1 SV=3	1	2	2	2	6.3	66.406	606	11.594	35	2	2	2	0	0	0	2	2	2	0	0	0	2	2	2	0	0	0	6.3	6.3	6.3	0	0	0	72143000	25685000	24731000	21727000	0	0	0	878850	303100	309640	266110	0
Q99MR6	Q99MR6	Serrate RNA effector molecule homolog	Srrt	sp|Q99MR6|SRRT_MOUSE Serrate RNA effector molecule homolog OS=Mus musculus OX=10090 GN=Srrt PE=1 SV=1	1	2	2	2	2.4	100.45	875	11.561	52	0	0	2	0	0	0	0	0	2	0	0	0	0	0	2	0	0	0	0	0	2.4	0	0	0	38612000	0	0	38612000	0	0	0	626850	0	0	626850	0
P46935;Q8CFI0	P46935;Q8CFI0	E3 ubiquitin-protein ligase NEDD4;E3 ubiquitin-protein ligase NEDD4-like	Nedd4;Nedd4l	sp|P46935|NEDD4_MOUSE E3 ubiquitin-protein ligase NEDD4 OS=Mus musculus OX=10090 GN=Nedd4 PE=1 SV=3;sp|Q8CFI0|NED4L_MOUSE E3 ubiquitin-protein ligase NEDD4-like OS=Mus musculus OX=10090 GN=Nedd4l PE=1 SV=2	2	2	2	2	2.6	102.71	887	11.558	46	1	1	2	0	0	0	1	1	2	0	0	0	1	1	2	0	0	0	1.1	1.1	2.6	0	0	0	13417000	3072800	4531300	5812400	0	0	0	291660	66800	98507	126360	0
Q9JJY4	Q9JJY4	Probable ATP-dependent RNA helicase DDX20	Ddx20	sp|Q9JJY4|DDX20_MOUSE Probable ATP-dependent RNA helicase DDX20 OS=Mus musculus OX=10090 GN=Ddx20 PE=1 SV=2	1	2	2	2	3.3	91.709	825	11.551	51	1	2	1	0	0	0	1	2	1	0	0	0	1	2	1	0	0	0	1.5	3.3	1.5	0	0	0	21058000	3039400	15030000	2988800	0	0	0	184670	59596	66469	58605	0
Q9CZB0	Q9CZB0	Succinate dehydrogenase cytochrome b560 subunit, mitochondrial	Sdhc	sp|Q9CZB0|C560_MOUSE Succinate dehydrogenase cytochrome b560 subunit, mitochondrial OS=Mus musculus OX=10090 GN=Sdhc PE=1 SV=1	1	2	2	2	11.8	18.382	169	11.534	10	2	2	2	0	0	0	2	2	2	0	0	0	2	2	2	0	0	0	11.8	11.8	11.8	0	0	0	59639000	19690000	19725000	20224000	0	0	0	4397600	1504700	1423300	1469600	0
Q9CQA3	Q9CQA3	Succinate dehydrogenase [ubiquinone] iron-sulfur subunit, mitochondrial	Sdhb	sp|Q9CQA3|SDHB_MOUSE Succinate dehydrogenase [ubiquinone] iron-sulfur subunit, mitochondrial OS=Mus musculus OX=10090 GN=Sdhb PE=1 SV=1	1	2	2	2	6.7	31.814	282	11.522	23	2	2	2	0	0	0	2	2	2	0	0	0	2	2	2	0	0	0	6.7	6.7	6.7	0	0	0	84481000	23302000	26919000	34260000	0	0	0	3673100	1013100	1170400	1489600	0
Q7M753;Q8R2W9	Q7M753;Q8R2W9	Pantothenate kinase 2, mitochondrial;Pantothenate kinase 3	Pank2;Pank3	sp|Q7M753|PANK2_MOUSE Pantothenate kinase 2, mitochondrial OS=Mus musculus OX=10090 GN=Pank2 PE=1 SV=1;sp|Q8R2W9|PANK3_MOUSE Pantothenate kinase 3 OS=Mus musculus OX=10090 GN=Pank3 PE=1 SV=1	2	2	2	2	6.8	50.212	456	11.517	28	1	0	2	0	0	0	1	0	2	0	0	0	1	0	2	0	0	0	3.1	0	6.8	0	0	0	9337500	2317500	0	7019900	0	0	0	333480	82769	0	250710	0
Q9CPN7;F6R7E8	Q9CPN7;F6R7E8	RIKEN cDNA 1810009J06 gene;Predicted gene 2663	1810009J06Rik;Gm2663	tr|Q9CPN7|Q9CPN7_MOUSE RIKEN cDNA 1810009J06 gene OS=Mus musculus OX=10090 GN=1810009J06Rik PE=2 SV=1;tr|F6R7E8|F6R7E8_MOUSE Predicted gene 2663 OS=Mus musculus OX=10090 GN=Gm2663 PE=4 SV=1	2	1	1	1	8.1	26.503	247	11.516	12	1	0	0	1	0	1	1	0	0	1	0	1	1	0	0	1	0	1	8.1	0	0	8.1	0	8.1	160780000	18159000	0	0	80148000	0	62471000	13398000	1513200	0	0	6679000
Q62348	Q62348	Translin	Tsn	sp|Q62348|TSN_MOUSE Translin OS=Mus musculus OX=10090 GN=Tsn PE=1 SV=1	1	2	2	2	10.5	26.201	228	11.515	14	0	2	1	0	0	0	0	2	1	0	0	0	0	2	1	0	0	0	0	10.5	5.7	0	0	0	19920000	0	10861000	9058600	0	0	0	1422800	0	775800	647040	0
P68037	P68037	Ubiquitin-conjugating enzyme E2 L3	Ube2l3	sp|P68037|UB2L3_MOUSE Ubiquitin-conjugating enzyme E2 L3 OS=Mus musculus OX=10090 GN=Ube2l3 PE=1 SV=1	1	2	2	2	15.6	17.861	154	11.514	8	2	1	1	0	0	0	2	1	1	0	0	0	2	1	1	0	0	0	15.6	5.8	9.7	0	0	0	86090000	36315000	24577000	25198000	0	0	0	5622000	2549900	3072100	3149700	0
P10078	P10078	Zinc finger protein 28	Zfp28	sp|P10078|ZFP28_MOUSE Zinc finger protein 28 OS=Mus musculus OX=10090 GN=Zfp28 PE=2 SV=3	1	2	2	2	2.4	93.308	825	11.512	68	2	2	2	1	1	1	2	2	2	1	1	1	2	2	2	1	1	1	2.4	2.4	2.4	1.2	1.2	1.2	1198300000	437500000	365940000	359890000	14144000	9100100	11677000	16468000	6187000	5169000	5111800	208000
Q8R3B1	Q8R3B1	1-phosphatidylinositol 4,5-bisphosphate phosphodiesterase delta-1	Plcd1	sp|Q8R3B1|PLCD1_MOUSE 1-phosphatidylinositol 4,5-bisphosphate phosphodiesterase delta-1 OS=Mus musculus OX=10090 GN=Plcd1 PE=1 SV=2	1	2	2	2	3.6	85.872	756	11.506	40	1	1	2	0	0	0	1	1	2	0	0	0	1	1	2	0	0	0	2.1	1.5	3.6	0	0	0	23991000	1711000	5974000	16306000	0	0	0	599770	42775	149350	407640	0
Q61696;P17879	Q61696;P17879	Heat shock 70 kDa protein 1A;Heat shock 70 kDa protein 1B	Hspa1a;Hspa1b	sp|Q61696|HS71A_MOUSE Heat shock 70 kDa protein 1A OS=Mus musculus OX=10090 GN=Hspa1a PE=1 SV=2;sp|P17879|HS71B_MOUSE Heat shock 70 kDa protein 1B OS=Mus musculus OX=10090 GN=Hspa1b PE=1 SV=3	2	7	2	2	11.2	70.078	641	11.494	37	7	7	7	3	3	3	2	2	2	0	0	0	2	2	2	0	0	0	11.2	11.2	11.2	5.1	5.1	5.1	41644000	13231000	13217000	15197000	0	0	0	1125500	357590	357210	410730	0
Q8BJF9	Q8BJF9	Charged multivesicular body protein 2b	Chmp2b	sp|Q8BJF9|CHM2B_MOUSE Charged multivesicular body protein 2b OS=Mus musculus OX=10090 GN=Chmp2b PE=1 SV=1	1	2	2	2	9.4	23.934	213	11.491	13	1	2	1	0	0	1	1	2	1	0	0	1	1	2	1	0	0	1	4.7	9.4	4.7	0	0	4.7	41639000	11730000	18021000	10132000	0	0	1756400	3203000	902300	1386200	779350	0
O09061	O09061	Proteasome subunit beta type-1	Psmb1	sp|O09061|PSB1_MOUSE Proteasome subunit beta type-1 OS=Mus musculus OX=10090 GN=Psmb1 PE=1 SV=1	1	2	2	2	12.5	26.372	240	11.487	14	2	2	1	0	0	0	2	2	1	0	0	0	2	2	1	0	0	0	12.5	12.5	4.2	0	0	0	85872000	35962000	32020000	17890000	0	0	0	6133700	2568700	2287100	1277900	0
Q5H8C4	Q5H8C4	Intermembrane lipid transfer protein VPS13A	Vps13a	sp|Q5H8C4|VP13A_MOUSE Intermembrane lipid transfer protein VPS13A OS=Mus musculus OX=10090 GN=Vps13a PE=1 SV=1	1	2	2	2	0.9	359.4	3166	11.484	170	1	1	2	0	0	0	1	1	2	0	0	0	1	1	2	0	0	0	0.5	0.5	0.9	0	0	0	26373000	7399400	6096600	12877000	0	0	0	125480	43526	35862	46087	0
Q9CWZ3	Q9CWZ3	RNA-binding protein 8A	Rbm8a	sp|Q9CWZ3|RBM8A_MOUSE RNA-binding protein 8A OS=Mus musculus OX=10090 GN=Rbm8a PE=1 SV=4	1	1	1	1	10.9	19.889	174	11.467	8	1	1	1	0	0	0	1	1	1	0	0	0	1	1	1	0	0	0	10.9	10.9	10.9	0	0	0	57452000	24436000	15646000	17370000	0	0	0	7181500	3054500	1955700	2171300	0
Q9CWK8;Q9WV80	Q9CWK8;Q9WV80	Sorting nexin-2;Sorting nexin-1	Snx2;Snx1	sp|Q9CWK8|SNX2_MOUSE Sorting nexin-2 OS=Mus musculus OX=10090 GN=Snx2 PE=1 SV=2;sp|Q9WV80|SNX1_MOUSE Sorting nexin-1 OS=Mus musculus OX=10090 GN=Snx1 PE=1 SV=1	2	2	2	2	4.6	58.47	519	11.456	32	2	0	2	0	0	0	2	0	2	0	0	0	2	0	2	0	0	0	4.6	0	4.6	0	0	0	25705000	11113000	0	14592000	0	0	0	803290	347290	0	456010	0
Q9JHR7	Q9JHR7	Insulin-degrading enzyme	Ide	sp|Q9JHR7|IDE_MOUSE Insulin-degrading enzyme OS=Mus musculus OX=10090 GN=Ide PE=1 SV=1	1	2	2	2	2.5	117.77	1019	11.441	60	1	2	2	0	0	0	1	2	2	0	0	0	1	2	2	0	0	0	1.2	2.5	2.5	0	0	0	22701000	5084800	8436600	9179200	0	0	0	259430	84746	82858	91827	0
A0A1W2P7S8;Q6A068;A0A1W2P855;A0A1W2P7Z8;A0A1W2P7H4;A0A1W2P6Q8	A0A1W2P7S8;Q6A068;A0A1W2P855;A0A1W2P7Z8;A0A1W2P7H4;A0A1W2P6Q8	Predicted gene, 32717;Cell division cycle 5-like protein;Predicted gene 9046	Cdc5lrt1;Cdc5l;	tr|A0A1W2P7S8|A0A1W2P7S8_MOUSE Predicted gene, 32717 OS=Mus musculus OX=10090 GN=Cdc5lrt1 PE=1 SV=1;sp|Q6A068|CDC5L_MOUSE Cell division cycle 5-like protein OS=Mus musculus OX=10090 GN=Cdc5l PE=1 SV=2;tr|A0A1W2P855|A0A1W2P855_MOUSE Predicted gene 9046 OS=M	6	2	2	2	2.9	92.162	802	11.44	46	0	0	2	0	0	0	0	0	2	0	0	0	0	0	2	0	0	0	0	0	2.9	0	0	0	0	0	0	0	0	0	0	0	0	0	0	0
Q99NB3	Q99NB3	Cell adhesion molecule TCAM-1	Tcam1	tr|Q99NB3|Q99NB3_MOUSE Cell adhesion molecule TCAM-1 OS=Mus musculus OX=10090 GN=Tcam1 PE=1 SV=1	1	2	2	2	4.2	60.729	548	11.437	16	1	2	1	0	0	0	1	2	1	0	0	0	1	2	1	0	0	0	1.8	4.2	2.4	0	0	0	28204000	8403800	19800000	0	0	0	0	1248700	525240	723440	0	0
Q91ZA3	Q91ZA3	Propionyl-CoA carboxylase alpha chain, mitochondrial	Pcca	sp|Q91ZA3|PCCA_MOUSE Propionyl-CoA carboxylase alpha chain, mitochondrial OS=Mus musculus OX=10090 GN=Pcca PE=1 SV=2	1	2	2	2	3	79.921	724	11.431	52	1	2	1	0	0	0	1	2	1	0	0	0	1	2	1	0	0	0	1.5	3	1.5	0	0	0	11492000	3521600	4343000	3626900	0	0	0	220990	67724	83520	69749	0
Q9CRB9	Q9CRB9	MICOS complex subunit Mic19	Chchd3	sp|Q9CRB9|MIC19_MOUSE MICOS complex subunit Mic19 OS=Mus musculus OX=10090 GN=Chchd3 PE=1 SV=1	1	2	2	2	11.5	26.334	227	11.428	17	2	2	1	0	0	0	2	2	1	0	0	0	2	2	1	0	0	0	11.5	11.5	4.8	0	0	0	22061000	10270000	8285100	3506500	0	0	0	1297700	604110	487360	206260	0
Q9D4D4	Q9D4D4	Transketolase-like protein 2	Tktl2	sp|Q9D4D4|TKTL2_MOUSE Transketolase-like protein 2 OS=Mus musculus OX=10090 GN=Tktl2 PE=1 SV=1	1	2	2	2	4.5	68.447	627	11.426	36	1	2	2	0	0	0	1	2	2	0	0	0	1	2	2	0	0	0	2.6	4.5	4.5	0	0	0	38322000	5585500	17509000	15227000	0	0	0	1064500	155150	486370	422980	0
Q6A4J8	Q6A4J8	Ubiquitin carboxyl-terminal hydrolase 7	Usp7	sp|Q6A4J8|UBP7_MOUSE Ubiquitin carboxyl-terminal hydrolase 7 OS=Mus musculus OX=10090 GN=Usp7 PE=1 SV=1	1	2	2	2	2	128.47	1103	11.425	66	2	2	2	0	0	0	2	2	2	0	0	0	2	2	2	0	0	0	2	2	2	0	0	0	36479000	13080000	11932000	11467000	0	0	0	552710	198190	180780	173740	0
Q9JHW4	Q9JHW4	Selenocysteine-specific elongation factor	Eefsec	sp|Q9JHW4|SELB_MOUSE Selenocysteine-specific elongation factor OS=Mus musculus OX=10090 GN=Eefsec PE=1 SV=2	1	2	2	2	3.1	63.538	583	11.415	37	0	1	2	0	0	0	0	1	2	0	0	0	0	1	2	0	0	0	0	3.1	3.1	0	0	0	13818000	0	4298500	9519700	0	0	0	115090	0	116170	115090	0
Q8C1B7;Q9R1T4	Q8C1B7;Q9R1T4	Septin-11;Septin-6	Septin11;Septin6	sp|Q8C1B7|SEP11_MOUSE Septin-11 OS=Mus musculus OX=10090 GN=Septin11 PE=1 SV=4;sp|Q9R1T4|SEPT6_MOUSE Septin-6 OS=Mus musculus OX=10090 GN=Septin6 PE=1 SV=4	2	2	2	2	4.9	49.694	431	11.405	27	2	1	1	0	0	0	2	1	1	0	0	0	2	1	1	0	0	0	4.9	2.3	2.3	0	0	0	14380000	4445400	4734200	5200900	0	0	0	532610	164640	175340	192630	0
P22892	P22892	AP-1 complex subunit gamma-1	Ap1g1	sp|P22892|AP1G1_MOUSE AP-1 complex subunit gamma-1 OS=Mus musculus OX=10090 GN=Ap1g1 PE=1 SV=3	1	2	2	2	2.3	91.349	822	11.386	45	2	1	2	0	0	0	2	1	2	0	0	0	2	1	2	0	0	0	2.3	1.1	2.3	0	0	0	12952000	4549300	4800300	3602400	0	0	0	287820	101100	106670	80054	0
Q91VH2	Q91VH2	Sorting nexin-9	Snx9	sp|Q91VH2|SNX9_MOUSE Sorting nexin-9 OS=Mus musculus OX=10090 GN=Snx9 PE=1 SV=1	1	1	1	1	2.4	66.545	595	11.376	29	1	0	0	0	0	0	1	0	0	0	0	0	1	0	0	0	0	0	2.4	0	0	0	0	0	0	0	0	0	0	0	0	0	0	0	0	0
Q8CIB5	Q8CIB5	Fermitin family homolog 2	Fermt2	sp|Q8CIB5|FERM2_MOUSE Fermitin family homolog 2 OS=Mus musculus OX=10090 GN=Fermt2 PE=1 SV=1	1	2	2	2	3.1	77.8	680	11.363	39	2	2	1	1	0	2	2	2	1	1	0	2	2	2	1	1	0	2	3.1	3.1	1	1	0	3.1	57916000	15776000	12743000	3551600	12507000	0	13338000	1485000	404520	326750	91067	320700
Q6PDN3	Q6PDN3	Myosin light chain kinase, smooth muscle	Mylk	sp|Q6PDN3|MYLK_MOUSE Myosin light chain kinase, smooth muscle OS=Mus musculus OX=10090 GN=Mylk PE=1 SV=3	1	2	2	2	1.1	212.92	1941	11.357	121	1	1	2	0	0	0	1	1	2	0	0	0	1	1	2	0	0	0	0.6	0.6	1.1	0	0	0	8590300	2505500	2961900	3123000	0	0	0	70995	20706	24479	25810	0
Q99JX3	Q99JX3	Golgi reassembly-stacking protein 2	Gorasp2	sp|Q99JX3|GORS2_MOUSE Golgi reassembly-stacking protein 2 OS=Mus musculus OX=10090 GN=Gorasp2 PE=1 SV=3	1	2	2	2	6.2	47.038	451	11.353	16	2	2	2	0	0	0	2	2	2	0	0	0	2	2	2	0	0	0	6.2	6.2	6.2	0	0	0	28207000	7616800	10907000	9683400	0	0	0	1763000	476050	681690	605210	0
Q8CEE6	Q8CEE6	PAS domain-containing serine/threonine-protein kinase	Pask	sp|Q8CEE6|PASK_MOUSE PAS domain-containing serine/threonine-protein kinase OS=Mus musculus OX=10090 GN=Pask PE=1 SV=3	1	2	2	2	1.6	151.25	1383	11.352	62	1	2	1	0	0	0	1	2	1	0	0	0	1	2	1	0	0	0	0.8	1.6	0.8	0	0	0	10406000	3861400	3916100	2628100	0	0	0	167830	62281	63163	42388	0
P16332	P16332	Methylmalonyl-CoA mutase, mitochondrial	Mmut	sp|P16332|MUTA_MOUSE Methylmalonyl-CoA mutase, mitochondrial OS=Mus musculus OX=10090 GN=Mmut PE=1 SV=2	1	2	2	2	4.4	82.843	748	11.335	37	2	2	2	0	0	0	2	2	2	0	0	0	2	2	2	0	0	0	4.4	4.4	4.4	0	0	0	41639000	16036000	13879000	11724000	0	0	0	1125400	433390	375120	316880	0
Q9CXF4	Q9CXF4	TBC1 domain family member 15	Tbc1d15	sp|Q9CXF4|TBC15_MOUSE TBC1 domain family member 15 OS=Mus musculus OX=10090 GN=Tbc1d15 PE=1 SV=1	1	2	2	2	3.3	76.526	671	11.332	39	1	1	1	0	0	0	1	1	1	0	0	0	1	1	1	0	0	0	1.5	1.8	1.8	0	0	0	4100500	0	2283900	1816600	0	0	0	105140	0	58563	46579	0
P70122	P70122	Ribosome maturation protein SBDS	Sbds	sp|P70122|SBDS_MOUSE Ribosome maturation protein SBDS OS=Mus musculus OX=10090 GN=Sbds PE=1 SV=4	1	2	2	2	8	28.78	250	11.332	17	1	1	2	0	0	0	1	1	2	0	0	0	1	1	2	0	0	0	4	4	8	0	0	0	12764000	1996500	1019100	9748500	0	0	0	750830	117440	59945	573440	0
Q9EQU5	Q9EQU5	Protein SET	Set	sp|Q9EQU5|SET_MOUSE Protein SET OS=Mus musculus OX=10090 GN=Set PE=1 SV=1	1	2	2	2	8	33.377	289	11.318	12	1	2	0	1	0	1	1	2	0	1	0	1	1	2	0	1	0	1	3.5	8	0	3.5	0	3.5	37666000	2434400	30818000	0	2448700	0	1964600	1443200	202870	872600	0	204060
O35098	O35098	Dihydropyrimidinase-related protein 4	Dpysl4	sp|O35098|DPYL4_MOUSE Dihydropyrimidinase-related protein 4 OS=Mus musculus OX=10090 GN=Dpysl4 PE=1 SV=1	1	2	2	2	6.1	61.961	572	11.303	35	2	2	2	0	0	0	2	2	2	0	0	0	2	2	2	0	0	0	6.1	6.1	6.1	0	0	0	35660000	11566000	10675000	13419000	0	0	0	565890	182410	162250	221230	0
Q8BX17	Q8BX17	Gem-associated protein 5	Gemin5	sp|Q8BX17|GEMI5_MOUSE Gem-associated protein 5 OS=Mus musculus OX=10090 GN=Gemin5 PE=1 SV=2	1	2	2	2	2.2	166.59	1502	11.295	92	2	2	1	0	0	0	2	2	1	0	0	0	2	2	1	0	0	0	2.2	2.2	1	0	0	0	40735000	17537000	18855000	4342700	0	0	0	442770	190620	204950	47203	0
Q3UM29	Q3UM29	Conserved oligomeric Golgi complex subunit 7	Cog7	sp|Q3UM29|COG7_MOUSE Conserved oligomeric Golgi complex subunit 7 OS=Mus musculus OX=10090 GN=Cog7 PE=1 SV=1	1	2	2	2	3	86.072	770	11.279	42	0	1	1	0	0	0	0	1	1	0	0	0	0	1	1	0	0	0	0	1.3	1.7	0	0	0	0	0	0	0	0	0	0	0	0	0	0	0
Q9D7B6	Q9D7B6	Isobutyryl-CoA dehydrogenase, mitochondrial	Acad8	sp|Q9D7B6|ACAD8_MOUSE Isobutyryl-CoA dehydrogenase, mitochondrial OS=Mus musculus OX=10090 GN=Acad8 PE=1 SV=2	1	2	2	2	5.6	45.019	413	11.278	26	1	0	1	0	0	0	1	0	1	0	0	0	1	0	1	0	0	0	2.2	0	3.4	0	0	0	0	0	0	0	0	0	0	0	0	0	0	0
O54781	O54781	SRSF protein kinase 2	Srpk2	sp|O54781|SRPK2_MOUSE SRSF protein kinase 2 OS=Mus musculus OX=10090 GN=Srpk2 PE=1 SV=2	1	2	2	2	3.1	76.756	681	11.27	32	1	0	1	0	0	0	1	0	1	0	0	0	1	0	1	0	0	0	1.3	0	1.8	0	0	0	1988500	0	0	1988500	0	0	0	62140	0	0	62140	0
Q9QYB5	Q9QYB5	Gamma-adducin	Add3	sp|Q9QYB5|ADDG_MOUSE Gamma-adducin OS=Mus musculus OX=10090 GN=Add3 PE=1 SV=2	1	2	2	2	3	78.776	706	11.27	32	1	1	2	0	0	0	1	1	2	0	0	0	1	1	2	0	0	0	1.4	1.4	3	0	0	0	10481000	3055400	2367400	5058300	0	0	0	78997	95480	73981	78997	0
Q99JX7	Q99JX7	Nuclear RNA export factor 1	Nxf1	sp|Q99JX7|NXF1_MOUSE Nuclear RNA export factor 1 OS=Mus musculus OX=10090 GN=Nxf1 PE=1 SV=3	1	2	2	2	3.2	70.299	618	11.265	36	1	0	1	0	0	0	1	0	1	0	0	0	1	0	1	0	0	0	1.6	0	1.6	0	0	0	0	0	0	0	0	0	0	0	0	0	0	0
Q61823	Q61823	Programmed cell death protein 4	Pdcd4	sp|Q61823|PDCD4_MOUSE Programmed cell death protein 4 OS=Mus musculus OX=10090 GN=Pdcd4 PE=1 SV=1	1	2	2	2	4.7	51.702	469	11.256	25	1	2	1	0	0	0	1	2	1	0	0	0	1	2	1	0	0	0	2.3	4.7	2.3	0	0	0	28447000	4534600	17664000	6248700	0	0	0	1137900	181380	706560	249950	0
Q9Z2G6	Q9Z2G6	Protein sel-1 homolog 1	Sel1l	sp|Q9Z2G6|SE1L1_MOUSE Protein sel-1 homolog 1 OS=Mus musculus OX=10090 GN=Sel1l PE=1 SV=2	1	2	2	2	3.8	88.339	790	11.182	41	2	2	1	0	0	0	2	2	1	0	0	0	2	2	1	0	0	0	3.8	3.8	1.3	0	0	0	26662000	10070000	10079000	6513100	0	0	0	463850	150380	154610	158850	0
Q91X72	Q91X72	Hemopexin	Hpx	sp|Q91X72|HEMO_MOUSE Hemopexin OS=Mus musculus OX=10090 GN=Hpx PE=1 SV=2	1	2	2	2	6.1	51.317	460	11.173	32	1	1	2	0	0	0	1	1	2	0	0	0	1	1	2	0	0	0	2.8	2.8	6.1	0	0	0	29355000	6524800	10062000	12768000	0	0	0	917340	203900	314430	399010	0
P09528	P09528	Ferritin heavy chain	Fth1	sp|P09528|FRIH_MOUSE Ferritin heavy chain OS=Mus musculus OX=10090 GN=Fth1 PE=1 SV=2	1	2	2	2	11	21.066	182	11.168	12	2	2	1	0	0	0	2	2	1	0	0	0	2	2	1	0	0	0	11	11	5.5	0	0	0	29364000	12685000	10611000	6067400	0	0	0	2447000	1057100	884290	505610	0
P70302	P70302	Stromal interaction molecule 1	Stim1	sp|P70302|STIM1_MOUSE Stromal interaction molecule 1 OS=Mus musculus OX=10090 GN=Stim1 PE=1 SV=2	1	2	2	2	3.4	77.566	685	11.159	36	2	2	2	0	0	0	2	2	2	0	0	0	2	2	2	0	0	0	3.4	3.4	3.4	0	0	0	60905000	16612000	23291000	21002000	0	0	0	365110	104190	132750	128170	0
Q9CW03	Q9CW03	Structural maintenance of chromosomes protein 3	Smc3	sp|Q9CW03|SMC3_MOUSE Structural maintenance of chromosomes protein 3 OS=Mus musculus OX=10090 GN=Smc3 PE=1 SV=2	1	2	2	2	2	141.55	1217	11.158	82	1	2	2	0	0	0	1	2	2	0	0	0	1	2	2	0	0	0	1	2	2	0	0	0	17978000	3366300	7234000	7377800	0	0	0	219250	41053	88220	89974	0
Q9CQC6	Q9CQC6	eIF5-mimic protein 2	Bzw1	sp|Q9CQC6|5MP2_MOUSE eIF5-mimic protein 2 OS=Mus musculus OX=10090 GN=Bzw1 PE=1 SV=1	1	2	2	2	4.5	48.043	419	11.148	30	0	1	2	0	0	0	0	1	2	0	0	0	0	1	2	0	0	0	0	2.4	4.5	0	0	0	22555000	0	6861500	15693000	0	0	0	751830	0	228720	523110	0
P60766	P60766	Cell division control protein 42 homolog	Cdc42	sp|P60766|CDC42_MOUSE Cell division control protein 42 homolog OS=Mus musculus OX=10090 GN=Cdc42 PE=1 SV=2	1	2	2	2	11	21.258	191	11.135	9	1	0	2	0	0	0	1	0	2	0	0	0	1	0	2	0	0	0	5.8	0	11	0	0	0	13445000	6566300	0	6878500	0	0	0	1493900	729590	0	764270	0
P53996	P53996	CCHC-type zinc finger nucleic acid binding protein	Cnbp	sp|P53996|CNBP_MOUSE CCHC-type zinc finger nucleic acid binding protein OS=Mus musculus OX=10090 GN=Cnbp PE=1 SV=2	1	2	2	2	9.6	19.592	178	11.124	16	1	2	1	0	0	1	1	2	1	0	0	1	1	2	1	0	0	1	4.5	9.6	4.5	0	0	4.5	36591000	15321000	10731000	9251300	0	0	1288100	2287000	957560	670680	578210	0
Q8R1K1	Q8R1K1	Ubiquitin-associated domain-containing protein 2	Ubac2	sp|Q8R1K1|UBAC2_MOUSE Ubiquitin-associated domain-containing protein 2 OS=Mus musculus OX=10090 GN=Ubac2 PE=1 SV=1	1	2	2	2	7.5	39.056	345	11.116	19	1	1	1	0	0	0	1	1	1	0	0	0	1	1	1	0	0	0	4.1	3.5	4.1	0	0	0	5506700	2328400	0	3178300	0	0	0	289820	122550	0	167280	0
P61620;Q9JLR1	P61620;Q9JLR1	Protein transport protein Sec61 subunit alpha isoform 1;Protein transport protein Sec61 subunit alpha isoform 2	Sec61a1;Sec61a2	sp|P61620|S61A1_MOUSE Protein transport protein Sec61 subunit alpha isoform 1 OS=Mus musculus OX=10090 GN=Sec61a1 PE=1 SV=2;sp|Q9JLR1|S61A2_MOUSE Protein transport protein Sec61 subunit alpha isoform 2 OS=Mus musculus OX=10090 GN=Sec61a2 PE=2 SV=3	2	2	2	2	4	52.264	476	11.115	18	1	2	1	0	0	0	1	2	1	0	0	0	1	2	1	0	0	0	1.9	4	1.9	0	0	0	38089000	12656000	12967000	12466000	0	0	0	2116100	703120	720410	692540	0
Q6P542	Q6P542	ATP-binding cassette sub-family F member 1	Abcf1	sp|Q6P542|ABCF1_MOUSE ATP-binding cassette sub-family F member 1 OS=Mus musculus OX=10090 GN=Abcf1 PE=1 SV=1	1	1	1	1	2.3	94.944	837	11.084	43	1	0	1	0	0	0	1	0	1	0	0	0	1	0	1	0	0	0	2.3	0	2.3	0	0	0	9064900	3790600	0	5274300	0	0	0	210810	88153	0	122660	0
O54774	O54774	AP-3 complex subunit delta-1	Ap3d1	sp|O54774|AP3D1_MOUSE AP-3 complex subunit delta-1 OS=Mus musculus OX=10090 GN=Ap3d1 PE=1 SV=1	1	2	2	2	2.5	135.08	1199	11.074	62	0	1	1	0	0	0	0	1	1	0	0	0	0	1	1	0	0	0	0	1.6	0.9	0	0	0	6834600	0	3260300	3574300	0	0	0	110240	0	52585	57650	0
Q91YP2	Q91YP2	Neurolysin, mitochondrial	Nln	sp|Q91YP2|NEUL_MOUSE Neurolysin, mitochondrial OS=Mus musculus OX=10090 GN=Nln PE=1 SV=1	1	2	2	2	3.7	80.428	704	11.055	38	2	1	1	0	0	0	2	1	1	0	0	0	2	1	1	0	0	0	3.7	1.8	1.8	0	0	0	34096000	9816800	10855000	13425000	0	0	0	897270	258340	285660	353280	0
Q8VCT3	Q8VCT3	Aminopeptidase B	Rnpep	sp|Q8VCT3|AMPB_MOUSE Aminopeptidase B OS=Mus musculus OX=10090 GN=Rnpep PE=1 SV=2	1	2	2	2	4.8	72.415	650	11.045	35	2	1	1	0	0	0	2	1	1	0	0	0	2	1	1	0	0	0	4.8	2.8	2.8	0	0	0	16660000	4927100	6571000	5162100	0	0	0	291790	92166	115370	84245	0
Q8K1N4	Q8K1N4	Spermatogenesis-associated serine-rich protein 2	Spats2	sp|Q8K1N4|SPAS2_MOUSE Spermatogenesis-associated serine-rich protein 2 OS=Mus musculus OX=10090 GN=Spats2 PE=1 SV=1	1	2	2	2	4.4	58.955	545	11.037	34	1	1	2	0	0	0	1	1	2	0	0	0	1	1	2	0	0	0	2.6	2.6	4.4	0	0	0	20346000	5120200	7472100	7753500	0	0	0	598400	150590	219770	228040	0
D3Z0M9	D3Z0M9	RNA helicase	Ddx23	tr|D3Z0M9|D3Z0M9_MOUSE RNA helicase OS=Mus musculus OX=10090 GN=Ddx23 PE=1 SV=1	1	2	2	2	2.7	95.493	819	11.034	53	1	2	2	0	0	0	1	2	2	0	0	0	1	2	2	0	0	0	1.5	2.7	2.7	0	0	0	13813000	4319900	4821800	4671500	0	0	0	260630	81507	90977	88142	0
Q6GQT9	Q6GQT9	BOS complex subunit NOMO1	Nomo1	sp|Q6GQT9|NOMO1_MOUSE BOS complex subunit NOMO1 OS=Mus musculus OX=10090 GN=Nomo1 PE=1 SV=1	1	2	2	2	2.1	133.42	1214	11.031	74	1	1	2	0	0	0	1	1	2	0	0	0	1	1	2	0	0	0	1.2	1.2	2.1	0	0	0	10643000	3609800	2972300	4060800	0	0	0	143820	48781	40166	54876	0
Q8CCJ3	Q8CCJ3	E3 UFM1-protein ligase 1	Ufl1	sp|Q8CCJ3|UFL1_MOUSE E3 UFM1-protein ligase 1 OS=Mus musculus OX=10090 GN=Ufl1 PE=1 SV=2	1	2	2	2	3.7	89.519	793	11.03	50	1	1	2	0	0	0	1	1	2	0	0	0	1	1	2	0	0	0	2.3	2.3	3.7	0	0	0	20514000	6983200	5982800	7548000	0	0	0	410280	139660	119660	150960	0
Q8BTV1	Q8BTV1	Tumor suppressor candidate 3	Tusc3	sp|Q8BTV1|TUSC3_MOUSE Tumor suppressor candidate 3 OS=Mus musculus OX=10090 GN=Tusc3 PE=1 SV=1	1	2	2	2	5.5	39.548	347	10.987	16	2	2	2	0	0	0	2	2	2	0	0	0	2	2	2	0	0	0	5.5	5.5	5.5	0	0	0	173150000	59969000	63709000	49470000	0	0	0	10822000	3748100	3981800	3091900	0
Q8R1I1	Q8R1I1	Cytochrome b-c1 complex subunit 9	Uqcr10	sp|Q8R1I1|QCR9_MOUSE Cytochrome b-c1 complex subunit 9 OS=Mus musculus OX=10090 GN=Uqcr10 PE=1 SV=1	1	1	1	1	26.6	7.4454	64	10.574	4	1	1	1	0	0	0	1	1	1	0	0	0	1	1	1	0	0	0	26.6	26.6	26.6	0	0	0	62883000	19739000	23938000	19206000	0	0	0	15721000	4934800	5984400	4801500	0
P67871	P67871	Casein kinase II subunit beta	Csnk2b	sp|P67871|CSK2B_MOUSE Casein kinase II subunit beta OS=Mus musculus OX=10090 GN=Csnk2b PE=1 SV=1	1	1	1	1	5.1	24.942	215	9.631	11	1	1	1	0	0	0	1	1	1	0	0	0	1	1	1	0	0	0	5.1	5.1	5.1	0	0	0	23235000	6647200	8431400	8155900	0	0	0	2112200	604290	766490	741450	0
P04945	P04945	Ig kappa chain V-VI region NQ2-6.1		sp|P04945|KV6AB_MOUSE Ig kappa chain V-VI region NQ2-6.1 OS=Mus musculus OX=10090 PE=2 SV=1	1	1	1	1	14.8	11.713	108	9.5028	6	0	0	0	1	1	1	0	0	0	1	1	1	0	0	0	1	1	1	0	0	0	14.8	14.8	14.8	36135000	0	0	0	15696000	9098300	11340000	6022400	0	0	0	2616000
Q9CR62	Q9CR62	Mitochondrial 2-oxoglutarate/malate carrier protein	Slc25a11	sp|Q9CR62|M2OM_MOUSE Mitochondrial 2-oxoglutarate/malate carrier protein OS=Mus musculus OX=10090 GN=Slc25a11 PE=1 SV=3	1	1	1	1	5.1	34.155	314	9.2384	19	1	1	1	0	0	0	1	1	1	0	0	0	1	1	1	0	0	0	5.1	5.1	5.1	0	0	0	16042000	4571600	5022100	6448500	0	0	0	844330	240610	264320	339390	0
P61967	P61967	AP-1 complex subunit sigma-1A	Ap1s1	sp|P61967|AP1S1_MOUSE AP-1 complex subunit sigma-1A OS=Mus musculus OX=10090 GN=Ap1s1 PE=1 SV=1	1	1	1	1	10.1	18.733	158	9.2374	10	1	1	0	0	0	0	1	1	0	0	0	0	1	1	0	0	0	0	10.1	10.1	0	0	0	0	5522200	2643100	2879200	0	0	0	0	552220	264310	287920	0	0
A0A0B4J1K5	A0A0B4J1K5	Immunoglobulin lambda variable 3 (Fragment)	Iglv3	tr|A0A0B4J1K5|A0A0B4J1K5_MOUSE Immunoglobulin lambda variable 3 (Fragment) OS=Mus musculus OX=10090 GN=Iglv3 PE=1 SV=1	1	1	1	1	8.2	13.416	122	9.2291	5	1	1	1	1	1	1	1	1	1	1	1	1	1	1	1	1	1	1	8.2	8.2	8.2	8.2	8.2	8.2	423060000	77881000	42258000	69067000	160090000	71325000	2439500	84612000	15576000	8451700	13813000	32017000
A0A075B5Y4;P01747;P01746	A0A075B5Y4;P01747;P01746	Immunoglobulin heavy variable 1-81 (Fragment);Ig heavy chain V region 36-65;	Ighv1-81;	tr|A0A075B5Y4|A0A075B5Y4_MOUSE Immunoglobulin heavy variable 1-81 (Fragment) OS=Mus musculus OX=10090 GN=Ighv1-81 PE=1 SV=1;sp|P01747|HVM03_MOUSE Ig heavy chain V region 36-65 OS=Mus musculus OX=10090 PE=1 SV=1;sp|P01746|HVM02_MOUSE Ig heavy chain V region	3	2	1	1	20.5	12.989	117	9.2075	7	0	0	0	1	2	1	0	0	0	1	1	1	0	0	0	1	1	1	0	0	0	12	20.5	12	7203400	0	0	0	2501100	2624200	2078200	1029100	0	0	0	357290
Q8VDL4	Q8VDL4	ADP-dependent glucokinase	Adpgk	sp|Q8VDL4|ADPGK_MOUSE ADP-dependent glucokinase OS=Mus musculus OX=10090 GN=Adpgk PE=1 SV=2	1	1	1	1	3	53.902	496	9.1836	22	1	1	0	0	0	0	1	1	0	0	0	0	1	1	0	0	0	0	3	3	0	0	0	0	25259000	17770000	7489100	0	0	0	0	1148200	807740	340410	0	0
Q9EQH2	Q9EQH2	Endoplasmic reticulum aminopeptidase 1	Erap1	sp|Q9EQH2|ERAP1_MOUSE Endoplasmic reticulum aminopeptidase 1 OS=Mus musculus OX=10090 GN=Erap1 PE=1 SV=2	1	1	1	1	1.4	106.6	930	9.1515	52	1	1	1	0	0	0	1	1	1	0	0	0	1	1	1	0	0	0	1.4	1.4	1.4	0	0	0	10921000	5470600	5450800	0	0	0	0	210030	105200	104820	0	0
Q8BGC4	Q8BGC4	Prostaglandin reductase-3	Ptgr3	sp|Q8BGC4|PTGR3_MOUSE Prostaglandin reductase-3 OS=Mus musculus OX=10090 GN=Ptgr3 PE=1 SV=1	1	1	1	1	4	40.528	377	9.0656	22	1	1	1	0	0	0	1	1	1	0	0	0	1	1	1	0	0	0	4	4	4	0	0	0	30914000	7213200	11532000	12168000	0	0	0	1405200	327870	524190	553100	0
P18872	P18872	Guanine nucleotide-binding protein G(o) subunit alpha	Gnao1	sp|P18872|GNAO_MOUSE Guanine nucleotide-binding protein G(o) subunit alpha OS=Mus musculus OX=10090 GN=Gnao1 PE=1 SV=3	1	2	1	1	7.3	40.084	354	8.9602	18	2	2	2	0	0	0	1	1	1	0	0	0	1	1	1	0	0	0	7.3	7.3	7.3	0	0	0	25544000	7075400	9610500	8858500	0	0	0	1419100	393080	533910	492140	0
A0A075B5U4	A0A075B5U4	Immunoglobulin heavy variable V1-18	Ighv1-18	tr|A0A075B5U4|A0A075B5U4_MOUSE Immunoglobulin heavy variable V1-18 OS=Mus musculus OX=10090 GN=Ighv1-18 PE=1 SV=1	1	2	1	1	24.5	11.295	102	8.8855	5	1	1	1	1	2	1	1	1	1	1	1	1	1	1	1	1	1	1	14.7	14.7	14.7	14.7	24.5	14.7	73317000	8779400	7045100	5314300	14768000	21768000	15642000	14663000	1755900	1409000	1062900	2953700
Q8VD00	Q8VD00	Sigma intracellular receptor 2	Tmem97	sp|Q8VD00|SGMR2_MOUSE Sigma intracellular receptor 2 OS=Mus musculus OX=10090 GN=Tmem97 PE=1 SV=1	1	1	1	1	8.5	20.811	176	8.8749	5	1	1	1	0	0	0	1	1	1	0	0	0	1	1	1	0	0	0	8.5	8.5	8.5	0	0	0	29524000	11845000	10589000	7089600	0	0	0	5904900	2369100	2117900	1417900	0
Q6PFR5	Q6PFR5	Transformer-2 protein homolog alpha	Tra2a	sp|Q6PFR5|TRA2A_MOUSE Transformer-2 protein homolog alpha OS=Mus musculus OX=10090 GN=Tra2a PE=1 SV=1	1	1	1	1	5	32.316	281	8.8747	15	1	1	1	0	0	0	1	1	1	0	0	0	1	1	1	0	0	0	5	5	5	0	0	0	21071000	0	21071000	0	0	0	0	1404700	0	1404700	0	0
Q9DCJ9	Q9DCJ9	N-acetylneuraminate lyase	Npl	sp|Q9DCJ9|NPL_MOUSE N-acetylneuraminate lyase OS=Mus musculus OX=10090 GN=Npl PE=1 SV=1	1	1	1	1	4.7	35.13	320	8.864	17	0	1	0	0	0	0	0	1	0	0	0	0	0	1	0	0	0	0	0	4.7	0	0	0	0	3927900	0	3927900	0	0	0	0	231050	0	231050	0	0
P97346	P97346	Nucleoredoxin	Nxn	sp|P97346|NXN_MOUSE Nucleoredoxin OS=Mus musculus OX=10090 GN=Nxn PE=1 SV=1	1	1	1	1	5.5	48.343	435	8.852	23	1	0	1	0	0	0	1	0	1	0	0	0	1	0	1	0	0	0	5.5	0	5.5	0	0	0	14702000	0	0	14702000	0	0	0	639240	0	0	639240	0
P02468	P02468	Laminin subunit gamma-1	Lamc1	sp|P02468|LAMC1_MOUSE Laminin subunit gamma-1 OS=Mus musculus OX=10090 GN=Lamc1 PE=1 SV=2	1	1	1	1	0.9	177.3	1607	8.6492	88	1	1	0	0	0	0	1	1	0	0	0	0	1	1	0	0	0	0	0.9	0.9	0	0	0	0	6906800	6906800	0	0	0	0	0	78486	78486	0	0	0
Q9Z0N2	Q9Z0N2	Eukaryotic translation initiation factor 2 subunit 3, Y-linked	Eif2s3y	sp|Q9Z0N2|IF2H_MOUSE Eukaryotic translation initiation factor 2 subunit 3, Y-linked OS=Mus musculus OX=10090 GN=Eif2s3y PE=1 SV=2	1	2	1	1	6.4	51.13	472	8.5646	25	1	0	2	0	0	0	1	0	1	0	0	0	1	0	1	0	0	0	3.4	0	6.4	0	0	0	21256000	10870000	0	10387000	0	0	0	850250	434790	0	415460	0
[truncated: 375 more rows]
[truncated: 2 more columns]

## Sheet: peptides
Sequence	Length	Missed cleavages	Mass	Proteins	Leading razor protein	Start position	End position	Gene names	Protein names	Unique (Groups)	Charges	PEP	Score	PSM WT1	PSM WT2	PSM WT3	PSM KO1	PSM KO2	PSM KO3	Intensity	Intensity WT1	Intensity WT2	Intensity WT3	Intensity KO1	Intensity KO2	Intensity KO3
[truncated: 6,533 more rows]
